# Supplementary material for: Multi‐omics analysis reveals the regulation of SIRT6 on protein processing of endoplasmic reticulum to alleviate oxidative stress in endothelial cells
Source: Clin Transl Med. 2022 Aug 29;12(8):e1039. doi: 10.1002/ctm2.1039 (PMC9423132; doi:10.1002/ctm2.1039)
Supplement: Supplementary file 2 — Supporting Information [file CTM2-12-e1039-s003.xlsx]

## Sheet: RNA-seq
Table S3.	RNA-seq results.

## Sheet: raw data
symbol	FPKM_ skd-2	FPKM_ skd-3	FPKM_ skd-4	FPKM_ skdnc-2	FPKM_ skdnc-3	FPKM_ skdnc-4	FPKM_ soe-2	FPKM_ soe-3	FPKM_ soe-4	FPKM_ soenc-2	FPKM_ soenc-3	FPKM_ soenc-4
WASH7P	3.14561	1.69755	3.09921	3.3517	2.94676	3.22538	2.83759	1.98536	4.23075	2.08806	2.92953	2.71765
FO538757.1	4.9252	4.83855	4.73745	3.78916	3.78607	4.67877	2.88858	3.30416	4.54605	3.8238	3.65938	3.4644
AP006222.1	0.0984279	0.0587084	0.0821168	0.0775494	0.0829851	0.0857111	0.12267	0.0758477	0.162168	0.0656842	0.106944	0.101464
AL732372.2	0.173968	0.243199	0.0761976	0.113079	0.146673	0.185921	0.0758851	0.110598	0.102367	0.125769	0.150625	0.197268
AL669831.3	0.429656	0.197696	0.417856	0.185701	0.289796	0.361511	0.293747	0.192978	0.312051	0.294915	0.320113	0.293586
MTND1P23	0.181333	0.162237	0.36308	0.171443	0.611532	0.17226	0.361591	0.670722	0.341442	0.645384	0.147767	0.149542
MTND2P28	74.1111	82.1461	83.1223	80.8815	69.6198	93.2363	67.3847	66.3803	75.3704	66.9197	69.7122	76.9434
MTCO1P12	7.73798	8.33119	8.22824	6.86126	5.97106	8.55518	5.44847	5.37665	8.39643	7.54635	8.12251	8.07582
MTATP6P1	986.382	768.893	776.677	668.859	634.7	840.013	591.575	681.752	609.437	1102.58	710.244	761.494
MTCO3P12	0.369959	0.661999	0.617302	0.34978	0.207943	0.585747	0.61477	0.22807	0.232206	0.877817	0.502463	0.203398
AL669831.1	1.15363	1.22919	1.19694	1.20969	0.645474	0.936504	1.03519	0.572179	0.789904	1.03581	0.888809	0.890832
AL669831.5	1.11265	0.711056	1.35874	1.66464	1.46382	1.3009	1.07278	1.00627	1.26625	1.38166	1.32516	1.59316
AL669831.4	0.850935	0.968958	1.47147	1.24335	0.978311	0.734871	1.0798	0.786868	1.74793	1.37662	1.44988	2.10524
FAM87B	0.762214	0.371971	0.728398	0.589614	0.438155	0.756989	0.41452	0.352413	0.163093	0.493237	0.508192	0.571438
LINC01128	1.24655	1.2045	1.2551	1.38733	1.32122	1.48191	1.31387	1.27784	1.70339	1.29295	1.2654	1.33934
LINC00115	1.63902	1.55807	2.20495	1.5012	1.77052	1.41104	1.53202	1.70507	2.02532	1.64066	1.79475	2.0275
NOC2L	16.4895	16.3983	16.2767	15.7283	15.1448	15.7223	15.5299	15.6985	15.4213	14.5203	14.8663	15.2758
KLHL17	3.31816	3.55536	3.56064	3.71952	2.88132	3.54851	2.97154	2.31503	3.36715	2.61652	3.36779	3.83425
PLEKHN1	0.571459	0.447369	0.738976	0.337681	0.20075	0.407149	0.118701	0.57247	0.291425	0.423726	0.349259	0.569451
AL645608.7	0.226362	0.202524	0.291369	0.183442	0.190847	0.215036	0.193449	0.119611	0.091335	0.143866	0.210813	0.240012
HES4	0.905044	1.88938	1.32891	0.741589	1.11914	1.03171	1.14299	1.28325	0.511247	1.23477	0.786682	0.99516
ISG15	34.1222	39.7645	37.6777	19.6549	19.8238	13.6878	17.8682	16.7046	16.5351	11.2898	21.205	15.5479
AL645608.1	0.859311	0.256273	1.00367	0.135407	0.72449	0.272105	0.428381	0.397307	0.269674	0.50973	0.58354	0.472437
AGRN	21.8645	26.1257	27.7777	19.8005	18.9046	24.5947	16.6358	19.0065	21.1222	14.7513	21.7108	24.1899
AL390719.1	0.652499	0.667183	0.528816	1.29257	0.916875	0.678884	0.991335	0.976888	1.4919	0.774105	0.911515	0.819964
AL645608.8	0.0813702	0.145603	0.407315	0.153864	0.343019	0.386494	0.162258	0.150488	0.45965	0.217204	0.331541	0.402626
C1orf159	1.56849	1.64198	2.25394	1.75532	1.61028	2.12859	1.6915	1.37147	2.08948	1.47156	2.30416	2.44622
AL390719.3	2.09452	1.37791	2.09691	2.50447	1.29846	1.69712	0.921313	1.25324	1.68195	1.26071	1.55621	1.6257
SDF4	25.5556	25.8378	26.0293	22.6448	25.4592	26.985	21.138	24.2674	22.2798	27.4803	26.1831	26.6275
B3GALT6	5.50954	5.508	4.84433	5.70728	5.47317	5.12009	6.13805	6.95541	5.93135	6.62871	6.09036	5.8079
C1QTNF12	0.338408	0.168206	0.564656	0.497699	0.190209	0.500073	0.262425	0.486778	0.389404	0.100369	0.183844	0.341095
AL162741.1	0.173186	0.038737	0.260075	0.327479	0.547553	0.329041	0.0863362	0.12011	0.448389	0.231145	0.246974	0.357057
UBE2J2	8.41767	8.06917	7.65334	9.00073	8.11085	7.24852	8.33562	7.21468	8.61243	6.73832	8.37607	7.69745
LINC01786	1.05194	1.41175	1.843	1.61617	1.21949	1.62388	0.917722	0.364779	2.35216	1.17	1.71445	1.51815
SCNN1D	1.25694	1.10958	1.40938	1.28346	0.819529	0.811955	0.73522	0.774872	1.00982	1.07366	1.35204	1.43738
ACAP3	4.4261	3.89834	4.77613	3.72857	3.58318	4.19737	2.94707	2.88908	3.99405	3.03885	4.02489	4.26899
PUSL1	2.35784	2.23078	1.62795	1.66552	3.26748	1.72495	2.48595	2.38081	2.57707	1.83269	2.25266	1.45276
INTS11	9.93785	9.01613	9.65342	9.35701	8.93216	8.45835	8.75472	8.51426	8.61456	8.45548	9.50931	8.9738
AL139287.1	16.0776	13.1337	18.5453	15.6963	14.7338	12.7829	10.977	9.85753	14.6431	10.7291	18.513	16.7177
CPTP	4.32816	4.03765	4.43878	5.04025	4.98413	4.73837	5.63097	5.1981	5.24266	4.83735	4.12916	4.67932
TAS1R3	0.0589478	0.0703201	0.177045	0.0928876	0.149098	0.186661	0.19591	0.0545096	0.166494	0.209802	0.176133	0.0810216
DVL1	5.65965	6.72515	6.92327	7.40772	8.05221	7.51025	8.21742	7.11433	7.70958	7.39637	6.31269	6.22805
MXRA8	0.391103	0.233278	0.298323	0.299338	0.172721	0.159229	0.14855	0.275548	0.210408	0.397708	0.561532	0.583633
AURKAIP1	11.4784	13.8496	11.2083	14.1386	13.1533	10.6737	12.8548	13.791	15.5631	9.35015	12.1862	9.43267
CCNL2	42.6105	45.11	45.8238	34.7001	31.7157	39.253	32.4399	26.8723	36.3156	33.1209	41.7126	42.2946
AL391244.1	5.63691	4.82818	5.67009	5.1779	5.38318	4.92343	5.30056	4.96547	4.72854	4.92051	4.57172	4.6927
MRPL20	11.1781	12.9883	12.2809	12.7187	12.6066	10.1132	12.0858	12.3054	12.8019	12.0558	10.706	10.4355
AL391244.3	2.65749	1.66434	2.17276	2.84754	2.95005	1.64094	1.76641	1.72018	1.25098	2.83749	1.69636	1.97242
VWA1	0.466132	0.452791	0.41333	0.352566	0.527741	0.430157	0.464749	0.431037	0.601855	0.426604	0.499229	0.483257
ATAD3B	4.93494	5.35801	5.6966	4.98125	4.61969	5.08008	4.27244	4.198	4.39812	3.94565	5.05902	5.95978
AL645728.2	0.204412	0.182886	0.204645	0.483156	0.258511	0.0970921	0.509514	0.189022	0.481123	0.0909405	0.333148	0.758583
ATAD3A	12.5065	10.7568	10.8484	11.284	12.4901	10.4191	11.3737	11.1787	11.7953	12.4188	11.1587	11.9271
TMEM240	0.830979	0.656003	0.734053	0.554579	0.412119	0.69653	0.536098	0.452009	0.690307	0.565413	0.597494	0.644979
SSU72	9.6143	9.49077	8.81584	11.2818	10.2986	8.18938	10.9649	9.46692	9.7578	10.0193	9.4222	8.54725
AL645728.1	0.114867	0.205542	0.143748	0.380108	0.266325	0.1364	0.229054	0.159329	0.189254	0.357723	0.304216	0.165775
FNDC10	0.808824	0.694702	0.842136	1.04	1.39113	1.2601	1.51608	1.79503	1.24884	0.863608	1.18639	1.14727
AL691432.2	0.992972	1.27338	1.22606	1.75245	1.75808	1.16339	1.22103	1.01003	0.872537	1.26638	1.56439	1.22832
MIB2	2.93153	2.79491	2.28781	2.62614	2.28995	2.46324	2.18637	2.01354	2.07179	2.68372	2.69612	2.52544
CDK11B	16.7286	17.1125	14.8696	14.8288	14.7562	14.9363	15.6763	14.6644	16.8057	14.8847	15.1292	14.4496
SLC35E2B	7.32815	6.36952	7.45717	7.56659	6.72714	6.80882	7.16221	7.19994	6.78581	6.78495	8.99678	7.86565
AL691432.1	2.29921	2.09027	2.37609	1.75307	2.03228	1.76143	1.62686	1.13164	2.5138	1.48485	1.93405	2.47718
CDK11A	0.40178	0.346631	0.517163	0.298465	0.41133	0.299889	0.271828	0.199034	0.202643	0.268121	0.385873	0.426007
AL031282.2	0.703911	0.487191	0.558452	0.703188	0.683052	0.605607	0.768033	0.5281	0.575188	0.543602	0.746779	0.788604
AL031282.1	0.268944	0.306246	0.342682	0.138695	0.247361	0.209035	0.292523	0.15826	0.138111	0.174036	0.37855	0.383095
SLC35E2A	1.72291	1.90924	1.79492	1.80258	1.47472	1.82779	1.47365	1.32631	1.54798	1.12836	2.19507	1.88966
NADK	9.20404	10.0876	10.5361	9.62947	9.53661	8.83555	10.0944	8.76864	10.0222	8.08179	9.91818	9.04852
GNB1	76.9168	75.2875	70.7953	78.8437	81.5021	62.3731	79.9378	77.6191	75.8002	79.6068	67.4161	60.9956
CFAP74	0.0388347	0.0289543	0.0518387	0.0795525	0.0654836	0.0553374	0.0387196	0.0239406	0.0731241	0.0230362	0.058018	0.0213508
PRKCZ	0.273852	0.221302	0.17688	0.258915	0.21599	0.193014	0.158539	0.163377	0.0998034	0.165065	0.107981	0.138418
PRKCZ-AS1	0.272313	0.313247	0.155785	0.331021	0.327984	0.221733	0.0387866	0.35973	0.512754	0.276912	0.190206	0.224571
FAAP20	1.27917	1.43749	1.39817	1.34962	1.2504	1.21516	1.2877	1.25143	1.36139	1.0447	1.30424	1.43711
SKI	13.4468	13.9962	12.3181	13.5211	12.4221	12.9742	13.8715	13.6553	12.9419	12.4977	12.8292	13.3767
MORN1	0.458155	0.425878	0.524203	0.421915	0.371224	0.553931	0.373743	0.39615	0.526575	0.428833	0.591538	0.549572
AL513477.1	0.504448	0.426252	0.505023	0.50343	0.330791	0.266227	0.279418	0.362809	0.263848	0.224423	0.365397	0.485342
RER1	21.6674	20.2765	22.3923	22.4468	22.745	24.2879	20.2796	20.1457	22.6536	24.2677	23.143	25.7278
PEX10	2.74168	2.9308	2.85174	3.26542	3.46728	2.62141	2.9288	3.07853	3.53662	2.7563	3.07562	2.68677
PLCH2	0.0187708	0.0447842	0.100225	0.0473252	0.0474773	0.0534947	0.0623837	0.0867877	0.0824706	0.0835091	0.0917772	0.0309597
PANK4	5.05886	5.30608	5.19687	5.51973	4.97787	5.21981	4.899	4.88562	4.77524	4.93611	5.19879	4.58586
TNFRSF14-AS1	0.0769417	0.0295025	0.110042	0.0519608	0.0834043	0.0626502	0.0986317	0.0508206	0.0413937	0.0978014	0.0447853	0.045323
TNFRSF14	2.46221	2.45524	2.84509	1.74337	1.87472	2.12263	1.52486	1.47442	2.25685	1.70826	2.50142	2.11104
PRXL2B	5.76307	6.10505	7.21205	6.64064	6.79905	5.93094	6.42432	7.27209	7.70539	4.93199	5.73991	5.84183
TTC34	0.0306131	0.0410839	0.015324	0.0361792	0.0451676	0.0581627	0.0228917	0.0212312	0.0648485	0.0476679	0.0810759	0.0252459
ARHGEF16	0.29102	0.227826	0.35205	0.217824	0.173797	0.403169	0.229707	0.168193	0.159827	0.194207	0.256913	0.369996
MEGF6	5.98948	6.11325	7.1476	5.89836	5.09824	6.27243	4.24231	4.25359	5.81941	3.94795	6.12247	7.12063
TPRG1L	14.6983	15.1256	14.6592	14.3194	14.866	12.3171	16.4936	15.8915	16.0744	14.5701	13.3666	13.5271
WRAP73	3.11376	2.4525	2.58444	2.52456	3.02911	2.8147	2.41463	2.96956	2.69768	2.42325	3.29643	2.83854
TP73	0.797941	0.820998	0.858765	0.877011	0.967076	0.805392	0.974579	1.26359	1.07052	1.25136	1.31673	1.00352
TP73-AS1	3.17775	3.27859	3.22314	3.68157	3.24198	3.45472	3.82002	2.98351	3.50896	3.67512	3.81913	4.04275
LRRC47	8.06603	8.64657	8.71826	8.79824	9.05476	8.08814	8.32507	8.13555	8.5784	7.50924	8.32575	7.56344
AL365330.1	5.08143	3.29607	4.32414	4.68416	4.17707	4.46514	4.68638	2.70184	5.02325	2.0346	5.38307	3.4572
CEP104	5.56708	5.57086	4.99037	6.11368	5.85622	5.06886	5.84945	5.25882	5.32998	6.22612	5.45786	5.27618
DFFB	2.89346	2.79149	2.75716	2.45548	2.60114	2.48375	2.98915	2.48219	2.60925	2.88472	2.65615	2.71679
C1orf174	7.7479	7.38586	6.27926	7.29623	6.41565	6.61545	7.55632	6.46801	7.43921	7.82404	6.3513	6.5163
LINC01134	0.116189	0.133654	0.182791	0.141238	0.125948	0.173447	0.0992951	0.138138	0.187524	0.26584	0.202889	0.0958184
NPHP4	1.39348	1.21924	1.33353	1.12858	1.28716	1.23616	1.1646	0.876417	1.33123	1.05755	1.21486	1.41957
KCNAB2	0.771208	0.740635	0.835838	0.782658	0.668105	0.67885	0.867681	0.700059	0.672785	0.812112	0.88214	0.881062
CHD5	0.10913	0.0915353	0.0751124	0.0902804	0.080507	0.0907109	0.0680039	0.0252284	0.0706361	0.0485507	0.0889293	0.123746
RPL22	13.5863	15.5586	14.5105	20.5006	19.2045	13.8782	20.7715	18.2522	17.0233	12.9605	15.2745	12.9865
RNF207	0.891217	0.815695	0.840956	1.25907	0.794574	1.31373	0.929428	0.757809	1.08017	1.13935	1.04346	1.08978
ICMT	52.0963	52.2397	53.1598	46.4102	51.0115	50.0509	47.5037	52.6077	50.5091	48.1266	53.7155	54.2472
LINC00337	0.0286073	0.127973	0.229119	0.189328	0.0723568	0.217407	0.427836	0.185174	0.35013	0.152725	0.37299	0.377469
GPR153	0.38008	0.768819	0.479778	0.656202	0.822018	0.502348	0.774382	0.641803	0.902371	0.720484	0.754113	0.531492
ACOT7	14.7049	13.6539	14.476	13.0832	14.8801	11.8248	13.5849	13.2196	12.7971	13.2442	10.9966	9.53686
HES2	0.249513	0.267885	0.387187	0.141542	0.252439	0.142217	0.223896	0.138436	0.140947	0.0999051	0.193161	0.298364
TNFRSF25	2.89794	2.31094	2.99585	1.83155	1.40754	1.49617	1.66452	1.26706	1.95729	1.8358	2.01499	2.28596
PLEKHG5	3.1466	2.63554	3.04487	2.06169	1.84656	2.31683	1.78319	1.72459	2.68332	2.19557	2.76679	2.89466
NOL9	10.8496	9.5415	10.26	11.0973	9.36567	9.41925	11.5182	9.84453	10.6239	8.83893	10.1603	9.35929
AL591866.1	4.71014	3.01009	4.21028	3.18088	2.1274	2.39704	2.18037	1.86665	3.80099	1.19742	3.70118	3.88435
ZBTB48	3.23573	3.04241	3.73433	2.56353	2.81647	3.42959	2.58389	2.49342	2.56684	2.4792	3.57674	3.73087
KLHL21	4.03699	4.48641	4.15903	4.01088	4.32663	4.875	3.81061	3.96806	3.85596	3.38329	4.22168	4.28043
PHF13	10.9403	13.4116	11.9435	10.4475	11.6032	12.4819	12.9907	13.438	13.2848	11.2671	14.4405	12.755
THAP3	1.8388	1.6748	1.80773	1.73851	1.43857	1.54222	1.71773	1.86886	1.13853	1.32659	2.02491	1.54374
DNAJC11	10.0328	8.22823	9.41979	9.63613	9.73422	9.32909	10.0295	9.41241	9.7705	10.4856	8.83534	9.71846
CAMTA1	3.83906	3.77766	3.42612	3.4199	2.75491	2.93802	3.04337	2.84748	2.80416	2.68607	2.96406	2.78896
AL359881.1	2.2738	1.13019	1.01173	1.67205	1.49104	0.480006	0.755684	1.16811	1.42715	1.12398	1.02939	0.4167
VAMP3	55.8467	54.8637	52.9252	59.4786	60.3549	42.5812	60.9202	56.5237	57.2495	54.9103	48.3572	46.9827
Z98884.2	5.32095	5.83559	4.63966	4.3816	6.80154	5.54388	3.76496	3.33313	4.84796	3.97084	5.59485	6.36978
PER3	2.92345	2.6752	2.54322	2.11828	2.2822	2.38157	2.66565	2.41068	2.86215	2.67533	2.76239	2.96727
Z98884.1	0.893994	1.23613	1.3832	1.07575	0.479647	0.694852	1.21547	0.300613	0.841676	0.86777	1.32456	0.603211
TNFRSF9	0.0213097	0.00953282	0.0960031	0.0302211	0.00898317	0.0101217	0.0212465	0.029558	0.0200626	0.0284414	0.0347303	0.00878683
PARK7	50.205	51.8168	46.1207	58.8278	59.4824	43.2819	57.688	55.3249	53.7316	47.2253	50.9104	40.0801
AL034417.4	0.426106	0.234605	0.328148	0.402865	0.359253	0.202393	0.163401	0.227322	0.154296	0.233317	0.320521	0.283824
ERRFI1	18.8058	18.9159	18.8272	23.5087	23.7489	21.7532	22.2205	19.5655	20.6637	19.3426	17.7935	17.6483
SLC45A1	0.327002	0.564235	0.397527	0.485833	0.374161	0.64347	0.256169	0.51837	0.197914	0.290959	0.30454	0.443032
RERE	9.2068	8.44187	8.05486	8.79888	7.97985	7.98851	9.2672	8.76306	9.10968	9.47037	8.65423	8.84519
AL096855.1	0.576546	0.687775	0.962007	0.726799	0.567104	0.821548	0.574837	0.266569	0.271403	0.256499	0.704736	0.633954
RPL7P7	1.15145	0.343398	0.960638	0.453603	0.728097	1.3673	0.956698	0.8873	0.271017	0.512268	1.0165	1.02871
AL357552.1	1.13781	0.436281	2.44095	1.07575	0.959295	1.3897	0.324125	0.751532	0.612128	0.578513	1.19211	1.60856
AL357552.2	1.33765	2.39357	2.67836	2.34871	0.322224	1.45226	0.57158	1.06024	0.71964	1.02018	0.934325	0.630362
ENO1	242.949	257.984	244.352	277.953	284.265	259.942	271.114	279.988	268.393	226.716	236.454	224.89
GPR157	0.866429	1.01111	0.942845	1.03287	0.709318	0.823077	0.901419	0.719915	0.484706	0.737411	0.695816	0.766303
MIR34AHG	1.41082	1.0958	1.73838	0.857489	0.901908	1.22241	0.788336	0.58062	1.175	0.813887	1.44025	1.24658
LNCTAM34A	0.649395	0.653635	1.01584	0.422108	0.513289	0.385564	0.0809337	0.225188	0.420331	0.541704	0.363817	0.502071
H6PD	7.54817	6.99933	9.11451	7.61543	6.96186	8.36673	7.22274	7.15387	8.17615	6.38135	9.57144	10.2772
SPSB1	4.28166	4.71751	4.52468	5.21008	4.21154	3.91678	5.71171	4.8208	4.79625	3.89791	4.08677	4.65895
AL928921.2	0.231454	0.276106	0.36045	0.364716	0.39028	0.219873	0.153845	0.190247	0.145272	0.228825	0.398177	0.233292
SLC25A33	2.34538	2.00443	2.20787	2.58151	2.89232	1.56295	2.58274	2.92949	2.12573	2.22703	2.26781	2.194
AL954705.1	1.56874	1.18761	1.44972	0.684543	1.11914	1.14635	0.962517	0.446348	1.59055	0.966345	1.27836	1.19419
TMEM201	4.4254	4.34058	4.32381	3.93683	3.72292	4.06599	3.31162	3.51017	3.9932	3.52404	4.20596	4.55194
PIK3CD	0.894867	0.648129	1.05587	0.795697	0.853267	0.961414	1.01967	0.994961	1.13336	0.976332	0.92889	0.869759
CLSTN1	61.7703	62.7736	62.7201	51.0954	52.9596	62.7164	51.5159	57.1745	54.9034	56.7361	65.735	67.3955
CTNNBIP1	1.41417	1.64482	1.73939	2.21566	2.26536	2.01512	2.49767	2.4099	2.834	1.72566	1.87676	1.73269
LZIC	8.71567	9.6339	7.22703	11.2762	11.0732	8.14197	11.4581	12.279	11.1833	9.70987	9.58129	9.39767
AL357140.2	0.613236	0.685821	0.613935	1.01463	0.258511	0.582552	1.22283	1.55943	1.01036	0.954876	0.499722	0.758583
NMNAT1	3.10209	3.29908	3.36932	4.39934	3.79972	3.85041	4.97489	4.12691	3.7058	3.94496	4.3284	3.53567
RN7SKP269	1.0573	0.378384	0.635105	2.39912	0.713134	0.60264	1.05417	0.391079	0.796342	1.12892	0.689272	0.348774
AL357140.4	1.21542	0.271857	3.04202	2.87282	0.768547	1.15461	2.12068	0.421467	1.14429	0.946273	1.36186	0.877041
RBP7	1.56692	1.5421	1.3334	1.70367	1.18897	0.595408	0.937364	1.44895	1.03265	1.67305	1.08534	1.42143
UBE4B	9.44442	8.54241	9.08527	9.4044	8.6667	8.45939	9.27642	9.08187	9.00999	9.31742	9.16559	10.0679
RNU6-828P	2.52172	0.56404	3.15574	1.78813	3.18911	2.39554	2.51424	1.16593	5.34182	5.04847	2.05493	3.11941
KIF1B	12.9468	12.5439	12.6376	13.8027	13.021	12.7077	14.2292	13.5244	13.913	12.8916	13.0227	13.1382
RNU6-37P	1.26086	5.07636	5.04919	1.19209	3.72063	1.19777	4.39992	1.74889	3.56121	4.48753	0.513733	1.0398
AL139424.3	1.41655	0.836466	1.41816	1.09821	0.836009	1.2111	1.15812	0.576354	1.12026	0.529372	0.808034	1.23829
AL139424.2	1.14177	1.14412	1.1888	1.20904	0.50057	1.5185	0.546426	0.549021	1.16095	0.772102	0.818773	1.46889
PGD	52.0134	49.5678	49.386	55.2616	53.9387	52.3276	53.129	56.6778	53.573	56.7627	51.2443	47.8833
CENPS-CORT	0.150303	0.268949	0.391233	0.113684	0.126721	0.199895	0.149857	0.083392	0.226411	0.320967	0.293954	0.347064
CENPS	0.659431	1.21468	1.12619	1.17358	1.11194	0.958079	1.12158	0.753261	1.2782	0.483203	0.727025	0.607797
CORT	0.477564	0.534091	0.358582	0.733713	0.352307	0.283543	0.833259	0.276005	0.84303	0.37181	0.389164	0.443066
DFFA	16.8283	17.2526	15.1954	21.2653	19.6846	15.2412	21.7551	19.3386	18.7015	17.6926	17.6563	15.6085
PEX14	6.68929	5.66243	7.57631	6.30313	6.79811	6.84669	6.33261	6.24813	7.06119	5.97201	6.79088	7.09531
CASZ1	0.345134	0.35138	0.369358	0.4107	0.441494	0.322213	0.46277	0.528247	0.341743	0.603596	0.397626	0.397493
AL139423.1	0.0851394	0.121878	0.0681892	0.112694	0.0861378	0.0889674	0.0509321	0.0866022	0.0641255	0.0378775	0.0416277	0.154468
TARDBP	28.4446	30.1215	29.0332	29.7085	28.5533	24.7414	29.2243	28.2757	28.0353	28.4928	27.5436	25.9683
MASP2	1.9994	1.5191	1.58863	1.17021	1.05691	1.94458	1.47137	0.763024	1.88239	1.8355	1.53878	1.8059
AL109811.3	3.17896	2.91356	3.18258	1.83266	1.5689	3.38818	3.01492	1.50566	3.86889	2.34564	2.96961	3.32498
SRM	20.6135	19.6193	16.8654	23.9246	25.0802	17.9615	24.1668	20.0146	20.779	24.0652	17.6088	16.4426
EXOSC10	22.6763	22.842	21.8472	19.6015	19.8102	22.7053	20.7717	20.1066	22.5553	23.0265	21.7479	22.3611
AL109811.1	0.125757	0.382546	0.528781	0.356693	0.275668	0.286715	0.250768	0.186062	0.378871	0.290928	0.430409	0.601512
MTOR	14.9562	14.3124	14.6556	13.7773	14.4727	14.9217	14.3402	14.9162	14.3953	15.4125	13.9385	14.6108
ANGPTL7	0.0904235	0.0809011	0.27158	0.313469	0.177885	0.171798	0.210362	0.111487	0.113509	0.268189	0.122809	0.124284
UBIAD1	4.4068	5.39156	6.16593	4.73117	5.14784	5.40941	4.30109	4.6519	5.06117	4.27539	5.3109	5.4294
FBXO2	0.0987353	0.123673	0.0197696	0.0560099	0.0166489	0.056277	0.0590655	0.0365206	0.0185914	0.035141	0.0482753	0.0325699
FBXO44	1.53005	1.65982	1.35947	1.44659	1.41899	1.41715	1.25854	1.62708	1.4225	1.59965	1.41826	1.51416
FBXO6	0.186239	0.266603	0.633936	0.246514	0.345443	0.318458	0.445649	0.137774	0.140272	0.497135	0.485649	0.399328
MAD2L2	3.36874	4.15784	4.53063	3.6071	4.99602	3.0074	3.90505	3.56548	4.75739	4.04472	3.58856	3.24672
DRAXIN	0.835623	0.944801	1.00205	0.468818	0.541938	0.619348	0.457772	0.560427	0.380393	0.547426	0.725842	0.636111
AGTRAP	6.42701	6.64247	7.2109	6.44314	6.86674	6.6844	4.97169	5.35393	6.85941	5.25027	7.56253	6.89942
MTHFR	1.86971	1.79374	1.84365	2.10317	1.65708	1.72801	1.65641	1.68207	1.81861	1.67866	1.99171	1.9599
CLCN6	6.46996	6.94044	7.60096	7.24841	6.76291	7.51032	5.92418	6.37966	6.9382	6.63797	7.5588	7.68359
NPPA	0.301143	0.484973	0.301486	0.569434	0.101558	0.400505	0.1201	0.167082	0.510334	0.32154	0.245399	0.546361
AL021155.2	0.457639	0.327556	0.274896	0.432677	0.385838	0.434741	0.456281	0.423183	0.172343	0.0814393	0.522098	0.301924
KIAA2013	14.0216	14.7708	16.3635	14.6175	14.6818	15.6247	12.9346	13.9926	13.6269	14.0676	15.4806	14.5135
PLOD1	30.6722	33.4206	31.7734	25.4627	27.0144	30.4865	23.4131	25.7951	22.8606	27.5057	29.7786	29.3519
MFN2	33.3685	33.823	34.9004	35.3189	35.3609	33.6447	35.6363	36.7891	35.4001	34.3855	33.4923	31.6348
MIIP	4.06505	4.72806	4.45272	5.2224	4.13288	3.86165	3.81458	3.62632	3.87218	3.29784	4.09202	3.94395
RF00019	4.17869	2.67045	2.98818	6.77274	3.01978	3.9696	4.76148	2.76005	0.56202	5.31157	1.94582	0.984592
TNFRSF1B	14.5623	15.8653	13.4313	9.22949	10.405	11.0772	10.9295	12.2568	11.0625	10.0088	13.8372	12.1865
VPS13D	6.18757	5.68708	6.17512	6.16945	6.14512	6.41486	6.07531	6.3915	6.19854	5.9304	5.93155	6.73403
SNORA59A	1.33137	0.794109	1.77718	0.419583	1.87081	1.68634	0.442473	0.820752	3.34254	1.57949	1.08492	2.1959
DHRS3	0.933185	1.43128	1.33464	0.924299	0.861704	1.79409	1.08549	1.13002	1.33878	1.3048	1.59332	1.5758
LRRC38	2.44295	1.96712	2.10945	0.288713	0.411933	0.493152	0.334909	0.395328	0.114999	0.244539	0.373265	0.302197
PDPN	19.3251	21.6532	19.5658	14.1764	15.6794	17.1308	15.6574	17.8028	17.4746	15.1064	16.4597	15.877
PRDM2	6.62023	6.1054	6.28773	5.89129	6.05015	6.17752	6.41588	6.78994	6.63398	7.03896	6.23017	5.98922
KAZN	0.0877254	0.065406	0.126859	0.0506859	0.0369809	0.0324084	0.0485918	0.045067	0.0458842	0.0520374	0.0595724	0.068326
TMEM51	6.83594	6.143	6.15031	5.26727	5.86497	6.06479	5.61467	5.65293	5.9539	5.03746	6.84664	5.04142
C1orf195	0.724035	0.755753	0.724861	0.684543	0.305219	0.229269	0.360944	0.223174	0.568052	0.322115	0.688347	1.19419
FHAD1	0.0737511	0.0141395	0.0263697	0.049806	0.0888285	0.0450392	0.0472708	0.0194853	0.0545561	0.0421856	0.0472209	0.0347548
AL031283.1	0.065137	0.0466221	0.11738	0.0123168	0.0329504	0.0618779	0.0389663	0.0361397	0.0613251	0.0347745	0.0530798	0.0322303
EFHD2	22.201	21.6753	21.0523	28.2976	26.5824	20.9383	26.1211	27.9724	25.7947	22.078	22.2614	20.067
CASP9	0.665726	0.996517	1.051	0.992538	0.982235	0.741872	1.18709	1.19569	1.00041	0.831565	0.991098	1.14025
DNAJC16	5.79792	5.74414	5.95437	5.936	5.31996	6.63782	5.60008	5.84217	5.62177	6.04904	6.40015	6.65241
AGMAT	0.4587	0.603523	0.405197	0.688788	0.659721	0.563911	0.941582	0.698624	0.558873	0.552191	0.901499	0.467287
DDI2	4.63009	4.18229	4.06778	5.26042	4.83154	4.04465	5.73027	4.91883	5.19118	5.01492	4.52492	4.40965
PLEKHM2	16.8885	15.4907	16.6784	16.5863	15.4944	14.3801	14.3747	13.7708	14.7292	15.1726	15.4426	14.6024
AL450998.2	1.6721	1.33854	1.93832	1.24807	1.15006	1.25403	0.921313	1.13931	1.11854	0.900507	1.21915	1.70553
SLC25A34	1.01342	0.906701	0.887756	0.658726	0.480612	0.722037	0.673611	0.449038	1.11313	0.526003	0.825832	0.87057
SLC25A34-AS1	0.422259	0.283344	0.317056	0.0998069	0.534014	0.902546	0.210504	0.488084	0.695709	0.563575	0.258072	0.348228
TMEM82	0.576926	0.714698	0.355436	0.167833	0.299329	0.505901	0.221236	0.16415	0.626726	0.276411	0.578626	0.292787
FBLIM1	23.8728	25.3643	23.2699	26.9793	27.785	23.7925	27.4814	26.9296	25.95	24.1305	24.967	23.4031
RPL12P14	1.23899	1.35485	2.06733	1.69203	1.97313	1.30777	0.960798	1.273	1.81452	1.83737	1.68274	2.15706
UQCRHL	1.42338	0.802851	1.08424	1.02394	1.04353	0.91124	0.832986	0.858402	0.903099	0.798441	0.857321	1.14831
AL450998.1	0.462027	0.275581	1.54185	0.145609	1.94769	0.877819	0.921313	0.712068	0.869976	0.411101	0.753006	0.254016
FLJ37453	1.22746	1.22022	1.63848	1.1863	1.12687	0.95875	0.843078	0.731475	1.56652	0.776653	1.08916	1.12474
SPEN	14.0148	12.8885	12.5221	14.4546	13.3304	14.5669	14.3477	14.25	14.26	15.4996	14.3771	15.3448
ZBTB17	4.35918	4.32714	4.7942	4.46737	4.56053	4.398	4.39384	4.4429	3.77455	4.72805	4.79686	4.95942
CLCNKB	0.275424	0.410699	0.183825	0.238701	0.367668	0.30525	0.389027	0.10612	0.583438	0.490132	0.48629	0.340704
FAM131C	0.317253	0.177402	0.119106	0.112481	0.167174	0.263707	0.316312	0.440051	0.0746717	0.176428	0.355475	0.228928
EPHA2	33.4117	39.1513	39.7663	29.0897	27.0072	37.1172	27.7336	30.0112	32.9528	29.931	35.7916	37.8799
AL451042.2	0.671574	0.400568	0.224113	0.423296	0.503296	0.212657	0.297592	0.138003	0.140505	0.132789	0.304034	0.369222
AL451042.1	0.124	1.44224	0.744848	0.468946	0.20909	0.471182	0.370896	0.114664	0.233486	0.220665	0.404187	0.5113
ARHGEF19	1.78321	1.57931	1.58689	1.49862	1.26046	1.2491	1.41875	1.0993	1.4584	1.12188	1.36506	1.38145
ANO7L1	0.0677949	0.181967	0.0678722	0.160243	0.200054	0.161007	0.101391	0.125381	0.223396	0.120645	0.19336	0.111818
CPLANE2	0.873216	0.859385	0.786791	1.07326	0.699403	0.414762	1.17535	0.968966	0.863219	0.543877	0.960631	1.1522
FBXO42	4.07709	3.85599	4.69813	4.82726	4.36166	4.37952	4.1698	4.18671	4.32625	3.58094	4.29525	3.91338
SZRD1	20.8038	21.8931	18.2525	27.2465	27.4119	20.2893	28.6762	26.3595	26.4629	24.82	23.9123	21.7854
RPL22P3	0.708199	1.26724	0.354503	2.17611	0.298543	1.68191	0.706098	0.818598	0.833442	0.630139	0.86566	0.584036
SPATA21	0.164673	0.053575	0.239797	0.099076	0.025243	0.11377	0.119407	0.110745	0.112753	0.0133202	0.0487967	0.0617282
NECAP2	12.9354	13.6577	13.1446	12.9412	13.0135	11.0778	13.4052	12.343	12.8182	10.5055	12.1528	10.6976
LINC01772	1.01859	0.799737	1.22787	1.39542	1.0691	1.28359	0.642506	0.672789	1.07641	1.25775	1.28742	1.38859
CROCCP3	2.10893	1.69195	2.2501	1.84412	1.46084	2.12568	1.57947	1.07121	1.74314	1.73552	2.54959	2.35158
LINC01783	0.0652378	0.175103	0.293905	0.154199	0.275012	0.123947	0.130089	0.30163	0.15355	0.0580471	0.159486	0.188301
NBPF1	4.66756	3.76584	3.99269	4.55398	4.56861	4.73837	4.31777	4.21398	4.21759	4.43324	4.71732	4.8013
CROCCP2	11.0702	10.8841	12.3959	10.9897	8.5116	10.322	9.46573	8.16712	10.5243	8.07272	12.1686	11.5308
MST1P2	0.471102	0.711266	0.589549	0.556758	0.496486	0.531442	0.557775	0.353952	0.36037	0.419176	0.455879	0.752734
EIF1AXP1	20.7795	18.175	22.3557	26.9768	27.5864	18.8559	25.047	25.6679	25.1113	22.6285	23.5042	18.2874
CROCC	2.89716	2.34034	2.8015	1.67512	1.67329	1.89259	1.60729	1.83524	1.61079	1.71855	2.20597	2.27008
BX284668.5	0.265575	0.831626	0.398816	0.878812	0.335861	0.504573	0.264787	0.368369	0.625081	0.354453	0.649245	0.547534
MFAP2	3.93396	4.18221	4.79564	3.93818	3.27773	3.82506	2.60717	3.57358	3.31158	3.52094	3.96006	3.79769
ATP13A2	5.72727	5.41137	5.69523	5.79125	5.58656	6.14824	4.98049	5.22482	5.44046	5.31309	5.69263	6.01514
SDHB	20.5217	19.1696	18.5427	22.2519	23.2618	18.3497	22.018	22.1943	21.436	21.1852	17.8171	15.5681
AL590644.1	0.043278	0.180695	0.187752	0.0545566	0.0729758	0.0822251	0.0431496	0.0800392	0.149399	0.0898514	0.129312	0.154658
RCC2	45.4502	46.8951	45.3547	49.4632	49.2086	40.3494	53.2537	50.7665	48.3315	39.6405	49.2673	43.6164
ARHGEF10L	0.724869	0.72574	0.604746	0.644538	0.538386	0.737785	0.593662	0.638375	0.536209	0.445338	0.443018	0.441221
ALDH4A1	1.99314	2.63397	2.05033	2.23019	2.25085	1.99764	2.16954	2.23198	1.73877	1.48059	1.6689	1.83974
IFFO2	5.51595	4.90582	5.36945	4.60701	4.77001	4.6704	5.10832	5.2317	4.81341	3.90891	4.90354	4.03646
AL137127.1	0.317253	0.106441	0.337466	0.206215	0.183891	0.113017	0.118617	0.238361	0.186679	0.194071	0.355475	0.24528
UBR4	19.7215	17.2777	20.2776	18.3175	18.0332	21.7654	18.4173	18.4085	19.5145	20.5615	19.6754	22.6125
AL035413.1	1.19744	1.90461	2.66402	1.76109	0.897396	1.39031	0.265309	0.61516	1.0021	1.42061	1.30105	1.09723
EMC1	22.06	23.5501	25.4468	22.5402	21.7549	26.5499	21.2328	22.1623	22.8545	19.8344	25.0084	27.3494
MRTO4	17.856	21.6216	19.8865	19.4132	19.3471	16.0315	19.3045	19.0757	18.1388	16.8662	16.9856	14.8634
AKR7L	0.316809	0.414268	0.292773	0.437773	0.123278	0.41671	0.485953	0.270421	0.504762	0.477044	0.397178	0.502434
AKR7A3	1.22289	0.670581	0.710872	0.671333	0.731693	0.899379	0.904611	0.583646	0.891344	0.631797	0.93223	0.813296
AL035413.2	6.68135	7.12731	8.23258	6.31692	5.95807	7.44557	7.68639	5.58424	8.95164	5.14464	9.52803	6.46361
AKR7A2	16.9303	17.3839	14.9399	16.6872	18.8085	12.9169	16.578	16.3561	14.3705	13.952	14.4137	13.2749
RNU6-1099P	2.52172	2.8202	5.04919	4.1723	4.25215	3.59331	3.1428	0.582964	3.56121	5.04847	2.56867	4.67911
PQLC2	6.95655	6.53854	7.21591	5.91228	5.39929	8.11149	5.03292	5.71288	5.84011	5.58644	6.50792	7.02099
CAPZB	47.8316	52.0767	46.9685	55.2284	54.4838	43.0437	52.8825	52.225	50.3477	46.8043	42.9332	41.4214
MINOS1	1.35404	1.01321	1.38023	1.65261	1.01706	1.2746	1.08002	1.04721	1.1705	1.07336	1.1034	1.05574
NBL1	13.8063	13.8293	14.1977	13.2661	12.7789	12.2602	11.7081	12.8709	13.6518	8.91298	13.5895	11.6642
AL031727.1	3.11335	2.65285	2.37478	3.22387	1.37494	2.25339	1.9216	1.78221	2.37284	4.22124	3.0203	3.05656
TMCO4	2.5791	2.4266	3.18174	2.39123	2.35683	2.43425	2.4885	2.41569	2.30284	2.65015	2.88813	2.37393
OTUD3	6.90808	7.31326	7.17543	6.55013	6.08477	6.75182	6.71863	5.14356	7.02936	6.85622	6.57164	7.62058
CAMK2N1	2.01207	2.83875	2.06601	3.48759	3.7625	2.45051	4.47515	5.08082	4.46865	3.69535	3.42639	3.23353
MUL1	14.0003	17.1798	18.0328	14.8324	15.5128	20.1337	15.1726	15.8885	16.1766	12.5802	16.6847	15.9495
CDA	0.980668	0.940066	0.631148	0.860951	1.59456	0.4658	1.46664	1.4898	1.51681	1.12188	0.684977	0.519901
PINK1	0.96246	1.34782	1.20096	1.33198	1.77579	1.49734	1.58544	1.81869	1.19505	1.36524	1.51177	1.27685
PINK1-AS	1.62453	1.20895	1.70238	1.69382	1.38245	1.93266	1.25641	1.3899	1.70099	1.52652	1.78159	1.95323
DDOST	96.3125	104.557	114.615	96.0282	98.5079	119.707	82.8031	92.3852	94.6439	82.9394	103.999	107.783
KIF17	0.347089	0.324039	0.287052	0.142677	0.165401	0.329722	0.240737	0.307002	0.284153	0.389396	0.110677	0.273791
SH2D5	1.2811	1.37815	0.977188	1.51403	1.42728	1.34739	1.55101	1.49491	1.53637	1.11275	1.30495	0.867834
HP1BP3	82.5116	80.8616	83.9578	85.7239	77.1546	69.471	79.375	68.6048	77.7255	82.6999	88.7769	82.1585
EIF4G3	26.7687	26.5912	26.5458	25.6343	25.3544	25.9101	26.437	27.6589	26.678	27.177	27.5477	28.6147
RPS15AP6	0.876051	2.19463	1.57869	1.32523	0.886324	0.665774	0.524072	0.810093	1.48461	0.935388	0.999444	0.866952
HSPE1P27	3.41837	2.8545	4.79118	3.66285	1.15282	2.38138	2.95381	1.05367	1.93099	0.811091	3.71415	2.44319
ECE1	103.442	105.693	113.829	76.3267	77.0218	94.937	71.8967	81.0827	78.5691	78.257	92.945	99.3182
AL031005.1	1.1196	1.08517	1.02747	0.705689	0.157324	1.32948	0.465117	0.172551	0.878399	0.913179	0.760296	0.61554
AL031728.1	0.544219	0.340836	0.681049	0.565989	0.412951	0.310193	0.298433	0.301947	0.486751	0.363175	0.487829	0.583447
NBPF2P	0.510257	0.913045	0.204335	0.675395	1.2906	0.387781	0.813989	0.660575	0.960791	1.63445	1.16425	1.68319
NBPF3	3.04997	2.56931	2.52802	3.22066	3.64011	3.22661	3.20877	3.50711	3.91566	3.58609	2.86467	3.18489
USP48	27.5662	26.0486	25.8768	24.9613	25.1216	23.6769	25.6999	24.7354	23.4988	28.5347	26.3242	25.5391
LDLRAD2	0.360566	0.416686	0.676833	0.326695	0.303995	0.328253	0.239665	0.263957	0.367754	0.240618	0.404007	0.33452
HSPG2	30.8105	31.6829	33.1994	21.246	20.9848	27.0991	18.3445	21.052	21.3951	19.4643	23.8351	28.0206
LINC00339	1.05736	0.962044	1.16622	0.948855	1.16344	1.1747	0.929146	0.845174	1.14733	1.03649	1.32896	1.61095
AL031281.2	0.541022	0.392933	0.904856	0.722136	0.300515	0.592557	0.564802	0.47086	0.413481	0.470062	0.414942	0.435671
AL031281.3	0.70758	0.468937	0.76086	0.322104	0.508185	0.572594	0.391934	0.363503	0.24673	0.443044	0.768803	0.583526
CDC42	0.581193	0.553537	0.600626	0.549493	0.474201	0.623354	0.691625	0.589445	0.758993	0.617223	0.595833	0.401992
CDC42-IT1	1.75463	0.6105	2.34218	1.84326	0.493114	1.57424	1.0691	1.35211	1.28485	1.04082	1.50928	1.44701
AL031281.1	3.3175	3.33916	2.76774	2.09104	1.16542	1.18182	0.689097	1.27822	1.9521	1.8449	2.81606	2.1659
WNT4	0.253314	0.133316	0.313274	0.267673	0.150755	0.198173	0.13371	0.179126	0.196403	0.185618	0.0971406	0.135172
AL445253.1	0.249529	0.595337	0.666169	0.550476	0.490885	0.158029	0.248789	0.153828	0.156617	0.666075	0.474459	0.411562
ZBTB40	5.84142	5.37108	5.47982	5.25849	5.14823	5.47926	5.50869	5.59211	5.47186	5.90454	5.74334	6.32801
ZBTB40-IT1	2.22382	2.65285	2.96848	1.16807	1.24994	3.99038	1.23179	1.37093	1.39579	2.85813	3.423	2.44525
EPHB2	8.82812	9.41738	9.69611	8.61158	9.16521	11.2996	9.14048	10.2068	9.62062	9.62941	10.8305	11.5872
AL512444.1	1.12427	1.00587	1.40693	1.06294	1.18484	1.20151	1.40116	0.51981	1.4554	0.625216	0.572598	1.04305
KDM1A	26.8708	24.2297	25.2007	26.5775	27.6522	25.6323	29.511	27.7945	27.9133	29.9331	26.3732	25.34
LUZP1	23.9777	24.0022	23.7043	25.7537	24.6086	25.2661	27.3606	26.7644	26.0201	25.0884	24.9292	24.1744
AL161672.1	1.97915	1.03292	1.48605	1.8712	1.18195	0.861722	1.06886	0.838813	0.931661	0.73375	1.2096	0.952093
RNU6-514P	1.89129	2.8202	11.3607	2.98022	2.65759	3.59331	3.77136	4.66371	7.12242	6.17036	3.0824	3.11941
RNU6-135P	5.34304	2.98774	8.69235	7.57742	5.63094	5.71017	6.659	2.47038	3.77277	1.78279	8.70803	10.4649
HTR1D	5.56779	6.47164	6.47934	8.14361	7.86385	6.32896	7.92362	7.74489	7.63891	6.85951	9.32638	8.5946
LINC01355	5.46337	4.38925	5.87889	4.87256	4.24063	4.03668	3.58204	2.7265	4.1639	4.38719	6.51153	5.19004
AL109936.6	2.23364	2.29818	2.68342	3.48448	2.82479	4.03157	1.89296	1.23928	2.10292	1.98744	4.45944	2.21044
HNRNPR	44.3486	44.4155	39.2074	43.8703	45.6501	40.7928	48.2094	46.6535	42.9464	45.9979	42.0507	39.2856
ZNF436	6.72716	6.44472	6.75021	7.34767	6.87598	7.14926	8.00884	8.1238	7.69271	8.18589	7.1215	7.49832
ZNF436-AS1	1.95635	1.79579	2.26381	1.44128	2.22777	1.76192	1.6719	1.66809	1.50698	1.96678	1.92548	1.86479
TCEA3	0.844398	0.772646	0.960638	1.0705	0.857537	1.03915	0.841894	0.851808	1.066	1.12699	0.891396	0.85462
ASAP3	3.7731	3.61775	3.69617	2.96635	3.01009	2.96765	2.93941	3.2139	2.92841	2.87589	3.05263	3.27888
E2F2	3.20159	3.14093	2.98248	3.30746	3.18911	2.7948	3.33999	2.76622	3.2819	2.78271	4.11994	3.36407
ID3	23.1985	27.6405	23.4129	18.81	19.1157	17.2594	20.0607	18.7791	18.6602	15.2306	22.361	17.8311
RPL11	111.852	114.168	100.245	132.95	135.925	92.5664	129.858	127.124	126.109	130.854	104.75	87.9736
ELOA	15.5408	16.2999	14.9697	18.8337	18.3456	14.7275	17.8151	17.703	17.2937	17.1901	15.8964	15.1998
ELOA-AS1	0.550865	0.35844	0.601629	0.66286	0.422216	0.903886	0.748952	0.555699	1.27299	0.579265	0.734558	0.536884
PITHD1	14.7502	15.1847	14.2418	16.7173	17.7694	14.5398	16.9217	18.0055	16.9956	16.8036	15.8421	15.5488
LYPLA2	13.7308	13.8239	15.1918	15.8861	13.7002	13.2772	14.6395	13.4923	14.6913	13.7753	13.4169	12.9701
GALE	5.3924	5.67414	5.48344	6.73358	6.41924	5.8636	6.05269	5.39411	6.24226	4.48119	5.99717	4.85254
HMGCL	3.49321	3.93602	3.41364	3.96772	4.10109	3.7488	4.23172	3.90271	3.97348	4.09473	4.64394	3.51002
FUCA1	4.31692	5.15957	5.24559	4.42417	4.19528	5.57224	4.63267	4.38804	4.77786	5.01395	6.04207	4.91887
PNRC2	63.4265	59.5922	53.2681	65.7962	68.3534	49.6459	66.6266	66.5072	61.2001	65.3554	56.2947	51.1254
SRSF10	34.7946	36.4392	34.7225	32.7416	32.5286	35.5478	35.2804	30.9064	36.9543	35.3572	35.4731	37.6691
MYOM3	0.0364469	0.0456522	0.0218931	0.0413507	0.0368743	0.0346233	0.0508743	0.0202217	0.0205884	0.0389155	0.0415805	0.0541026
IL22RA1	0.120543	0.237268	0.168953	0.0683809	0.121957	0.0916094	0.0961485	0.089174	0.158884	0.128708	0.216106	0.159055
IFNLR1	0.0959154	0.0735555	0.0685891	0.0647741	0.115524	0.0520664	0.109293	0.0760234	0.141903	0.0609595	0.223317	0.180799
GRHL3	0.325295	0.229767	0.342806	0.16187	0.129912	0.162642	0.20484	0.237477	0.177307	0.274206	0.195323	0.225906
STPG1	1.0462	1.0353	1.07913	1.19895	1.28299	1.1369	1.04309	0.879481	1.20137	0.846257	1.07859	0.973891
NIPAL3	5.32245	5.3973	5.39315	4.99145	4.49948	5.64897	4.63439	4.66967	4.97045	4.94003	4.9393	5.64931
RCAN3	2.39246	2.39635	2.88186	3.6588	2.91716	2.53534	3.87741	3.27883	3.437	2.79876	2.61759	2.80623
SRRM1	30.854	32.0381	31.8152	28.929	27.9628	27.2469	28.4405	26.3316	29.1416	29.2462	30.2036	27.876
CLIC4	262.035	264.315	255.423	293.571	281.009	229.907	295.133	281.814	260.871	266.628	248.848	232.22
RNU6-1208P	2.52172	2.25616	6.31148	3.57626	1.59456	3.59331	3.1428	2.91482	2.96768	2.24377	1.02747	1.5597
RUNX3	0.0596559	0.0266868	0.029862	0.0423015	0.0251481	0.0141678	0.104088	0.0551644	0.0702059	0.0928908	0.0243066	0.0983939
SYF2	11.5095	11.3541	10.16	12.4336	13.9734	9.10821	12.4932	12.679	11.8348	12.1288	11.3364	10.8453
AL031432.4	1.63249	0.716511	1.51101	1.25224	1.66203	0.555952	0.644919	0.712068	0.869976	1.39774	1.68171	1.6257
AL031432.5	0.443789	0.476465	0.177718	0.335666	0.299329	0.0843168	0.442473	0.328301	0.417817	0.394873	1.30191	0.585573
RSRP1	21.8805	20.6053	25.7467	18.7093	20.7713	18.2994	13.2555	14.3933	15.7931	22.768	24.5116	20.3173
AL031432.2	1.76355	2.49824	2.64835	2.0842	3.46934	2.37336	1.90485	2.71796	2.62888	2.22299	3.95205	2.18155
RHD	2.21935	2.20423	3.2207	2.4063	1.93981	2.64988	1.44134	1.67569	2.0703	1.79356	2.98657	2.45152
SDHDP6	3.7944	3.64628	3.65803	3.98604	6.16118	3.07054	4.06338	3.76862	3.17541	4.00138	4.35175	4.2881
AL928711.1	2.3514	1.70932	1.9127	1.66736	1.98248	3.76946	1.6118	1.08718	1.52198	3.00758	2.6347	2.78753
TMEM50A	76.3182	77.927	76.8409	66.208	70.0649	76.3519	67.3939	72.0539	73.9191	70.2472	76.6832	77.9465
RHCE	0.388156	0.223251	0.305327	0.288345	0.280505	0.237043	0.304075	0.153828	0.287131	0.197356	0.13556	0.205781
AL031284.1	1.41121	0.50504	0.282564	0.933967	0.5949	1.20654	1.12562	1.04397	0.930037	0.251133	1.72498	1.51293
MACO1	13.5454	13.1352	15.1393	12.0052	11.9491	15.4444	12.6601	13.1683	14.1413	13.6363	13.4143	15.253
LDLRAP1	8.67415	9.27034	8.50887	8.15377	8.09303	7.1003	8.36181	8.37937	8.01355	8.67448	8.00555	8.17383
MAN1C1	0.0971557	0.207281	0.157123	0.0989223	0.107116	0.113593	0.0894162	0.110573	0.0844338	0.0664976	0.152253	0.135591
SELENON	34.2616	36.4924	39.2466	35.3337	36.5737	38.7468	34.8441	36.9131	36.9221	32.9273	40.7301	41.0431
AL020996.1	0.0966071	0.0432168	0.386869	0.114172	0.101813	0.160603	0.0722405	0.0893336	0.204645	0.0859588	0.137768	0.119505
MTFR1L	4.54577	4.04631	4.48129	4.86794	5.35776	4.10901	5.37631	4.3322	4.50901	4.52967	4.67765	3.98788
AUNIP	4.25802	3.58404	3.70197	4.37008	5.36132	3.48612	4.80399	4.74046	3.77146	4.3869	3.6068	3.6501
PAQR7	2.78253	2.85561	3.44116	2.32126	2.51847	3.10977	2.50909	2.61087	2.63895	2.60327	2.95104	3.47579
STMN1	72.3904	70.0688	63.7469	69.2772	71.815	52.4027	80.9198	74.5816	70.4464	72.0997	67.3663	57.7352
PAFAH2	2.05798	2.06158	2.23642	3.32603	2.99563	2.37274	3.22688	2.87895	2.64963	2.72324	2.73772	2.19036
PDIK1L	3.28727	3.68635	3.97603	4.23302	3.7497	3.2217	3.38133	3.01226	3.58503	3.26905	3.40604	3.31201
CNKSR1	0.0834231	0.0597104	0.116926	0.0630983	0.0703345	0.110949	0.166351	0.0462853	0.078541	0.0890736	0.122366	0.0275189
CEP85	13.229	12.5279	12.2596	11.5901	11.9714	12.6916	12.1701	11.4449	11.5043	13.5907	13.1307	12.8234
AL355877.2	1.31897	0.842909	0.754557	1.06888	0.317723	1.96896	1.50292	0.522714	0.532192	0.838279	1.07482	0.310779
SH3BGRL3	61.0351	58.122	51.6895	58.4917	58.1462	40.795	52.7955	48.7213	49.3202	52.8962	40.1345	36.7852
UBXN11	4.27336	4.15692	4.26387	3.51151	3.48199	4.14127	3.68878	2.71839	3.42923	3.85337	4.45224	4.09179
DHDDS	8.37775	8.423	8.32696	8.67298	7.63246	7.94711	8.19666	7.81387	8.97695	8.2373	8.4183	8.81761
AL513365.1	1.26086	1.3537	1.00984	1.78813	0.106304	0.83844	1.0057	0.81615	2.01802	1.23407	1.13021	1.24776
AL513365.2	2.04025	1.93949	3.19153	2.41121	2.15019	3.51293	0.889964	1.88664	0.840374	3.74421	3.11736	3.04963
HMGN2	214.359	227.289	214.173	265.884	273.981	189.893	274.224	261.939	263.323	215.156	242.006	214.27
RPS6KA1	5.94997	5.88752	5.66982	5.1702	5.52873	4.98793	6.28666	5.71402	5.78525	6.1408	5.81084	5.80498
AL512408.1	0.16864	0.271585	0.135066	0.350771	0.341235	0.480606	0.470791	0.592583	0.508066	0.300104	0.357301	0.278147
ARID1A	9.95661	9.59013	9.34046	10.7309	9.31569	9.25325	9.65262	9.70434	9.52145	9.79369	9.58031	9.78614
PIGV	2.59292	2.78384	3.67417	2.99837	3.14463	3.92215	2.68467	3.22768	2.61019	3.28322	3.29947	3.47067
ZDHHC18	10.1258	9.77005	10.2989	10.3713	9.45782	9.04156	8.67299	9.19134	10.0356	7.99393	9.33348	10.0493
SFN	0.306618	0.182886	0.102323	0.241578	0.603193	0.339822	0.254757	0.425299	0.288674	0.363762	0.291505	0.295005
GPN2	7.34306	6.66675	7.16155	8.10818	7.219	7.09148	7.74003	6.91549	8.53324	7.37753	7.46321	7.91035
GPATCH3	4.63854	4.77393	4.34031	4.50019	4.90765	4.95366	5.0782	5.21445	4.13874	3.77659	4.44697	4.60037
NUDC	38.3101	37.9526	36.5567	43.344	42.4951	33.5212	42.1527	41.4974	39.0033	41.4429	36.8773	33.8919
TRNP1	3.14066	3.69566	3.52018	4.48631	4.20212	2.75651	4.1184	3.66182	4.04962	4.31323	3.47732	3.06863
TENT5B	0.541243	0.993977	0.827049	1.4813	1.27291	0.865956	1.67572	1.18538	1.31415	0.963171	1.43923	1.29207
SLC9A1	14.4194	12.7999	15.4532	12.1383	11.5287	14.91	11.3594	12.3313	12.0447	13.4931	14.5015	15.9793
CHCHD3P3	0.526999	0.188601	0.21104	0.597906	0.177726	0.901136	0.525437	0.584786	0.59539	0.187565	0.429449	0.434605
NPM1P39	0.389019	0.417663	0.701033	0.29424	0.393581	0.221733	0.775731	0.647514	0.512754	0.899965	0.507215	0.192489
WDTC1	7.3346	6.86276	6.13222	7.24157	8.19477	6.25489	7.71478	7.79715	7.46412	7.96092	7.38218	6.35343
TMEM222	5.41034	5.52825	5.47686	5.72793	5.88292	5.84114	4.7031	5.83915	6.07273	5.47106	6.60714	5.82891
ACTG1P20	1.29723	0.773747	2.16451	1.22647	0.607612	1.0954	2.29935	1.46613	1.08561	1.28249	2.11421	0.475465
SYTL1	0.54361	0.324242	0.507948	0.331218	0.173143	0.401652	0.264977	0.0781949	0.238838	0.311712	0.255946	0.328756
MAP3K6	8.17482	8.27695	7.93862	5.7967	5.93881	6.41972	6.23519	5.93408	5.75948	6.18271	7.4055	7.62925
GPR3	0.956822	0.770454	0.638609	0.663398	1.04871	0.908947	0.794987	0.619348	0.930854	0.908115	0.90966	0.841675
WASF2	34.4886	31.686	30.316	37.1581	38.0853	30.4598	35.7963	37.3648	37.1136	36.6934	31.9687	31.6566
FO393419.2	0.630429	0.56404	0.788935	0.596043	0.930157	0.898328	0.15714	0.291482	0.445151	0.701177	0.899033	0.519901
AHDC1	3.48784	3.28784	3.03601	2.7749	2.5499	2.82675	2.9425	2.64635	3.09236	2.96595	3.1271	3.14454
AL031729.1	1.054	3.77202	2.81387	4.98255	1.77726	2.00252	3.8532	2.27417	3.63849	3.7513	4.00819	4.63579
IFI6	78.6856	111.983	101.573	26.3954	26.1022	38.3003	25.8138	28.1959	29.9553	17.5552	38.8917	33.1204
AL445490.1	1.30744	1.64497	1.84069	0.193145	0.37892	0.426946	0.366628	0.151126	0.88473	0.363542	0.965544	0.741277
FAM76A	4.14702	5.23631	3.93412	3.62044	4.38457	4.05072	4.40148	3.6647	4.14047	3.45186	4.60577	4.3439
AL020997.1	0.966417	1.72929	1.35453	1.09645	0.814792	1.28529	1.15626	0.357462	1.09183	1.37583	1.41755	0.47819
STX12	26.8	25.2174	25.7419	24.6749	24.4732	21.0104	26.0909	23.9875	22.0776	25.3442	21.3961	21.3492
AL020997.2	1.09982	0.656003	0.367026	1.73306	0.927269	1.39306	0.731042	0.339006	0.690307	0.652399	1.49373	0.604668
AL020997.3	2.25479	1.17678	3.00982	2.30946	2.05945	2.85597	1.49874	1.39002	2.12284	1.83908	1.6843	1.70452
PPP1R8	17.7075	19.4609	18.7338	19.8864	21.1027	17.708	23.2139	21.7955	20.2983	20.2482	16.6332	16.9513
SCARNA1	2.0318	1.81784	1.6273	2.30518	0.685211	3.08823	0.405156	2.2546	1.14774	1.80785	1.32456	1.67559
THEMIS2	1.97069	1.91988	1.60758	1.32494	1.5015	1.4006	1.55732	1.70083	1.97905	1.59761	1.58211	2.09468
RPA2	30.4036	30.2509	26.4913	31.4303	33.0136	27.0415	34.8105	36.5798	32.053	33.2953	32.4262	31.3828
SMPDL3B	0.858989	1.28842	0.682917	0.573273	0.553814	0.672008	0.755684	1.21484	0.880077	0.921667	1.29703	1.12509
XKR8	2.92645	2.33224	3.05289	2.13906	2.34291	2.14926	2.01057	2.59242	2.43105	2.93211	2.66531	2.53506
EYA3	9.98885	8.87177	9.1773	11.6279	11.0446	9.9635	11.6398	10.6704	9.89408	11.8412	10.9718	10.0996
SPCS2P4	16.7402	12.0527	14.5776	10.0207	18.4564	20.3252	15.3079	13.5563	9.04596	37.4579	31.3189	14.4588
PTAFR	0.0573361	0.115421	0.0143504	0.0948654	0.120851	0.0544673	0.0857491	0.0662741	0.107961	0.0637705	0.116807	0.0354629
DNAJC8	40.922	42.0669	39.6826	45.6683	47.42	36.4781	45.6679	46.7613	43.0792	47.2185	38.924	33.9787
ATP5IF1	24.6783	27.206	23.5227	25.5106	28.6279	17.8274	26.9024	26.4647	25.9742	25.411	26.9288	21.7517
AL353622.1	1.83813	1.64456	1.90967	2.39367	1.6667	1.68027	1.45231	1.4111	2.02443	1.97498	2.09138	2.40251
SESN2	5.95831	5.78529	6.29759	5.94731	5.30349	6.08702	5.76535	4.04648	5.68319	4.5889	5.06235	5.46145
MED18	6.08072	6.21757	6.48904	8.14976	9.88719	6.09386	8.39449	8.65062	7.80092	8.41301	8.11337	7.41175
PHACTR4	13.8652	13.1057	13.1524	14.4678	13.4375	12.1563	14.366	13.2728	13.5222	13.1157	13.4683	13.3413
CR391992.1	2.73933	1.68496	2.05684	2.91365	1.29912	2.11434	2.0484	0.474953	1.77307	1.2187	1.11613	1.97668
RNU6ATAC27P	2.83428	2.53581	4.54002	4.2875	0.47792	4.84644	2.82588	2.62089	2.66841	3.02626	1.84771	1.40242
RCC1	26.0247	24.8674	22.8757	28.7717	28.5094	21.0965	28.5768	29.5522	26.2004	25.6416	24.7419	22.5923
SNHG3	15.4614	15.1324	17.8414	15.4605	14.9972	16.945	15.432	13.4886	18.1297	14.1096	18.0721	17.3638
SNORA73B	8.26666	15.6798	10.5934	11.5673	11.9878	12.879	14.1765	10.702	13.3865	8.82658	8.08374	16.3616
PRDX3P2	1.98724	2.0743	2.98427	1.35695	1.21005	1.4683	1.87128	0.306271	1.45518	1.1788	1.52943	2.00302
AL513497.1	0.809601	1.6515	1.10231	1.95953	1.28325	0.953674	1.45296	0.748646	1.6464	0.777993	0.923634	1.36203
TRNAU1AP	6.36849	7.26579	7.6603	6.90876	6.4247	6.03498	6.41201	6.25074	6.43774	6.98919	7.56133	6.41332
SNHG12	4.4433	4.92325	5.50901	4.54479	3.78617	5.13728	3.62608	3.62624	4.18327	3.4189	4.41972	4.78575
SNORD99	8.2041	6.52457	6.38824	11.204	8.45402	5.19574	2.72659	5.05761	6.00754	12.9775	5.94264	8.26924
TAF12	9.26545	7.28256	8.12013	11.0524	10.8537	8.03409	10.3891	11.8509	9.86457	11.6343	10.3024	9.30728
RAB42	0.245294	0.0548657	0.368361	0.289894	0.387767	0.174766	0.336279	0.226826	0.635083	0.218257	0.299833	0.354006
GMEB1	4.80411	4.71867	4.69457	5.14439	5.17743	4.42484	5.98732	5.03151	5.46688	5.17596	4.71483	4.36664
YTHDF2	23.4584	25.0855	22.9251	25.9304	24.1402	25.1906	26.979	26.5737	25.8378	23.0191	24.6287	23.0792
EPB41	0.722031	0.712406	0.800545	0.944225	0.839163	0.89424	1.02265	0.929745	0.864015	0.858597	0.866072	0.826387
TMEM200B	0.102245	0.0686081	0.127952	0.024167	0.0646523	0.0728466	0.0764561	0.118183	0.0962611	0.113719	0.104148	0.0210797
SRSF4	25.0769	23.2234	24.2019	21.1489	20.778	21.8623	21.8262	18.0335	22.0311	23.2173	22.7715	22.6947
MECR	3.25068	3.13918	4.27031	3.38234	3.40771	3.5782	3.20674	3.49897	3.611	2.78526	3.33573	3.24812
AL590729.1	1.05952	0.631961	0.589292	0.667818	0.694777	0.671003	0.4695	0.217721	0.554173	0.733238	0.671529	0.776676
PTPRU	0.302855	0.361283	0.21224	0.219524	0.178737	0.306882	0.191239	0.233378	0.275627	0.107789	0.320833	0.199806
LAPTM5	15.4114	12.4797	16.7904	7.94773	7.31317	10.6084	6.71737	7.31608	8.14706	9.62459	8.27732	11.0783
SDC3	6.74846	8.42045	8.44758	8.46505	9.18233	9.91996	8.66037	8.70297	8.87875	8.57803	10.6563	10.7606
PUM1	24.4924	25.4772	22.9087	23.7922	25.4685	25.822	25.3035	25.4747	25.5529	27.7667	25.8284	24.3825
AL356320.2	0.665246	0.952304	0.266402	0.880545	0.112175	0.505568	1.06124	0.738191	0.751577	0.355152	1.08421	0.987505
AL356320.1	1.24152	1.48104	0.828624	1.95634	0.697822	1.57253	0.412613	0.765364	1.16886	0.736451	1.01171	2.04771
SNRNP40	17.5201	16.406	16.9659	19.2431	19.1822	16.7095	18.2133	17.535	18.7203	16.8572	15.7642	15.5378
AC114495.2	3.24159	3.03833	3.39982	3.50261	2.733	1.1731	2.61636	1.57013	1.45328	1.37347	3.01892	3.30976
ZCCHC17	13.6597	12.5983	13.5699	16.6662	17.941	12.6427	18.3457	15.9758	16.2986	15.5598	12.7909	12.7997
FABP3	2.62986	2.58821	2.56704	2.92154	3.32588	2.93547	4.39195	4.55974	3.34254	3.97798	3.32174	2.38567
SERINC2	2.28084	2.58482	3.02556	2.15644	2.22747	2.22089	2.44463	2.14427	2.48736	2.72283	2.27684	2.36688
LINC01226	0.0821965	0.0612838	0.0617177	0.0453327	0.0115501	0.0455489	0.0204882	0.044338	0.00644885	0.0182841	0.0279089	0.0903809
AC114488.1	1.25552	1.73602	2.17111	1.72661	0.962309	0.650566	0.910401	0.844361	1.39697	1.32025	0.930109	1.22366
TINAGL1	27.105	28.9705	32.2766	19.2501	17.6831	23.1763	16.6325	16.7607	19.109	19.5485	21.255	23.7012
PEF1	17.6288	18.9973	16.9818	21.2493	19.7406	16.2288	18.3919	18.7384	17.4241	15.3353	16.7352	13.9136
COL16A1	0.349324	0.279981	0.364294	0.364674	0.368146	0.40098	0.370056	0.282646	0.417953	0.239591	0.450715	0.414115
ADGRB2	1.00888	1.1672	0.992618	0.904516	0.953252	0.983188	0.971204	1.30288	1.05629	0.998282	1.60174	1.3269
AL354919.2	0.376849	0.224776	0.503038	0.356294	0.529539	0.357993	1.00195	0.116159	1.06438	0.894164	0.51182	0.517965
SPOCD1	3.65604	3.47547	3.51724	5.15794	4.60759	4.97451	4.90773	4.13794	4.78665	3.55804	3.91032	4.74244
AL136115.2	1.72375	2.05629	2.416	2.39027	1.4533	1.74666	2.40609	1.4877	1.08191	0.92025	2.62205	1.42154
PTP4A2	33.4318	33.2256	30.4647	39.3632	40.7139	30.9579	40.7199	38.8616	36.8062	35.2585	32.013	30.8243
AL136115.1	1.04381	1.16736	3.13499	1.97374	1.76008	1.85921	1.04071	1.08587	1.47408	1.04485	1.27589	1.39881
KHDRBS1	73.4721	74.4143	69.6786	79.4008	75.4495	63.8486	82.1954	78.2844	78.0932	69.6395	69.9527	65.6917
AL445248.1	1.62154	1.64421	1.19048	1.7375	1.27599	1.33502	0.754473	0.599781	1.93375	0.67331	0.88092	1.69385
TMEM39B	6.0519	8.21818	7.97463	6.7169	7.11914	7.24885	7.36953	6.9013	7.74711	7.34296	7.81658	9.70556
KPNA6	26.1707	25.8595	25.7221	30.2086	29.5919	27.123	30.454	29.5791	28.6891	25.894	28.6164	27.1305
TXLNA	31.3023	30.9035	29.8029	31.7071	30.8268	29.0831	32.0793	31.1458	30.3416	29.3811	31.9712	30.7526
CCDC28B	2.17831	2.63425	2.03701	2.33108	2.66401	1.72822	2.31505	1.8815	1.71278	1.91692	2.00917	1.89511
AL049795.1	0.298258	0.444748	0.0995326	0.234991	0.209552	0.330557	0.148687	0.0919339	0.187202	0.0884609	0.324064	0.163978
IQCC	2.12331	2.72779	2.37101	2.77961	2.77707	2.61185	2.93125	2.71862	1.99905	3.29412	3.19435	2.58167
DCDC2B	0.577472	0.25833	0.505864	0.511851	0.608587	0.960011	0.611744	0.300372	0.475717	0.83496	0.999979	0.803636
TMEM234	2.09678	2.24779	2.38285	2.00027	2.24559	2.35076	1.71389	2.06119	2.29419	1.61355	2.41675	2.52365
EIF3I	64.3666	68.6791	59.4289	73.9439	74.1485	58.2485	72.2465	71.562	66.3799	66.5273	60.6735	51.8563
MTMR9LP	4.0551	3.79112	4.42465	2.67082	2.09358	3.44101	2.43039	2.10663	2.27351	2.04731	3.60151	4.05808
FAM167B	2.23412	3.15947	2.02021	1.97599	2.79501	2.25926	1.50895	2.13255	1.69627	1.98787	1.99675	1.96129
HDAC1	41.6855	46.5396	44.9367	45.6237	46.2098	39.0661	47.2641	44.3393	47.1945	41.8313	50.0037	44.0066
MARCKSL1	18.9782	17.619	16.6149	20.0452	22.3942	16.8217	20.9804	20.0092	22.1662	20.3484	22.8743	18.2048
TSSK3	0.246302	0.137728	0.369874	0.320193	0.181701	0.292473	0.214875	0.227758	0.260874	0.273942	0.301065	0.17773
FAM229A	1.04326	0.975819	0.878283	0.941518	0.759632	0.720768	0.661921	0.394654	0.602715	1.01265	0.734214	1.44695
BSDC1	9.25085	7.78584	9.06756	9.33614	9.35934	8.64492	8.3976	7.99733	8.87151	8.33648	9.43185	7.99269
ZBTB8B	0.0525603	0.0611329	0.0631443	0.0596322	0.0753337	0.0948679	0.0576449	0.0534634	0.0940203	0.0888573	0.115644	0.0823562
ZBTB8A	2.3836	2.62735	2.3195	2.46994	2.62056	2.60852	2.08184	2.57444	2.31592	2.12936	2.33086	2.3903
ZBTB8OS	5.3491	5.38402	5.94809	6.2133	5.78228	4.89997	6.19036	5.97097	6.54687	5.18446	6.10253	4.63185
RF00019	4.62933	4.14182	2.64835	9.37892	5.01816	8.7954	4.6156	2.44616	5.60367	4.11907	5.92808	4.36309
RBBP4	26.7046	26.569	25.8222	26.8845	25.9319	23.9406	26.6964	26.5317	27.4957	25.9097	28.4831	26.0642
SYNC	1.7217	1.52309	1.41379	1.28029	1.25586	1.121	1.21512	1.10909	1.09277	1.2221	1.32418	1.34008
KIAA1522	10.1099	10.057	9.35157	9.01319	9.10532	8.08932	8.90732	8.81542	8.31516	7.98935	9.34434	8.3281
YARS	18.1865	16.3301	17.5822	21.3184	21.3583	19.2976	19.271	17.6983	17.679	16.9128	17.4039	15.4383
S100PBP	6.09701	6.56431	7.00743	7.11018	6.21057	5.78497	6.84702	5.95005	6.12011	6.36505	6.91154	6.38341
FNDC5	0.429792	0.269172	0.322712	0.284445	0.27177	0.306216	0.342814	0.178845	0.20232	0.286815	0.2977	0.159498
HPCA	0.338804	0.0606251	0.169595	0.25626	0.0571296	0.0321852	0.10134	0.0939887	0.0318977	0.0904381	0.165654	0.0279405
TMEM54	8.23562	7.02761	7.72076	9.09166	8.78975	6.01464	8.06881	8.71608	7.6192	7.28551	8.22408	6.20286
RNF19B	14.7059	12.1398	12.8338	14.1481	14.4251	12.055	14.0181	15.2478	13.9426	14.9017	11.71	12.2555
AL355864.2	0.0781645	0.139866	0.0782536	0.147802	0.0659009	0.297014	0.467596	0.144559	0.809491	0.139098	0.127391	0.451224
AK2	29.0813	27.4625	24.2444	30.0564	32.622	23.7995	29.7936	29.1682	28.0559	28.9047	26.4337	23.9827
AZIN2	0.164552	0.0460072	0.185332	0.213918	0.104051	0.224708	0.164064	0.114122	0.125874	0.155565	0.243042	0.135702
AL662907.1	0.446399	0.13313	0.0496565	0.328262	0.20909	0.282709	0.197811	0.0458656	0.280183	0.176532	0.485024	0.245424
TRIM62	2.10915	1.9036	1.90781	2.09907	1.60666	1.63453	2.13979	1.76216	2.09023	2.14007	1.47751	2.05978
AL662907.2	0.293457	0.122525	0.35255	0.16647	0.181438	0.483208	0.234069	0.180908	0.239445	0.156667	0.302906	0.306543
ZNF362	5.91328	5.07314	5.14961	5.05465	5.54895	4.44391	6.17841	5.67406	5.3003	5.94622	4.62067	4.80975
AL513327.3	0.287659	0.257366	0.43198	0.95189	0.485053	0.546531	0.717014	0.133	1.0833	1.02381	0.234411	0.237226
AL513327.1	2.03292	1.65349	2.45574	2.35092	1.88395	1.91524	1.42385	1.24288	1.73995	2.22742	1.84829	2.34156
PHC2	11.9319	12.7741	12.2034	14.5372	14.4267	12.1979	15.1816	14.5568	14.1952	13.3433	13.5241	12.7025
MIR3605	2.02368	0.603523	2.70131	3.18883	1.70617	1.92242	1.34512	1.87132	2.54033	3.60124	2.19878	1.11259
RN7SKP16	6.09134	3.63325	4.74311	2.9862	4.1846	5.35792	3.37404	2.71205	5.73486	6.62436	6.61839	4.27919
ZSCAN20	1.71563	1.80784	1.75575	2.09064	1.78932	1.95574	1.88793	1.95076	1.89041	1.95622	1.89514	2.16942
CSMD2	0.00743029	0.0166196	0.00371938	0.00351251	0.012529	0.00352926	0.0185206	0.00687087	0.0244841	0.0198339	0.00908235	0.00919141
SMIM12	4.29363	4.27411	4.20672	4.5718	4.73762	4.4748	5.09552	4.4869	4.52117	4.51769	4.07634	3.97402
GJB5	0.149349	0.0445404	0.0498397	0.18827	0.0419723	0.141876	0.0496353	0.184139	0.187478	0.221479	0.162271	0.0410549
AL122010.1	2.5296	4.61024	3.28285	3.54315	2.60666	3.64904	2.61551	2.77232	2.82259	3.16776	4.04636	3.86316
AC114490.3	0.0853063	0.0954035	0.341614	0.262123	0.197786	0.283633	0.106317	0.138046	0.220863	0.170783	0.31282	0.228638
AC114490.1	0.571963	0.415781	0.286308	0.439373	0.180835	0.543345	0.320775	0.165281	0.403868	0.25446	0.436959	0.442205
ZMYM6	1.88491	2.35343	2.35179	2.20103	2.02205	2.1113	2.41226	1.97713	2.14542	1.92747	2.37278	2.40127
ZMYM1	16.3342	16.2211	15.279	15.9564	14.4251	15.701	16.4919	14.1125	14.9403	15.0972	15.4167	14.6214
SFPQ	94.2076	85.4083	87.1943	82.1126	80.7059	86.3873	86.248	79.3112	86.9411	97.9116	90.0193	89.6169
ZMYM4	18.604	16.3449	16.3644	18.4149	18.6451	17.0949	19.2876	18.9163	18.3208	21.3412	17.9565	17.481
RPL5P4	1.44657	1.43047	1.21956	1.94353	1.41218	1.88047	1.29046	1.61927	1.29024	2.43877	1.30289	1.63247
KIAA0319L	9.11415	9.32643	9.99422	8.38521	7.86138	9.5033	8.06735	8.11052	8.25099	8.44616	10.0474	9.8156
NCDN	7.76491	6.81218	7.23812	7.27653	7.0093	6.90722	6.86647	7.26909	7.53006	6.61608	6.76358	7.13894
AC004865.2	0.458438	0.175783	0.393395	0.309595	0.110432	0.186643	0.130594	0.121121	0.369951	0.0582726	0.160105	0.324055
TFAP2E	0.456606	0.653635	0.579027	0.489261	0.359303	0.347008	0.364202	0.337783	0.372566	0.460448	0.421697	0.753106
PSMB2	29.4031	29.8459	30.2315	35.8455	32.3761	26.4897	33.8154	33.3846	32.5606	33.5611	27.8082	28.0272
C1orf216	11.1528	11.3254	10.998	11.4232	10.6881	10.789	11.1753	11.6366	11.2001	10.6512	11.7997	11.0063
CLSPN	31.6398	31.8101	32.275	29.808	29.8814	28.5053	31.4093	31.7477	28.9079	30.4818	29.2066	28.519
AL354864.1	1.12635	0.559854	0.125293	0.473296	0.105515	1.30777	0.374337	0.810093	0.471304	0.111356	0.305952	0.206417
AGO4	7.98295	7.94786	8.12216	6.71379	6.66786	6.92217	6.64507	5.8712	7.30603	7.01219	7.65502	7.86942
AGO1	7.39849	6.52375	6.96436	8.64379	8.28145	7.35595	9.12987	8.04534	8.41532	8.2817	8.12705	8.02833
AGO3	4.60717	4.01645	4.73691	4.98589	3.73379	3.99804	4.54582	3.40823	3.99534	4.27808	4.28178	4.07288
AL138787.2	1.53542	1.83163	1.12726	0.871001	0.776711	1.36135	0.81646	1.13585	1.44556	0.819707	1.00096	1.35064
ADPRHL2	12.9816	12.4467	12.5916	13.3441	13.2975	12.601	12.9028	12.1538	11.6889	12.6303	12.9844	11.8396
COL8A2	1.90668	2.30036	2.61744	1.14716	1.70496	1.44079	1.65619	1.82991	1.84949	1.43947	2.2129	1.84637
TRAPPC3	13.4644	13.2785	13.5372	16.021	16.012	13.1904	16.7615	15.1389	14.6571	14.618	14.5255	13.8955
MAP7D1	27.374	27.4797	25.1374	25.8083	26.2621	22.2477	26.9866	26.7567	25.6756	25.2791	23.6522	22.4586
THRAP3	71.4013	70.9547	67.0623	68.1667	69.9378	68.8435	73.1919	73.4802	66.807	70.3622	71.3233	67.0584
SH3D21	7.9759	6.47498	7.6982	5.68772	4.47454	5.48568	4.58495	4.08505	5.18116	5.52717	5.46746	6.35374
EVA1B	4.40051	3.04004	4.40553	4.0025	3.38135	3.86284	3.44332	3.5026	4.66741	2.42859	3.63134	3.67494
AL591845.1	5.68861	3.64478	5.21745	3.95568	3.21803	4.42778	3.25668	2.61319	3.86993	3.49414	3.88794	4.14648
STK40	7.13174	7.10408	6.91034	8.0662	7.71187	6.15588	6.56918	6.539	6.50988	6.69999	6.12629	6.24961
LSM10	6.13236	7.05992	6.18449	9.0805	6.53881	5.65418	7.8675	6.54627	6.91968	6.82054	6.0628	5.94967
OSCP1	0.629072	0.75765	0.557122	0.617636	0.550774	0.850426	0.675454	0.447469	0.592258	0.667376	0.749225	0.618548
MRPS15	12.5381	12.8528	12.8072	16.2504	15.6224	11.6251	14.3461	14.9312	15.1366	13.7496	13.4973	11.0267
LINC01137	0.338489	0.475896	0.822981	0.68577	0.652301	0.551232	0.289273	0.626008	0.409731	0.387231	0.433451	0.478533
ZC3H12A	1.72908	1.10224	1.42812	1.16478	1.36669	2.07374	1.01282	1.43901	1.40406	0.942332	1.6556	1.30117
MEAF6	13.909	13.4308	12.3949	16.7169	14.842	11.3203	14.1957	15.2231	13.2225	13.0817	12.9581	11.2312
MIR5581	7.86986	18.1057	5.62774	12.7553	18.0096	14.9522	6.72559	5.1981	9.52624	12.0041	18.3231	25.0333
SNIP1	4.60697	4.84366	4.05033	5.43909	4.47566	5.06515	5.25783	5.4603	4.95384	4.90029	5.04053	4.58034
FTH1P1	0.507187	1.24788	0.88859	0.719285	0.213806	0.240905	1.39063	0.586252	0.835635	0.676926	0.51663	1.15023
DNALI1	0.136244	0.121896	0.30311	0.286251	0.344604	0.18695	0.301867	0.475948	0.327803	0.417559	0.431762	0.187263
GNL2	15.2642	14.7388	15.5284	14.4871	14.8096	14.7793	15.7106	15.787	14.791	15.2324	13.0893	14.0502
C1orf109	5.38552	4.83199	4.93474	5.72465	6.09256	4.78366	6.73469	6.58379	5.82947	5.06264	4.77294	5.08117
CDCA8	37.3753	35.346	34.6554	38.2556	38.2605	31.9236	39.8523	40.0942	38.6863	38.7497	34.6425	31.7915
MANEAL	0.312917	0.219972	0.492287	0.40151	0.320355	0.573287	0.334274	0.330694	0.294604	0.397752	0.47356	0.516112
YRDC	6.50178	6.67643	5.65856	6.77583	5.85544	5.82552	7.5138	6.04642	5.77348	4.86477	6.68303	5.94071
C1orf122	1.48155	1.81246	1.75567	2.02965	2.29427	1.60848	1.62789	2.04103	2.07804	1.37206	1.62617	1.84517
MTF1	3.91755	4.36245	4.17451	4.59408	4.42987	3.84133	4.81956	4.32225	4.39271	4.05424	3.91856	3.86855
INPP5B	4.16973	3.69007	4.31817	4.12084	4.16513	4.06156	3.96908	4.04439	3.97549	3.3539	4.27198	3.89344
SF3A3	32.4187	30.2398	31.6863	32.3592	32.6837	33.203	35.0752	34.2943	33.6567	35.7845	32.3438	31.9341
RNU6-510P	18.7378	13.9704	13.7567	15.3536	13.1649	11.8668	13.0775	9.24106	17.0531	12.2264	11.7065	20.0884
FHL3	7.30436	5.33051	7.31269	7.16055	5.3921	5.91564	7.4505	7.03455	6.78182	5.99009	6.74774	8.07793
UTP11	14.1488	14.0138	13.4068	15.1481	15.4572	11.9075	16.0341	15.3317	15.6848	14.522	13.2024	12.4899
RRAGC	4.96095	5.32623	4.91433	5.72718	5.36034	4.12984	5.42785	5.16691	4.86729	4.34445	4.67033	4.65104
AL139260.1	0.829376	0.432854	0.622742	0.457414	0.466168	0.722222	0.275639	0.255644	0.845909	0.55347	0.788496	0.398982
MYCBP	8.76772	8.83737	7.5555	9.52767	9.20739	6.51561	9.75974	9.27755	8.83975	8.33457	7.36182	6.40681
RHBDL2	0.820573	0.928496	1.54637	0.661725	0.732526	0.962931	0.601573	0.580253	0.613497	0.386538	0.983353	0.875741
AKIRIN1	27.7847	25.167	21.3612	26.6647	25.7078	21.368	27.5796	25.0328	25.2087	24.1966	22.1001	20.7215
NDUFS5	73.4876	77.0923	68.8884	86.0053	99.3193	67.9396	89.5927	86.7362	82.8621	103.065	78.843	59.893
MACF1	24.7013	24.0659	25.1108	22.864	23.5537	28.793	24.5439	26.0018	26.0696	27.5522	28.5864	32.6971
RNA5SP44	2.53594	1.36133	9.13979	3.35666	0.855225	1.92724	0.505683	0.469001	2.86503	0.902568	1.65322	0.836533
BMP8A	0.358808	0.142677	0.159652	0.150772	0.100838	0.227237	0.0397493	0.221196	0.150138	0.10642	0.129951	0.230145
OXCT2P1	0.747069	0.393174	0.527944	0.664773	0.592808	0.459211	0.701039	0.853369	0.537855	0.430116	0.537161	0.833536
PPIEL	0.460833	0.56831	0.635926	0.777189	0.367529	0.331289	0.43463	0.195792	0.515946	0.398956	0.274035	0.677907
PABPC4	21.0961	20.1471	20.3136	20.8106	20.6123	20.3524	20.7162	20.7863	21.4816	19.824	19.6713	19.8665
AL365277.1	3.20782	2.54201	3.94553	1.73306	2.70453	3.13438	2.65003	1.27127	3.02009	2.6096	3.58496	3.55242
SNORA55	6.49576	6.70581	4.50219	0.944839	2.94894	6.17074	2.98915	4.62053	6.58604	1.33379	4.88617	10.7138
PPIE	3.47685	3.75379	3.24653	4.8676	4.2561	3.24731	4.29151	4.02658	3.69829	3.43571	3.56201	3.05338
BMP8B	0.629514	0.375481	0.40615	0.370333	0.330242	0.504991	0.153425	0.47863	0.237069	0.522785	0.319192	0.54222
OXCT2	0.18471	0.132206	0.258888	0.174635	0.186876	0.070187	0.184162	0.170803	0.27824	0.295831	0.270934	0.396048
TRIT1	3.05632	3.14094	3.43195	3.18249	3.23841	3.20747	3.24286	3.27497	3.39268	2.87563	3.11322	3.33794
MYCL	0.0532932	0.0596013	0.0400155	0.062983	0.0336989	0.11391	0.0531352	0.0369606	0.0501744	0.0711287	0.0325713	0.0219749
MFSD2A	0.909064	0.602468	0.45505	0.477489	0.581925	0.447782	0.570676	0.342475	0.71322	0.419411	0.617326	0.444258
CAP1	56.5788	59.7509	54.8727	61.2015	64.88	56.8561	67.5557	66.286	60.3112	59.9421	53.7732	49.8973
PPT1	42.5975	42.8207	43.9335	34.9844	36.719	42.1286	35.5182	36.9997	35.3115	41.0165	41.2055	42.8482
RLF	10.6379	9.82681	8.16319	11.191	10.2891	9.91066	9.65875	9.19779	9.17138	10.0996	9.35519	7.83764
AL050341.2	1.92606	2.93733	1.92826	2.02794	2.80487	2.24553	3.01146	2.46918	2.39032	2.57065	2.92504	2.02158
ZMPSTE24	35.5031	35.9545	42.2742	35.6556	37.0181	41.1358	35.8121	38.1039	39.0082	35.1185	43.2584	47.0016
AL050341.1	1.93963	0.964094	2.80488	1.63007	1.63531	1.84258	0.8595	0.797152	1.82612	1.15056	1.58059	1.42184
COL9A2	0.111973	0.186052	0.224202	0.0302474	0.121378	0.0759791	0.0478463	0.103543	0.0602402	0.0284661	0.234634	0.184684
SMAP2	5.29467	5.68451	4.59395	5.98949	6.32787	4.465	5.83465	5.70345	6.05174	5.85165	5.10182	4.70345
ZFP69B	1.01778	0.910596	0.707595	1.25629	0.834257	0.966851	1.32482	1.01958	1.22438	1.08168	1.05976	1.00254
AL031985.3	0.77124	0.517516	0.909998	1.35418	0.650237	0.60182	0.466864	0.687703	0.77797	0.759756	0.897827	0.817746
ZFP69	1.49533	1.598	2.01684	1.68867	1.64594	1.38105	1.65655	1.40195	1.56424	1.45986	1.99704	1.19891
AL603839.3	1.00348	1.89536	2.34412	1.68665	1.31606	1.1651	1.0005	1.13413	1.46961	0.992078	0.908586	2.11484
EXO5	3.27244	3.86473	3.84404	3.56836	2.90616	3.2745	3.06697	3.30849	3.71766	2.95057	3.25337	3.94012
AL603839.2	1.48255	3.09499	1.11318	1.86891	0.937458	2.69937	1.35497	2.39912	1.74473	0.549641	1.81218	1.73205
ZNF684	2.79352	3.19683	2.90511	3.05063	2.79342	2.36574	2.13751	2.60322	2.50771	2.56268	2.54112	2.62521
RIMS3	0.1585	0.133467	0.214686	0.15867	0.0943289	0.0974275	0.130143	0.137945	0.114113	0.240581	0.136759	0.192223
AL031289.1	0.572874	1.15323	1.43382	0.406221	0.845238	0.680263	0.571175	0.794614	0.269674	1.01946	0.233416	0.590546
NFYC-AS1	2.11924	2.28959	2.24175	1.96585	2.225	2.01321	1.99336	1.10926	2.93636	2.38375	2.34606	2.70398
NFYC	4.05411	4.50375	4.49843	4.70605	4.50992	4.09732	4.56981	4.90478	4.62264	4.42891	4.50584	4.09559
CITED4	0.461325	0.458604	0.256584	0.630012	0.648243	0.243468	0.562169	0.853183	0.916913	1.04899	0.250621	0.634074
CTPS1	11.1284	10.9627	11.0825	10.8814	10.4985	10.4437	10.4414	10.3014	10.5985	10.4907	10.5147	10.5057
SLFNL1-AS1	1.79882	1.72255	1.85715	1.51469	1.48105	1.52192	1.42919	1.3645	1.50832	1.31295	1.71779	2.13246
SLFNL1	0.813853	0.658134	1.09682	1.095	0.672969	0.966415	0.733417	0.752578	0.766225	0.765926	0.816251	1.23908
SCMH1	9.38952	7.77644	8.80797	9.953	8.21051	8.1704	8.78697	8.30387	7.98316	8.81348	9.61687	8.94424
FOXO6	0.309431	0.352348	0.366108	0.265958	0.118583	0.347394	0.0560933	0.260122	0.423741	0.375443	0.183384	0.301577
HIVEP3	0.978368	0.850209	1.09665	0.960411	0.899856	0.840476	0.840115	0.670955	0.819746	0.883026	0.709529	0.683304
FOXJ3	15.6285	15.1647	15.323	17.1724	16.3365	15.8598	17.6311	16.678	16.6671	16.3788	15.9015	14.7527
RIMKLA	0.0300438	0.01344	0.0225586	0.0142026	0.0696579	0.0570812	0.0599095	0.0486182	0.0212142	0.0467816	0.0489651	0.049553
PPCS	6.95395	7.36344	6.85758	9.45568	8.58577	6.13592	9.1146	9.36862	7.94466	7.09125	7.93767	7.08792
CCDC30	0.0699336	0.0715074	0.0900171	0.0661191	0.0926536	0.0616891	0.0896479	0.05543	0.061138	0.093338	0.0814121	0.107106
PPIH	13.3137	13.2909	15.1996	14.4867	15.7148	11.0943	14.4386	13.7368	13.81	11.6799	11.6486	12.3664
AC098484.4	1.38812	1.86291	1.85293	1.65613	1.28179	1.53844	1.25219	1.37529	1.18242	1.02926	1.53516	1.33554
YBX1	290.165	267.52	235.98	334.546	353.405	240.651	335.129	315.7	289.736	374.15	260.72	218.223
P3H1	16.2708	16.3324	17.8065	12.942	13.1632	16.9436	12.7235	14.0685	13.6103	14.8766	16.33	16.8056
C1orf50	1.10226	0.837111	1.0137	0.969434	0.918518	0.925354	1.06066	0.782233	1.12222	0.95796	0.710226	1.06756
TMEM269	0.123404	0.151812	0.0926589	0.0583367	0.104043	0.11723	0.107659	0.0427925	0.10166	0.0549012	0.163412	0.165375
SVBP	3.90887	3.84696	3.6338	4.4348	4.09595	4.08462	4.50971	3.71785	5.20473	2.18619	4.36843	3.73012
ERMAP	3.3517	2.76807	3.34379	2.65921	2.95429	3.29533	3.18986	2.94764	3.27692	2.88842	3.73402	3.80785
AL512353.1	0.834334	0.52253	0.751757	0.552179	0.457231	0.792588	0.665488	0.385759	0.628406	0.853727	0.849868	0.72246
ZNF691	3.8764	3.11247	4.07983	3.75894	4.35762	3.43065	3.53457	3.98283	3.36881	3.83237	4.69778	3.79788
ATP6V1E1P1	0.297163	0.177246	0.0991672	0.374606	0.0835132	0.282294	0.197521	0.183193	0.559544	0.616953	0.726468	0.326752
SLC2A1	14.3651	14.7814	16.0112	13.6491	12.8216	15.5725	8.99782	9.63915	10.7416	9.65617	12.3809	13.0006
SLC2A1-AS1	0.0802092	0.125584	0.200752	0.0568757	0.0338124	0.0952449	0.119957	0.0741702	0.0566364	0.107052	0.163405	0.0826835
EBNA1BP2	25.4404	25.0493	24.5212	26.8825	26.7353	21.4142	26.3471	24.0855	22.2395	20.9677	21.2561	20.5584
CFAP57	0.772396	0.816703	0.761561	1.00688	0.611744	0.922745	0.583413	0.606024	0.69414	0.697674	0.791545	0.723839
TIE1	46.3545	45.5482	50.9271	37.681	36.2441	48.8695	36.0393	38.0469	40.5679	36.6275	44.91	49.0643
MPL	0.213468	0.190988	0.244242	0.345985	0.205687	0.405574	0.152025	0.225596	0.114843	0.162805	0.124253	0.276638
AL139289.2	1.42872	0.82174	1.02168	1.54376	1.11852	0.969452	1.01749	0.566207	1.15295	1.63445	2.16219	1.09407
CDC20	68.0517	65.4754	64.6831	68.4707	68.6767	60.1504	73.6911	70.0902	69.8342	67.1773	66.2708	60.0514
ELOVL1	37.912	43.6452	47.1949	34.216	37.4764	43.2999	35.7339	37.3716	41.4944	36.3189	40.8269	42.4266
MED8	9.77911	10.7804	9.41564	11.3449	11.0001	10.1667	11.6653	12.2263	10.0289	10.6324	10.815	8.39379
AL139289.1	4.42939	2.06403	2.03245	3.31534	3.81225	3.06816	3.31219	2.90126	2.25884	2.70956	3.60948	3.27232
SZT2	2.54937	2.13205	2.63684	2.55552	2.01991	2.575	2.12073	1.96452	2.18329	2.43007	2.47794	2.63012
PTPRF	48.6398	54.1942	53.7073	51.1189	51.4942	59.3249	50.0526	55.2613	54.8168	51.8234	55.4877	61.3264
KDM4A	5.73871	5.44944	4.89652	5.77097	6.14689	5.67459	5.81272	5.99409	5.55022	5.54716	5.94121	5.79742
KDM4A-AS1	1.60693	1.56272	2.02843	2.01469	1.67878	1.65926	1.32352	1.42133	1.57866	0.994647	1.90728	1.84375
ST3GAL3	1.03912	0.846016	1.2553	1.32302	0.721309	0.937767	0.818467	0.679022	0.994609	0.705764	0.954027	1.16829
RF00026	2.99804	0.670581	1.50073	0.708629	3.15958	1.42402	2.98915	1.38616	1.41129	2.66759	1.22154	0.618105
AL451062.2	3.98264	4.67674	7.72516	1.64737	2.93806	3.78337	2.48177	1.38104	2.81217	4.2081	2.63691	5.13187
SHMT1P1	0.616975	0.644003	1.02946	0.631933	0.21674	0.537262	0.256311	0.142631	0.387245	0.457475	0.293282	0.296803
ARTN	0.304541	0.136235	0.228667	0.16796	0.213967	0.16876	0.480761	0.211209	0.358399	0.158068	0.186127	0.313936
AL357079.1	1.21106	0.433409	0.484976	0.572501	0.20421	0.345139	0.482987	0.559939	0.912147	1.07757	0.986884	1.09861
IPO13	6.39657	6.3285	6.81573	6.52446	6.09788	5.8622	5.68956	6.01315	6.28461	5.62067	6.03442	6.16159
DPH2	6.07794	5.35549	6.4306	7.09597	6.21133	6.23311	7.6208	7.51507	6.06905	5.20316	6.77268	5.84774
ATP6V0B	14.1018	15.9801	18.6456	15.0466	14.1256	15.3177	12.8994	13.1283	14.8216	11.2401	15.9699	14.8555
B4GALT2	7.13545	8.36804	8.71912	9.33316	9.333	8.05257	8.64769	7.85503	8.23318	7.55829	7.47596	7.78694
CCDC24	0.550428	0.713223	0.684069	0.610131	0.512076	0.811377	0.66234	0.596743	0.643303	0.591088	1.19095	0.845242
SLC6A9	0.156905	0.22227	0.261806	0.370866	0.242527	0.32295	0.169476	0.0846366	0.196963	0.221049	0.255721	0.150962
AL139220.2	0.0421652	0.0980847	0.0422133	0.0956769	0.0924293	0.080111	0.227017	0.0935775	0.150851	0.0975459	0.0549763	0.0904092
DMAP1	8.57807	7.9981	7.8521	7.87099	7.15096	8.35488	8.24032	7.16352	7.93995	8.40441	8.44324	9.41895
ERI3	9.71268	9.64336	9.67526	12.5034	11.4766	9.61787	12.0747	10.6836	10.6265	10.5818	9.88858	9.24827
ERI3-IT1	1.63463	0.487498	0.981899	1.23638	0.367512	0.621138	0.325957	0.302313	0.923383	1.0666	0.532822	1.43792
RNF220	3.67676	3.50139	3.76461	4.02266	3.869	3.29433	3.42285	3.49652	3.44192	3.52553	3.55227	3.77295
TMEM53	0.408261	0.846758	0.650248	0.736896	1.01698	0.846183	0.906613	0.652086	0.856095	0.544893	0.816602	0.734584
ARMH1	0.06151	0.146753	0.0821068	0.11631	0.0864323	0.233729	0.0817701	0.0568789	0.0965171	0.127704	0.200496	0.185995
KIF2C	38.7048	34.364	34.4147	36.2614	37.5614	36.944	40.6561	40.7864	38.8261	44.6781	39.139	40.4023
AL592166.1	2.11626	2.60343	1.94212	2.66778	1.18949	2.01038	1.93416	1.38616	1.24526	2.51067	2.29937	2.76329
RPS8	116.478	126.259	114.998	149.82	151.52	108.084	146.442	136.147	136.72	122.297	122.431	103.775
SNORD46	1.94584	1.16062	9.09096	6.13237	3.82796	1.84848	3.88015	1.19956	3.05328	1.73137	2.64276	3.20939
PLK3	6.20463	5.32571	5.14407	4.253	3.93971	4.54957	3.84706	3.80108	4.30812	4.57186	4.89811	5.22875
TCTEX1D4	0.442044	0.316395	1.15063	0.50152	0.447228	0.503912	0.352587	0.245258	0.33294	0.157328	0.864526	0.364544
BTBD19	11.8431	10.4245	13.6025	9.94698	8.64397	10.5041	8.63627	9.09077	11.0057	8.50862	13.1802	14.4605
PTCH2	0.235814	0.246144	0.36724	0.235338	0.187771	0.248906	0.156743	0.169602	0.370023	0.209822	0.277569	0.291706
EIF2B3	10.1253	9.6783	9.64189	11.368	9.85389	10.4829	10.9826	11.082	9.6817	9.09725	9.29855	8.44798
HECTD3	7.90551	7.60793	8.04754	7.76324	8.4911	8.29251	9.31276	8.07205	8.331	9.20941	9.0515	7.99872
UROD	17.2583	18.3257	17.2316	17.6987	19.479	15.1828	20.1213	19.6698	19.1311	17.3375	17.6174	17.1594
ZSWIM5	0.200828	0.0299465	0.0111698	0.07384	0.0376265	0.0847909	0.0778682	0.0515855	0.0315125	0.029782	0.0545512	0.0460052
HPDL	0.455503	0.407535	0.62185	0.626413	0.733163	0.511387	0.867019	0.842417	0.584791	0.221071	0.371187	0.478092
MUTYH	2.623	2.33134	2.52233	2.64308	2.67704	2.09832	1.82377	1.89892	1.72215	2.64097	2.44684	2.68968
TOE1	6.56847	5.70067	5.96023	5.79153	6.65794	6.02948	6.96596	6.64265	5.62819	7.88019	7.01652	7.50653
TESK2	0.913762	1.10821	0.79283	0.595146	0.992957	0.578694	1.154	1.18295	1.07058	0.957586	0.860449	1.18895
CCDC163	0.587212	0.853732	0.661366	0.994703	1.2377	1.1389	0.853811	0.859751	1.03659	1.08852	0.777587	1.35189
MMACHC	1.94878	2.1766	2.07852	2.68546	2.66321	1.97227	2.51448	2.63831	2.87802	2.69731	2.37689	2.43694
PRDX1	184.019	197.671	194.257	201.596	200.81	164.791	198.63	190.738	186.31	149.736	167.978	150.806
AKR1A1	12.082	13.0915	12.3554	13.6095	13.6304	12.7504	12.7357	14.4901	13.654	13.6927	15.3583	12.4235
NASP	47.4563	43.9996	45.4448	44.5837	45.9486	43.7777	44.732	44.319	41.8494	53.783	51.5669	47.9992
CCDC17	0.893187	0.762803	1.11776	0.710122	0.735936	1.00277	0.42503	0.56314	0.879139	0.8128	0.992527	0.887259
GPBP1L1	18.1322	16.7749	18.3982	18.559	18.7152	15.8111	18.6123	17.9587	17.5752	18.112	19.25	16.7944
RPS15AP10	7.94638	7.26755	6.36435	6.17732	6.84852	3.52276	3.87338	4.24557	3.32504	3.29957	6.47546	3.34942
AL604028.2	4.2802	4.28899	4.97069	5.3417	4.33039	2.60226	2.5605	2.77056	4.35209	3.80842	4.74356	4.02396
TMEM69	11.616	12.892	11.8231	12.316	12.8249	11.9281	12.5191	14.2708	12.6027	11.2462	12.1478	12.5902
IPP	5.17071	5.24519	6.0333	6.50676	5.92518	6.5205	6.77097	6.09461	6.17084	6.17217	6.23135	5.6155
AL604028.1	4.06089	2.82586	3.83966	4.47929	3.13845	1.60738	3.03664	3.33791	3.50464	2.70997	2.75766	2.79077
MAST2	13.7789	12.8795	13.4174	13.7561	14.2741	12.7234	14.2077	13.961	13.3273	14.4089	13.7197	13.7926
PIK3R3	5.39829	5.50582	5.38622	5.02639	5.05789	4.86011	6.43514	6.08619	6.87363	5.49178	6.12008	6.20858
AL358075.1	0.519691	0.185985	0.624341	0.0982691	0.0876309	0.493688	0.51815	0.480564	0.391422	0.832337	1.18578	0.600009
TSPAN1	1.65361	2.01514	1.88384	1.34777	1.29802	0.920856	1.10861	1.79275	1.23473	1.01472	1.97481	1.62233
POMGNT1	12.6466	12.571	11.2991	11.4218	12.1673	12.5825	10.6342	11.5133	10.8921	11.5819	13.1969	12.0988
LURAP1	1.85558	1.9857	2.22195	2.51116	2.45404	2.07381	2.32167	2.1869	1.88401	2.49277	3.2021	2.82048
RAD54L	9.82857	10.9356	12.8043	12.3304	11.3674	9.257	9.48534	11.3219	10.8945	10.5204	12.5957	11.8637
LRRC41	7.7677	7.37046	8.07475	8.04063	7.54687	7.8407	7.67433	7.53803	7.933	7.06496	8.40574	8.0865
UQCRH	35.4048	38.3203	35.5411	45.0694	48.794	33.1327	47.958	46.8272	43.9777	35.5094	38.4552	33.6621
NSUN4	4.86721	4.29764	4.34641	4.69212	4.27148	4.21504	4.30476	4.50813	4.45488	4.02595	3.791	4.23725
FAAH	0.315896	0.413074	0.65684	0.551383	0.409744	0.346258	0.41187	0.247172	0.388919	0.389184	0.376232	0.240473
MKNK1-AS1	0.744912	0.271523	0.745762	0.391268	0.674561	0.366925	0.33009	0.484731	0.259747	0.466419	0.786883	0.728075
MKNK1	4.07076	3.67947	4.5273	3.5089	3.48846	3.66062	3.29195	3.14591	4.0214	3.42126	4.01883	3.90164
MOB3C	1.68754	1.81587	1.60956	1.63862	1.50929	1.46229	1.4779	1.25471	1.35261	1.70444	1.54241	1.60795
ATPAF1	8.42456	8.37724	8.17246	9.22329	10.1583	7.766	9.54875	9.71313	9.44178	9.1136	8.26914	7.30032
EFCAB14-AS1	1.7326	1.03343	0.925108	1.7473	1.266	0.658364	1.26681	0.854482	0.543735	1.33608	1.31776	1.90512
EFCAB14	27.1326	25.8886	27.8835	26.0789	26.4229	22.7469	25.126	25.4868	24.6657	25.2593	25.0052	25.0487
CYP4A22-AS1	0.292968	0.327645	0.146651	0.346236	0.494006	0.695774	0.511174	0.338638	0.620602	0.847198	0.477476	0.906017
TAL1	6.20121	6.62816	6.16089	7.38466	7.71271	6.55422	7.88192	8.61243	8.30064	7.50786	7.65715	6.87072
AL135960.1	0.768824	0.628046	0.535444	0.742691	0.577743	0.777987	0.599904	0.370925	0.72383	0.55024	0.572031	0.909699
STIL	16.1076	16.2738	16.6077	17.0922	16.8644	16.6113	19.436	17.7353	17.1161	18.9752	17.9889	16.0533
CMPK1	45.1695	43.9611	39.0369	51.1341	49.105	34.9577	53.7487	49.1358	46.4912	47.7637	40.3834	37.2214
LINC01389	2.79321	0.624765	1.3982	2.37677	1.53073	1.59207	1.67095	0.645726	0.788922	1.4912	1.70713	1.8428
FOXD2-AS1	1.10231	1.05839	1.77647	1.3218	1.13337	1.5835	1.07223	1.04418	1.29092	1.0765	1.29263	1.55204
FOXD2	0.346298	0.400197	0.447811	0.341051	0.328461	0.424921	0.345271	0.280197	0.353201	0.57774	0.282196	0.416477
TRABD2B	0.0383599	0.120121	0.0768073	0.0634683	0.0161707	0.0364406	0.0382462	0.00886795	0.0451438	0.0426647	0.0312593	0.0316346
SPATA6	0.0454325	0.0609721	0.0682265	0.0859089	0.0478805	0.0755288	0.237813	0.10503	0.0427737	0.131381	0.111068	0.121768
AL356968.2	1.12695	0.528142	1.18196	2.02949	0.904892	0.866645	0.856081	0.843605	1.11152	0.763987	0.568498	0.796603
FAF1	10.5766	10.3267	9.75624	11.7832	11.9398	9.4104	11.9625	11.1692	10.4037	10.4768	10.0103	8.05871
AL049637.1	2.14572	0.959877	2.95372	2.66264	2.0352	2.16575	2.13935	0.868072	2.65144	1.55123	1.3114	2.76488
CDKN2C	11.2427	10.6953	10.3803	10.4757	10.0272	9.67585	10.7634	10.1518	11.446	10.3472	9.11187	9.67396
RNF11	44.4016	48.7342	43.4356	53.5626	52.4458	31.8351	51.0774	47.7519	48.0075	41.3147	40.6372	37.0625
AL162430.1	0.232607	0.416222	0.310496	0.146613	0.261483	0.36828	0.231917	0.0716979	0.291992	0.0689894	0.0631833	0.511535
TTC39A	0.24498	0.116037	0.223619	0.183932	0.103272	0.130051	0.0862071	0.113268	0.183158	0.1154	0.117431	0.23174
EPS15	30.6453	30.4844	29.3641	27.9023	28.8337	23.7288	28.7555	27.3655	28.2629	26.4124	25.6081	23.4257
AL671986.1	0.63571	0.568765	0.636435	0.801382	0.238209	0.671003	0.070425	0.326582	0.465506	0.754187	0.575596	0.699009
AC104170.2	0.0994925	0.267045	0.49803	0.470329	0.251648	0.189029	0.198395	0.276005	0.37468	0.354105	0.243228	0.410247
AC104170.1	1.70057	1.2679	1.13501	0.669923	1.43376	0.40387	0.706469	1.04836	0.667104	0.378282	1.03934	0.467474
CALR4P	0.324307	0.178557	0.249752	0.165102	0.0420654	0.0710955	0.0746182	0.0692055	0.117434	0.177576	0.0406579	0.164584
OSBPL9	13.6215	14.2087	13.474	13.6487	14.2316	13.5927	15.6222	15.216	14.845	14.9248	13.9574	13.8095
NRDC	41.0134	39.0824	39.385	40.5466	41.2542	39.0086	41.1896	39.4082	40.9855	42.4036	40.5636	39.8843
AL050343.1	1.66878	1.79166	1.9677	1.9985	1.06304	1.93757	1.62686	0.994468	2.65345	1.51784	2.08515	2.63009
RAB3B	33.4496	32.8075	30.7326	31.4563	32.3284	25.764	35.2303	32.6747	33.1534	28.9029	28.2722	28.3215
RNA5SP48	2.14146	4.31088	0.535975	4.04931	0.451369	3.56004	1.60133	3.96046	1.00807	0.95271	1.74506	2.64902
TXNDC12	2.40413	3.14008	3.47854	3.35143	3.28452	3.58412	2.81691	2.9858	3.25472	2.12352	3.28901	3.80607
KTI12	1.49552	2.28874	1.89124	2.4186	2.38904	2.16843	2.7075	1.45571	2.816	2.27617	2.21289	2.07718
TXNDC12-AS1	0.690086	1.69789	2.24534	1.79423	1.45454	0.819447	0.51603	0.63813	0.32485	0.307012	1.68704	0.569099
BTF3L4	11.0448	12.3571	10.8219	13.27	13.8167	9.4493	13.335	13.6728	12.5709	12.0799	11.1545	10.5772
ZFYVE9	9.83563	7.97909	7.56824	10.7923	10.9163	8.4279	11.4621	10.781	8.88831	11.2726	8.79095	8.2453
PDCL3P6	0.28664	0.341939	0.0956556	0.18067	0.161112	0.0907659	0.0952633	0.0883529	0.35982	0.0850152	0.700743	0.236386
ANAPC10P1	0.242647	0.434189	0.242924	0.229412	0.102289	0.115253	0.241928	0.448757	0.456894	0.107951	0.197732	0.300159
CC2D1B	5.85908	5.26623	6.02795	5.56503	5.16747	5.04438	5.41995	4.52744	5.41451	4.73279	5.53728	5.90808
AL513218.1	0.690086	0.617414	1.03631	0.815558	1.74545	1.63889	0.68804	2.39299	0.649701	0.921035	1.68704	2.56095
PLA2G12AP1	0.712563	0.743778	1.66454	1.34739	1.30166	1.69227	1.18408	1.64728	1.67715	1.26804	1.45166	1.46909
ORC1	14.4869	12.9422	13.6691	15.3331	13.2768	13.3561	14.657	15.293	15.2685	16.0081	15.5488	15.0659
PRPF38A	16.9653	15.4774	14.5856	15.792	16.143	13.8626	17.4143	16.5259	16.6235	18.3414	15.0782	13.9516
TUT4	7.4914	6.8776	7.04553	7.55524	7.12705	7.69017	7.77642	6.84651	7.52737	8.07366	8.37487	8.43079
GPX7	1.55575	1.21347	1.11823	0.490299	0.706281	1.09896	0.875003	1.32796	1.53982	1.52625	1.43031	1.18431
COA7	9.8795	8.98401	8.5774	11.3772	10.842	9.50826	13.4835	10.858	12.229	10.736	8.12993	8.61488
ZYG11B	11.6349	11.3887	11.1456	13.6842	12.5289	10.4665	14.4635	13.3535	12.9294	12.8564	12.1901	11.909
RPS13P2	3.70637	3.58134	2.82005	2.94354	2.12491	1.69004	1.03471	2.74185	2.23326	2.77019	2.53705	2.32299
ZYG11A	4.48365	3.80577	4.71896	4.67387	4.61619	4.12279	4.29842	3.62782	4.57303	4.24518	4.47344	4.72862
AC099677.4	1.59764	0.794109	2.13262	2.68533	1.64631	1.34907	3.36279	0.492451	2.5069	1.57949	1.73588	1.61033
ECHDC2	7.60132	6.26366	7.41741	6.66315	5.21937	6.44573	5.45161	4.3608	5.993	6.59751	7.58609	7.6291
AC099677.1	13.1057	13.1051	11.963	11.662	11.3745	15.3794	15.7571	6.77238	8.7097	15.7769	11.9362	18.7551
SCP2	8.99954	9.54881	9.27001	10.9737	11.2649	8.59554	11.2485	10.5226	10.2164	9.00492	9.31932	8.80827
PODN	0.289097	0.160118	0.151604	0.143172	0.174099	0.156932	0.260788	0.1273	0.0648043	0.122491	0.25802	0.181647
CPT2	0.922904	0.987393	1.13072	0.884769	1.06649	0.760239	0.958776	1.00859	1.07548	0.844149	1.07288	1.09641
C1orf123	5.57748	6.33517	6.41163	6.69463	6.23607	5.25556	6.23545	6.40871	6.11446	6.20674	6.29692	6.06258
MAGOH	17.5671	19.2236	16.664	20.3144	23.2077	16.0311	21.2387	20.4229	19.4475	19.8565	19.012	15.8941
LRP8	7.33517	6.8685	7.74493	6.69894	7.02663	8.53536	6.16004	5.84083	6.94302	6.68457	6.99504	8.15226
AL355483.2	0.299804	0.178821	0.200097	0.377936	0.252767	0.284803	0.697468	0.184821	0.376345	0.266759	0.325745	0.247242
AL355483.3	0.807318	0.240767	0.987848	0.508856	0.680655	0.68171	0.715488	0.331794	0.422262	0.638519	1.09646	0.813729
LINC01771	0.47588	0.425765	0.357317	0.224962	0.100304	0.452069	0.83032	0.110013	1.12008	0.740997	0.969479	0.490559
NDC1	32.1713	37.3161	37.4817	33.4719	34.7659	40.7321	35.7694	37.1955	37.5855	36.0592	40.6142	41.871
YIPF1	6.31585	5.85463	7.20307	7.57194	7.02672	7.88639	7.36828	6.14138	6.80446	6.37286	7.4283	6.09454
DIO1	0.79812	0.396706	0.591874	0.866378	0.548289	0.702024	0.324196	0.49202	0.918393	0.210415	0.602207	0.609437
HSPB11	9.77652	9.54894	9.34942	10.3469	9.91226	8.49525	10.5581	9.13683	9.26326	9.53358	11.1773	8.52664
LRRC42	14.8006	16.1957	15.1256	15.1307	16.8424	12.9969	18.9131	17.2048	16.3314	12.6962	15.7772	14.4438
HNRNPA3P12	0.444206	0.397428	0.444713	0.479975	0.535019	0.602829	0.569429	0.528123	0.537699	0.451708	0.413693	0.62799
TMEM59	20.9247	23.1145	24.0857	17.9431	20.1966	23.2607	17.9589	19.9629	19.0199	17.2341	23.4502	23.4824
AL353898.3	0.499674	0.240721	0.538724	0.32706	0.226842	0.328619	0.459869	0.319883	0.542806	0.205199	0.375859	0.380372
TCEANC2	2.12324	1.61693	1.64281	2.07033	1.94436	1.74316	2.26066	2.12743	2.0303	2.2197	1.96513	2.01616
CYB5RL	2.15381	1.82558	1.87633	2.08635	1.612	1.96708	1.81589	1.69116	1.78586	1.57348	1.93988	1.87592
MRPL37	28.5808	29.1699	26.5204	31.6756	32.7982	28.106	33.4828	31.4945	31.3929	29.9986	25.9859	25.1195
SSBP3	5.16211	4.7686	4.35404	5.20999	5.66875	4.57282	5.76442	5.42981	5.97782	5.13282	5.14254	5.02336
SSBP3-AS1	1.07971	0.713003	0.617679	1.09373	1.04035	0.927999	0.717669	0.832013	0.968114	0.54897	0.942692	1.01761
ACOT11	0.207174	0.265678	0.400994	0.261166	0.203781	0.288652	0.158363	0.242663	0.149538	0.165905	0.236355	0.324619
FAM151A	0.100932	0.120404	0.235776	0.127235	0.113461	0.0958814	0.100632	0.0311108	0.0950248	0.0299355	0.164497	0.221963
TTC4	0.363386	0.325118	0.382948	0.343566	0.467622	0.436047	0.476722	0.353712	0.48617	0.34035	0.342877	0.299677
PARS2	1.14965	1.15716	1.03587	1.22282	1.09044	0.764491	1.37549	1.43518	0.920017	0.895069	1.26474	1.11401
DHCR24	60.3993	75.0325	70.6035	66.3926	69.0969	82.5205	68.7742	80.1482	73.4535	67.5496	86.3256	85.0626
PCSK9	3.99508	4.47099	3.83694	3.18819	3.90492	3.35778	4.48283	4.87146	4.42429	4.19338	6.85325	5.32729
USP24	16.0789	15.7443	14.8467	17.5369	17.1748	18.3827	17.7909	17.38	17.2635	18.4926	17.4966	17.8154
AC119674.1	0.0941883	0.0383043	0.0942957	0.0890509	0.0577532	0.0406707	0.0512231	0.0554253	0.0483688	0.0533315	0.0627983	0.0635523
AC119674.2	0.0254071	0.181852	0.0763083	0.072064	0.107104	0.265495	0.0506636	0.0704827	0.095681	0.13564	0.207041	0.104764
PLPP3	8.88182	11.9997	11.8432	6.74444	8.27373	10.3528	6.17085	8.20131	7.82139	8.3911	10.555	9.59782
PRKAA2	2.99996	2.59371	2.85177	3.70224	3.13121	2.81561	2.90479	3.39427	3.19103	3.16979	3.23211	3.09845
OMA1	3.26575	2.84068	2.72456	3.79092	3.34994	3.44706	3.88919	3.23798	2.66468	3.39009	3.84402	3.21687
TACSTD2	6.97226	7.77828	6.77914	8.32813	8.9022	10.9027	11.0138	11.3027	10.8323	11.08	13.4676	12.8958
AL035411.1	2.44406	1.66187	1.37023	3.6972	2.39029	1.02158	1.65703	0.723214	1.47266	1.47877	3.42563	1.28996
MYSM1	15.3055	14.2406	16.3581	14.435	12.9423	17.0132	14.0863	11.55	15.5822	13.9005	14.834	17.2278
AL136985.3	5.9072	6.74967	7.42448	5.97527	5.86846	7.38301	5.44973	5.22552	6.714	6.4213	8.03837	8.25227
JUN	36.5863	37.132	30.2181	33.6899	30.8461	37.2537	41.2085	37.7787	41.998	33.5709	29.0996	34.9491
AL136985.2	0.378258	0.338424	0.12623	0.119209	0.531518	0.598886	0.125712	0.582964	0.712242	0.336565	0.102747	0.10398
AC105277.1	0.386345	0.449358	0.502822	0.474855	0.390876	0.477119	0.46224	0.535886	0.836592	0.584394	0.314831	0.382333
LINC01358	0.481112	0.618768	0.471626	0.8055	0.769004	0.704603	0.959371	0.843436	0.764364	0.704553	0.947467	0.686069
AL592431.1	1.27677	1.52309	0.426075	1.00594	3.04994	2.83006	2.3338	0.59032	2.80478	2.27208	2.08086	1.57938
HSD52	0.132123	0.0656717	0.191061	0.111037	0.173278	0.320752	0.117094	0.1086	0.290244	0.208995	0.16748	0.205811
FGGY	0.22718	0.198299	0.232987	0.20955	0.224238	0.189495	0.248605	0.240819	0.260836	0.162698	0.230281	0.169073
NFIA	6.22317	6.456	6.00044	6.42342	5.96868	4.75655	6.99036	6.2251	5.73631	5.21151	5.62739	5.13211
AC096947.1	0.861139	0.513636	0.143687	0.54278	0.242011	0.272684	0.143098	0.265435	0.405372	0.383111	0.350869	0.355082
TM2D1	5.61317	5.80983	5.75425	5.13358	5.58827	5.70407	4.53575	4.52336	5.77976	5.24474	6.2882	6.08132
PATJ	0.123772	0.166107	0.140811	0.276596	0.279856	0.267226	0.347779	0.244514	0.233058	0.295348	0.256738	0.236622
USP1	51.9805	50.1166	49.7902	58.331	59.0737	51.1383	61.0872	57.373	57.8323	60.0489	52.9966	49.8616
DOCK7	3.90546	3.95279	4.11355	4.56426	4.55263	4.60407	4.60505	4.745	4.51442	4.45715	4.12403	4.28762
ANGPTL3	0.124534	0.0371398	0.0831174	0.0392472	0.157493	0.197172	0.0827765	0.115158	0.117246	0.129275	0.050741	0.0342335
AL138847.2	0.0741681	0.132715	0.111379	0.175307	0.0937974	0.140914	0.147896	0.102876	0.174569	0.0329966	0.241757	0.0611649
AC103923.1	0.164795	0.0982936	0.384959	0.311612	0.509444	0.260915	0.109537	0.152387	0.0517168	0.14663	0.313344	0.453009
ATG4C	5.59602	5.08434	4.97268	6.84932	6.65646	4.7597	7.69874	7.46119	6.57545	7.10213	6.36302	6.40365
ALG6	5.82998	6.07256	6.6599	5.44236	5.80521	6.4827	5.29873	5.30024	5.55813	5.22015	6.35109	6.76137
ITGB3BP	9.56418	9.37511	9.0184	10.0472	9.08459	8.65131	9.76991	8.93551	9.50472	9.38958	10.7341	9.61975
EFCAB7	1.93948	2.05265	1.74042	2.22503	2.01407	1.94354	2.2285	1.50913	2.33814	2.15713	2.31288	2.03832
DLEU2L	0.398474	0.763953	0.66488	0.39468	0.399947	0.558791	0.756747	0.421112	0.35729	0.574038	0.355639	0.751115
PGM1	2.94679	3.39589	2.32485	2.81635	3.18659	2.57114	2.29935	2.28065	2.00537	2.49374	2.33607	2.07356
ROR1	7.08212	7.7294	7.17065	6.25894	6.57231	7.71069	7.79227	8.61112	9.0037	8.05342	8.14514	9.46073
ROR1-AS1	0.24744	0.102177	0.1715	0.12597	0.0802377	0.216978	0.113864	0.0528024	0.143359	0.118551	0.0775528	0.204058
CACHD1	0.583437	0.408106	0.477902	0.31091	0.169929	0.413164	0.253836	0.26485	0.229704	0.245406	0.293908	0.297437
RAVER2	0.677893	0.686047	0.723169	0.724973	0.618383	0.390608	0.819923	0.688513	0.648684	0.751495	0.769753	0.742337
JAK1	57.0658	55.4033	53.047	56.1642	58.1149	52.3439	62.6245	62.7327	55.6564	66.6718	53.0898	53.3662
AL606517.1	0.522914	0.155949	0.872518	0.329595	0.881744	0.49675	0.521363	0.644725	0.164104	0.62037	0.42612	0.431236
AK4	2.56365	3.02637	2.40616	3.21492	2.82186	1.75888	1.52653	1.50634	1.44985	1.2435	1.16061	0.946978
DNAJC6	0.261908	0.199612	0.116536	0.30265	0.228995	0.147439	0.299818	0.179399	0.255713	0.198516	0.15019	0.151993
LEPROT	24.5376	26.9205	28.7308	24.4049	22.9249	28.8406	23.8356	23.4763	29.0438	24.5034	26.8707	28.553
LEPR	12.0258	13.5089	10.9941	9.95633	11.1194	11.796	11.2093	12.0311	10.7299	12.8065	15.0791	13.9538
PDE4B	6.56298	9.30698	7.42986	6.73624	8.42165	8.10276	7.64059	9.57595	9.30142	7.20749	9.76782	7.9866
SGIP1	4.42967	4.10144	4.41539	3.93239	3.6424	4.03066	3.98644	3.81038	4.13407	3.82685	4.54362	4.40703
MIR3117	5.18892	5.41623	6.92645	6.54119	2.1874	4.92929	2.58676	3.99854	2.44263	1.53899	4.93315	4.27919
AL139147.1	0.81694	0.417663	0.817872	1.54476	0.983953	0.776065	0.989057	0.215838	0.714193	0.46729	0.951028	0.721835
TCTEX1D1	0.826879	0.778739	0.871392	0.637766	0.972336	0.620136	0.455604	0.704258	0.942381	0.948715	0.762479	1.0767
WDR78	0.271675	0.207056	0.191397	0.26637	0.169667	0.172055	0.150483	0.176785	0.189464	0.196965	0.270583	0.174257
MIER1	16.0058	16.144	15.9098	16.0347	15.605	14.0741	16.0884	15.6603	15.8214	14.9744	14.2125	14.4436
SLC35D1	5.92237	5.56314	6.23599	5.87879	5.80539	6.48919	5.41365	5.31451	5.97773	5.76636	6.41399	7.45698
IL12RB2	0.0762558	0.0682255	0.167954	0.21629	0.270025	0.217321	0.273707	0.197441	0.21538	0.203552	0.198849	0.201237
SERBP1	73.8272	72.8614	65.5181	79.0229	80.1668	61.9353	85.2264	80.1656	76.9777	76.84	68.01	61.2315
RNU6-387P	10.279	5.17305	3.85902	1.82219	1.08329	4.27205	5.12426	3.56441	7.86293	2.2865	3.14111	3.70863
GADD45A	16.3668	17.181	14.8187	17.0461	16.2454	18.7999	18.7562	16.4309	21.1797	15.4041	13.2841	16.9658
GNG12	104.411	106.83	93.4938	138.151	140.038	94.629	152.422	141.629	131.426	122.633	110.16	100.366
GNG12-AS1	1.6937	1.4805	0.87705	1.28842	1.51003	1.70142	1.78573	1.29615	1.68622	1.22986	1.79265	1.91051
DIRAS3	1.55489	0.85837	0.59617	0.78196	0.808878	0.942826	0.725664	0.795393	0.685229	0.9714	0.997484	1.00946
WLS	36.8449	41.4322	40.9972	37.8607	37.8726	45.899	35.938	40.5054	39.8188	40.6674	45.363	45.7707
CTBP2P8	1.52156	1.08906	1.5233	1.34267	0.897986	1.68634	1.01137	1.3601	0.620757	1.30872	1.15725	1.96585
MIR1262	2.176	1.2979	2.17848	4.11462	3.66919	2.75616	1.44636	1.34144	0.682884	1.93615	0.591069	1.7945
DEPDC1	31.2029	32.2001	30.4035	34.2216	34.4471	29.5983	37.2732	33.3439	33.088	37.8688	32.1679	30.6414
AL138789.1	2.5296	2.76615	2.74352	3.05596	2.31044	2.87028	1.40116	1.94929	3.63849	2.06321	2.63395	2.37584
DEPDC1-AS1	0.378662	0.338786	0.270781	0.358008	0.0912149	0.359716	0.269671	0.250109	0.101858	0.144396	0.220407	0.446106
LRRC7	0.386725	0.420143	0.267329	0.243755	0.279472	0.393616	0.312135	0.298007	0.35109	0.290846	0.303885	0.322721
LRRC40	24.91	26.0536	23.2993	25.6743	26.6023	23.1082	26.1888	26.3221	24.6194	24.7034	24.3207	22.8575
SRSF11	59.3911	58.6713	62.0572	51.5151	49.1065	56.7901	52.1822	45.6436	54.8436	52.9228	59.0566	59.8117
ANKRD13C	13.4178	12.7928	10.7141	13.8379	11.4364	10.3199	12.895	11.9596	12.8399	12.9838	10.8623	10.6901
HHLA3	1.10402	1.2347	1.27108	1.20038	1.39621	0.891467	0.880601	0.663587	1.2473	1.86644	0.809697	0.637326
AL158839.1	1.17315	0.734723	0.234897	0.332748	0.395635	0.445779	0.116967	0.108482	0.883593	0.939455	0.095599	0.580481
CTH	0.419154	0.775029	0.531535	0.792584	0.683224	0.796364	0.612937	0.284237	0.578783	0.671317	0.637591	0.483935
ZRANB2-AS1	0.976611	0.436883	0.907887	0.593578	0.117627	0.331338	0.486857	0.387035	0.722431	0.248276	0.625299	0.632807
ZRANB2	43.0297	47.4671	47.9479	47.6568	47.3045	46.8317	44.9764	42.8008	47.1002	41.3642	47.351	46.8165
MIR186	29.0217	32.9832	32.9812	23.7308	20.5005	26.8245	32.8459	16.6823	21.4156	13.9583	26.2064	25.2273
NEGR1	2.57124	2.75515	3.36506	3.01614	2.72357	3.26474	3.00509	3.00579	3.02714	3.42055	2.94816	3.6143
LRRIQ3	0.0770133	0.0895741	0.069391	0.0655314	0.0909025	0.0877919	0.0614279	0.113944	0.0797569	0.0822296	0.16317	0.0381067
FPGT	3.96989	3.81172	4.47526	4.60778	4.70763	3.98588	4.58563	4.7156	4.61878	4.22156	4.10298	4.21879
AC135803.1	0.955128	0.534091	0.597636	0.451516	0.402637	0.680504	0.357111	0.883217	0.224808	0.106231	0.389164	0.393837
CRYZ	14.0196	13.6365	12.928	13.6452	14.6184	12.5024	14.0274	14.0788	13.0903	14.164	12.1646	11.5889
TYW3	9.49878	8.65537	7.60769	10.1413	9.85658	7.23268	10.8985	9.85116	8.58517	11.2344	8.15729	7.42369
SLC44A5	0.299852	0.210787	0.343079	0.232872	0.325037	0.4171	0.266931	0.386206	0.35288	0.266801	0.331614	0.415079
ACADM	12.7211	12.3152	10.9001	11.6939	11.8905	9.01659	12.8803	12.1025	11.0207	11.7205	11.5386	10.2582
DLSTP1	1.19567	1.73836	1.89531	1.08335	1.17609	1.79843	1.19213	1.01351	1.26641	1.15254	1.13674	1.97209
RABGGTB	18.3556	21.1993	18.662	16.3621	16.0239	22.043	19.268	16.5411	21.2016	15.1549	16.7799	19.6909
MSH4	0.185886	0.3511	0.351518	0.195274	0.592059	0.156964	0.308891	0.0954948	0.272234	0.202152	0.269293	0.374724
ST6GALNAC3	4.77234	5.55404	5.86025	3.37522	4.27506	5.1888	2.89023	3.12877	2.98367	3.74041	3.79021	3.6128
TPI1P1	6.56571	8.44932	7.56368	9.94915	9.17543	6.6644	8.4294	7.73477	8.97583	9.8434	6.15658	4.22784
PIGK	31.5806	34.4291	34.7403	27.7179	31.3815	36.3818	28.1687	30.7869	30.3775	30.8324	34.25	34.3383
AC113935.1	8.75104	7.82948	8.03093	7.81407	10.5547	9.35233	8.84627	11.9135	10.0698	12.2204	9.31014	5.71329
AK5	3.58777	3.70714	2.8403	4.3968	4.06878	3.23229	4.34505	5.03958	4.25897	4.45016	4.14714	3.77885
AC118549.1	12.019	12.1066	10.6682	12.8431	13.0249	12.0223	12.7001	13.3784	12.077	12.4199	12.4243	11.678
USP33	19.1993	19.3323	18.9869	19.5073	19.4425	18.6925	20.4354	19.0702	18.8927	20.1371	20.7705	19.8941
MIGA1	7.54617	8.5213	8.52162	7.51869	7.18206	8.50361	7.25152	7.08888	7.95107	6.34105	7.87526	8.38177
AC138392.1	19.7021	23.5249	19.6513	26.3139	29.8874	17.3943	29.5751	27.362	25.3068	19.9417	18.92	20.5968
NSRP1P1	0.438284	0.213889	0.478674	0.188354	0.201556	0.189252	0.119178	0.478974	0.33761	0.106357	0.129875	0.197151
NEXN-AS1	0.470896	0.368644	0.559827	0.389561	0.719591	0.475294	0.645563	0.326582	0.526465	0.471367	0.479663	0.728134
NEXN	7.58803	7.65968	7.30743	6.68533	7.6924	6.00938	7.29262	8.60569	7.55914	8.11823	7.36065	6.54612
FUBP1	48.7526	49.7858	48.7962	47.8944	48.5915	47.2067	48.5605	46.6673	48.1188	56.5462	51.9425	48.8059
DNAJB4	69.881	77.3747	65.1229	86.3168	86.0078	70.9242	100.448	90.5401	89.5629	75.5376	77.1577	71.6433
GIPC2	2.15628	2.52164	1.93777	3.25866	4.06539	2.30646	4.18127	3.76807	3.6126	3.02143	3.47277	2.59035
AC103591.3	7.42338	6.9304	5.16998	13.1215	6.25869	4.9057	5.79237	4.17838	9.11602	6.31797	8.41637	9.04977
AC103591.4	2.70575	2.2527	1.99401	3.23324	2.78818	1.85638	3.5595	1.87653	2.44126	2.10658	2.3274	2.35534
AC103591.2	0.35225	0.0787888	0.088163	0.0832593	0.0742461	0.250969	0.351206	0.162865	0.331636	0.548492	0.789378	0.145247
PTGFR	0.171716	0.256055	0.171912	0.0811752	0.0361938	0.149531	0.114138	0.0926263	0.0943059	0.0891271	0.139931	0.200615
IFI44L	0.955186	0.98426	0.751831	0.105879	0.0944172	0.0876104	0.210175	0.115739	0.111636	0.0996438	0.332823	0.298791
IFI44	13.5044	11.2235	14.5802	4.75665	5.21843	6.22571	6.73219	5.17259	5.45336	6.77369	8.90084	6.90591
ADGRL4	55.3113	57.841	63.5657	36.3893	37.5386	47.1413	32.9237	37.0327	37.497	39.9594	41.0813	46.3705
ADGRL2	1.21793	1.17529	1.34996	0.682675	0.711456	0.851215	0.789307	0.683784	0.655231	0.866949	0.94286	0.846566
TTLL7	0.460668	0.480849	0.55087	0.508132	0.393786	0.297824	0.376373	0.278073	0.397567	0.370042	0.479673	0.427391
AL359504.2	0.126401	0.188483	0.25309	0.278848	0.497323	0.400255	0.336069	0.467537	0.357011	0.224937	0.480682	0.451707
PRKACB	4.14959	4.23273	4.00381	6.93677	6.45625	5.69395	7.70495	7.22018	7.9173	6.60853	6.18304	6.0589
RPF1	18.2693	18.9998	15.828	20.7422	19.9449	16.0573	18.8768	19.5651	19.2583	17.3671	17.9732	15.5492
GNG5	7.21875	6.67565	5.64798	6.25149	7.26249	4.49487	6.29012	6.50697	5.59695	4.26406	5.68479	5.05267
AL359762.3	0.301367	0.247161	0.20114	0.379905	0.105868	0.0954293	0.125197	0.278677	0.260086	0.111729	0.184186	0.372796
SPATA1	0.267932	0.239717	0.220902	0.253318	0.146168	0.20961	0.15714	0.24776	0.296768	0.210353	0.166963	0.220958
CTBS	1.2346	1.46988	1.57664	1.41542	1.38513	1.33906	0.998322	1.36638	1.26303	1.35801	1.28333	1.35486
SSX2IP	1.9755	2.08882	1.79014	2.44358	2.30413	1.6838	3.16855	2.81596	2.57297	2.89022	2.69152	2.19581
WDR63	0.0687799	0.076921	0.086073	0.0975426	0.0289944	0.0490039	0.017144	0.0318008	0.0485661	0.0458991	0.112097	0.042541
AL603750.1	1.02146	0.913896	0.904634	1.15147	0.72871	0.485178	0.430876	0.8719	0.628795	0.559308	0.512237	0.550787
SYDE2	1.41165	1.43139	1.48654	1.3742	1.4282	1.54962	1.64725	1.64379	1.53578	1.28397	1.35485	1.59533
C1orf52	6.07498	7.41168	6.61506	7.5152	7.0176	6.3706	7.31555	6.56602	7.05647	6.28287	7.66679	6.66903
RF00019	3.15215	1.69212	1.89344	0.596043	2.65759	1.79666	2.51424	1.74889	2.96768	2.24377	0.513733	0.519901
BCL10	8.44295	8.534	7.63364	9.23919	8.9656	7.89562	9.39369	10.2521	9.53036	7.77228	8.37992	7.54093
AL078459.1	1.09612	1.0337	1.42362	1.14837	0.999077	1.37899	0.679352	0.821834	1.05987	0.63263	0.772517	1.29484
DDAH1	48.8494	48.2369	42.1193	51.9511	52.5274	35.856	57.4355	54.8258	47.6868	51.0334	42.2018	37.8495
RF00019	2.45294	2.19463	1.84181	1.73936	2.06809	0.582552	2.44567	1.13413	5.77348	2.18257	1.49917	4.5515
AL360219.1	1.84306	2.96814	2.58322	2.09104	1.3985	2.45118	0.735037	2.04515	1.56168	1.31193	1.35171	2.1279
AC092807.3	0.654549	1.03738	1.59143	1.22001	1.11947	1.27913	1.32386	1.19324	1.46138	1.01504	1.05154	1.37261
CYR61	294.608	392.941	315.933	195.486	210.44	342.121	239.628	274.002	307.478	181.065	257.785	327.704
ZNHIT6	7.78296	6.89517	6.68027	8.37731	7.80081	6.53527	8.36764	8.65651	7.61443	8.11641	7.31802	6.28378
AL136382.1	0.187053	0.167355	0.0936331	0.154744	0.0788527	0.0666351	0.116561	0.129727	0.13208	0.0208044	0.285803	0.134976
ODF2L	6.80254	7.57587	7.35562	6.56025	6.26234	6.49745	6.33802	5.6207	7.14453	6.86785	7.08681	7.44755
CLCA2	0.72017	0.590636	0.886219	0.397185	0.265641	0.513102	0.299181	0.374596	0.663899	0.413844	0.537957	0.705267
AL049597.2	0.701935	0.439611	0.281094	0.331824	0.591805	0.200044	0.349927	0.584178	0.859113	0.562109	0.286001	0.636757
SH3GLB1	27.3902	25.0759	24.5262	29.2143	29.4157	22.0897	30.7006	28.528	28.713	30.4509	24.9084	24.1241
SELENOF	78.9182	90.1856	89.379	82.0316	82.0917	93.6901	81.2204	82.0454	86.2454	76.219	87.2618	81.1568
HS2ST1	18.2873	19.3348	20.4171	16.646	17.7454	19.2786	17.7351	18.1615	19.5509	17.0472	20.0447	21.7456
AL121989.1	0.542541	0.161802	0.181053	0.256474	0.152473	0.257697	0.540932	0.167231	0.170263	0.24137	0.294742	0.149141
AC093155.1	0.898323	0.292263	0.817589	0.386057	0.344264	0.232739	0.569965	0.830689	0.538206	0.726643	0.266196	0.134696
LMO4	2.00066	2.43147	2.57025	2.97398	2.87629	2.43887	2.70961	2.23501	2.38442	2.11971	2.22403	1.545
PKN2	33.9187	33.812	34.9561	32.6604	31.681	35.8451	33.5841	32.7216	35.488	35.8715	38.2642	37.4251
RNU6-125P	7.56515	11.8448	5.04919	4.76835	5.8467	4.1922	9.42839	3.49779	12.4642	5.04847	9.76093	6.23882
ELOCP19	5.93952	6.83233	6.15866	3.81055	5.00764	8.26198	6.34489	5.29618	8.18817	5.0961	8.12441	8.74677
GTF2B	10.3685	9.71061	9.0752	10.6915	12.2691	9.90732	10.2773	10.8214	10.5324	10.3856	9.6845	8.7757
AL445991.1	0.994087	0.50823	0.568698	1.34267	0.718389	0.809441	0.566365	0.393961	0.267403	0.252719	0.115725	0.936917
KYAT3	12.0812	11.9867	11.48	11.3946	13.4166	12.2826	13.7953	11.929	12.9715	12.5455	13.3014	11.1934
RBMXL1	4.0577	3.99817	3.57113	4.85189	3.92417	3.95545	5.68509	5.27269	5.16855	4.83753	4.6033	4.58202
GBP3	14.2227	14.7334	14.9305	12.6603	12.5736	12.8549	13.304	13.7616	13.08	14.6944	13.7136	13.2439
GBP1	6.95909	7.53194	6.5206	5.27639	6.01536	5.12184	5.72591	6.46014	5.19058	5.66302	6.57387	4.95896
PTGES3P1	10.6142	16.6187	16.3589	14.2606	13.4233	8.6237	19.3552	13.5603	15.384	16.4032	12.8603	10.1354
GBP2	0.397685	0.307723	0.21521	0.325184	0.326228	0.245051	0.332207	0.208719	0.344054	0.306033	0.236484	0.195004
GBP4	0.0880769	0.0492511	0.0551109	0.0416364	0.0371291	0.0313762	0.0329309	0.0203614	0.0310959	0.0489805	0.05383	0.0544764
LRRC8B	0.517439	0.639309	0.58381	0.403797	0.32546	0.351106	0.270235	0.311392	0.317039	0.358093	0.515359	0.379307
LRRC8C-DT	1.03381	0.404661	0.355777	0.549798	0.354091	0.64449	0.579792	0.687105	0.699564	0.689894	0.500201	0.506207
AC093423.2	1.54361	1.51916	0.927225	1.7513	1.30143	1.61302	0.923422	0.428219	0.435983	0.274695	1.25788	0.763791
LRRC8C	10.9492	11.4692	11.9755	9.67747	9.63398	11.8771	9.42523	9.49704	10.4872	10.1519	10.8167	12.5218
LRRC8D	10.3714	9.6275	10.5085	10.1343	10.1273	10.1959	10.6595	10.5033	10.1048	10.589	11.0007	10.1812
GEMIN8P4	0.185064	0.331151	0.463188	0.962336	0.390072	0.439511	0.0922577	1.02678	0.784053	0.493998	0.603231	0.152619
ZNF326	9.16895	8.45063	8.52768	9.12173	8.44492	8.69851	9.71732	8.34232	9.1296	10.2566	9.54859	9.26313
PHKA1P1	3.04149	2.0409	2.71871	2.6702	2.28955	3.19888	2.49096	3.31473	2.24989	4.92924	3.09812	3.2249
ZNF644	14.522	12.9927	12.8778	14.1241	14.4799	11.3515	14.3197	14.7576	13.3464	16.1971	13.4243	12.9856
HFM1	0.0115764	0.0207147	0.0115896	0.02189	0.0195203	0.0439888	0.0346263	0.0428194	0.0217979	0.0309014	0.0377343	0.0477342
CDC7	23.9708	24.6703	24.5298	23.5957	22.8002	23.456	23.1813	22.3064	23.4429	24.3323	25.0044	25.0074
HSP90B3P	0.0860956	0.115544	0.0430969	0.0813996	0.254057	0.122682	0.12876	0.159227	0.202643	0.191515	0.280635	0.106502
TGFBR3	7.07493	7.4045	7.45538	6.41063	6.15438	7.33929	5.57826	6.32729	6.57334	5.86073	6.45993	7.56637
SETSIP	0.964716	0.995912	1.1887	0.912097	0.62566	0.422975	1.10983	0.823461	0.768527	1.78279	1.14898	0.734382
BTBD8	0.44076	0.24537	0.313787	0.500064	0.231222	0.334965	0.371094	0.244545	0.230537	0.296313	0.407063	0.395795
GLMN	12.4017	12.9208	12.5551	12.6019	12.8598	11.9353	11.9258	11.8109	12.4616	12.3135	13.2984	12.3111
RPAP2	2.45552	2.1406	2.26528	2.66387	2.51152	2.52331	2.72288	2.32523	2.53781	2.66806	2.39221	2.57994
EVI5	5.63219	5.42558	5.67126	5.62554	5.47697	4.97872	5.99744	5.585	5.034	4.93888	4.75569	5.22954
RPL5	116.728	124.26	116.388	151.231	154.521	120.49	156.985	144.741	149.655	148.3	125.526	115.569
FAM69A	0.960227	0.937207	1.07056	0.598357	0.791173	0.829256	0.848586	0.665949	1.08895	0.640791	0.81805	0.899862
SNORA66	7.10062	8.16797	9.13979	10.07	5.13135	9.15439	11.125	5.62802	8.5951	5.41541	7.85278	5.85573
MTF2	12.9683	13.2368	12.5717	12.9626	13.1281	11.6363	12.3494	12.3931	12.5963	13.3165	13.4796	12.0504
TMED5	29.0283	28.386	28.7532	27.824	29.4713	30.1737	28.0144	29.1199	28.1248	29.4849	31.1394	30.1555
CCDC18	12.0111	11.2283	11.6051	11.7522	11.2978	11.7627	11.8322	11.9816	11.1165	13.9477	11.8077	13.1346
AC126124.1	0.729253	0.326228	0.730085	1.03422	0.307419	2.07829	0.727091	0.337174	0.343288	0.648873	0.297132	1.2028
CCDC18-AS1	2.91755	2.74902	2.97732	2.57185	2.85194	2.77157	1.92521	1.73342	2.52122	2.63359	2.96325	2.75474
DR1	13.1597	14.4748	13.3289	15.6049	14.8194	11.7873	14.9758	13.992	14.0717	11.8682	11.9789	11.8382
AL137159.1	1.44925	0.707253	2.1104	0.871946	0.666474	0.625789	0.525437	0.243661	0.992317	0.937824	0.429449	0.760559
FNBP1L	22.7335	21.5469	20.7444	22.2635	22.4233	19.894	23.0721	23.1306	20.0996	27.5466	23.7019	21.6166
BCAR3	5.73759	6.20575	5.59659	6.25134	6.18755	6.26248	6.9548	6.74102	6.78001	6.47763	6.98927	5.75254
AL109613.1	1.38088	1.17369	1.00228	1.10973	0.640325	0.819866	0.929329	0.574611	1.49508	1.01366	1.65977	1.3096
AL049796.1	0.229182	0.239222	0.152962	0.469477	0.450858	0.254001	0.114251	0.388533	0.251731	0.237908	0.373518	0.535504
DNTTIP2	13.4571	13.1396	11.8737	13.2066	14.1898	12.869	13.5961	14.3603	14.0885	16.0848	12.2967	12.3703
GCLM	16.5031	16.0568	17.6184	15.6147	13.8299	12.4851	15.2256	12.3373	14.7522	13.3441	11.4503	11.6185
ABCA4	0.110713	0.219334	0.182093	0.0897209	0.220022	0.255422	0.149808	0.263257	0.14146	0.232202	0.154662	0.130432
ARHGAP29	41.3626	43.853	43.5153	47.9639	48.4647	43.0163	55.0992	52.6895	54.5695	47.5403	48.447	48.8066
AC097059.2	1.82313	2.24282	1.59706	2.801	0.864615	1.84016	2.72659	1.68587	3.75471	1.62218	2.22849	2.06731
ABCD3	12.4708	12.9866	12.9566	12.2024	13.0247	11.9819	13.3998	13.0113	12.31	13.1446	12.5382	12.2929
F3	0.328481	0.419842	0.704691	0.377114	0.217599	0.200601	0.3509	0.195268	0.441797	0.229645	0.535354	0.406337
SLC44A3	0.47024	0.399684	0.235388	0.466821	0.237877	0.357369	0.257865	0.195676	0.33204	0.0627613	0.306557	0.174509
CNN3	135.696	141.311	119.503	140.115	148.393	111.814	148.778	154.976	134.513	148.973	132.33	114.395
AC105942.1	1.59975	1.55055	1.6683	1.76457	1.91074	1.32974	2.32604	2.4655	2.3847	1.48273	1.95543	3.07831
ALG14	0.910336	0.939774	1.04458	1.06592	0.844261	0.957918	0.907637	0.919502	0.922989	0.947073	0.975789	0.831583
TMEM56	1.86821	1.89977	1.73348	0.990855	1.01421	1.1947	0.845014	1.06181	0.918047	0.956829	1.21049	0.946948
TMEM56-RWDD3	0.791171	0.523197	0.826511	0.91063	0.81205	1.01301	0.720231	0.445324	0.906798	0.826395	1.09322	1.5035
RWDD3	3.60763	3.77582	4.19099	3.79699	3.58681	3.75044	3.7666	2.29744	3.07608	3.17971	4.7703	3.73295
AC092802.2	1.37956	2.00039	2.6194	1.79906	1.52409	2.07878	1.75491	1.93554	1.16447	2.20104	2.63605	2.43232
RPL7P9	58.1548	88.3066	62.3798	73.7657	86.3365	56.1028	106.241	75.5707	73.8804	103.811	69.7604	57.8636
PTBP2	4.15049	3.96999	4.42145	3.76143	3.68394	3.90815	3.77427	3.38959	4.08923	3.87859	4.6994	4.33873
DPYD	9.03385	9.75826	8.96839	8.79153	9.52261	9.21986	9.80874	9.73577	8.89703	9.46057	10.5453	9.54851
DPYD-AS1	0.592919	0.326449	0.136983	0.30185	0.23072	0.129981	0.227369	0.168701	0.12882	0.365238	0.297333	0.413742
SEC63P1	0.375351	0.383798	0.375779	0.405575	0.316461	0.509386	0.4277	0.743766	0.201934	0.76338	0.218479	0.397985
MIR137HG	0.601949	0.572219	0.668549	0.604686	0.547156	0.491417	0.497011	0.556628	0.531302	0.569076	0.697465	0.480902
BX005019.1	0.559027	0.400125	0.37311	0.140943	0.439898	0.106211	0.334422	0.206775	0.421049	0.49741	0.273329	0.553221
AC104453.1	0.453739	0.0676595	0.227128	0.214495	0.255034	0.251438	0.301596	0.174824	0.320389	0.134576	0.308125	0.311824
LINC01776	0.272366	0.216607	0.333271	0.543632	0.408237	0.258738	0.422424	0.0279844	0.427377	0.457763	0.320593	0.449228
SNX7	25.814	23.592	23.4258	26.4116	27.9547	19.0351	29.7397	29.1214	24.8871	30.8089	23.9078	19.7273
PALMD	5.25312	5.57841	6.02913	3.60503	4.27716	4.15079	3.06747	3.34434	3.2278	3.98245	4.08737	3.85303
FRRS1	0.528331	0.381204	0.511871	0.112793	0.186797	0.259043	0.135939	0.157598	0.14441	0.106151	0.249987	0.168659
AGL	8.78191	9.48147	9.29638	8.62807	8.19978	9.14028	8.60435	8.97125	8.92308	9.8635	9.22892	9.59697
SLC35A3	4.30523	4.26218	4.69894	4.02844	4.00084	4.53604	4.25558	3.67327	4.46417	3.49172	4.30099	4.61799
AC118553.2	0.210617	0.0314062	0.175714	0.188066	0.0887862	0.200079	0.116662	0.0540999	0.121178	0.135346	0.123955	0.0868456
MFSD14A	0.57302	0.861296	1.00967	0.736801	0.734337	1.28466	1.07408	0.847804	0.949495	0.611832	1.04597	1.28536
SASS6	10.886	11.2287	9.30022	10.8382	10.0515	10.2768	11.3956	10.6946	10.3928	11.1217	10.8084	10.9242
TRMT13	6.44691	7.19905	5.75165	6.94398	6.85277	6.24838	6.34643	6.39921	6.8072	6.02676	6.80967	7.05295
LRRC39	0.880891	0.788126	0.847977	0.800811	0.771249	0.901186	0.844499	0.532603	0.95693	1.1154	0.993922	0.838214
DBT	3.41964	3.70561	3.74618	4.58167	4.47312	3.52067	4.51625	4.42595	3.82072	4.09413	4.13863	3.24829
RTCA-AS1	0.437394	0.173926	0.291929	0.344614	0.225359	0.253922	0.314959	0.179761	0.526185	0.32432	0.495042	0.440867
RTCA	17.0361	17.2492	15.877	16.8839	18.2584	15.0232	16.9192	14.973	16.2482	16.0872	14.7876	13.9028
MIR553	4.95999	7.9878	17.8763	12.1926	3.34544	5.65418	4.94529	0.917311	2.80183	8.82658	3.2335	4.90848
CDC14A	1.4608	1.36258	1.31726	1.27338	1.20541	1.09245	1.39449	0.958028	1.23876	1.21682	1.12286	1.10217
BCAS2P2	0.500415	0.626804	0.400788	0.189248	0.843805	0.665527	0.0997862	0.83293	0.282678	0.534309	0.734013	1.32058
VCAM1	0.122667	0.10975	0.189793	0.0843467	0.103422	0.148311	0.111185	0.247488	0.188981	0.248061	0.290795	0.174733
EXTL2	10.8426	10.762	12.6432	10.5811	11.118	13.6009	10.9079	12.0135	11.9817	10.0076	12.4631	13.3147
SLC30A7	13.9889	15.4916	15.3352	16.1878	14.5305	18.3	14.5657	15.0358	15.8695	14.1166	17.8244	19.3933
HNRNPA1P68	0.413417	0.246587	0.344907	0.586302	0.290462	0.654553	0.686986	0.318576	0.129741	0.551774	0.39304	0.511405
DPH5	6.67746	5.99458	5.66185	7.85934	7.90853	6.12759	7.08791	6.86779	5.85901	6.70939	6.60744	5.78771
AC093157.2	0.804243	0.71955	2.51613	1.04552	0.76282	1.2415	1.00232	0.743692	1.41971	1.2523	1.31075	1.4923
AC093157.1	3.01651	3.20887	2.9724	3.50322	3.00383	2.50456	2.86548	2.26227	2.45983	2.26135	2.88396	2.7423
AL109741.1	1.50646	2.24636	2.34605	1.42429	2.54021	1.59009	1.50199	1.39304	1.89106	0.744674	1.36401	1.7945
S1PR1	13.3414	14.9985	14.5591	10.7943	12.2173	16.5631	11.8081	11.8234	12.7065	12.0662	14.408	14.7088
RPSAP19	2.06967	1.64597	1.15113	2.60904	2.13272	1.5292	1.6814	1.20501	1.80421	2.25078	0.999444	1.39074
COL11A1	0.0222602	0.0265547	0.0297142	0.0491075	0.0625591	0.11983	0.0813788	0.0480299	0.104788	0.0330111	0.0665123	0.0611918
RNPC3	5.22594	5.616	5.5466	4.91304	5.12656	5.46837	4.06454	3.75153	5.05883	5.46279	6.36387	5.84081
AMY2B	0.189104	0.0805664	0.261441	0.187303	0.182211	0.205305	0.242412	0.124904	0.178037	0.288446	0.315537	0.297047
SEPT2P1	1.12427	2.68232	2.2511	0.708629	1.57979	1.06801	3.73644	1.38616	1.05847	1.00035	0.916157	1.23621
AL512844.1	1.17545	0.610647	1.02495	0.896243	0.895126	1.54889	0.945136	1.01683	0.713977	2.15926	1.26686	0.750482
PRMT6	4.17029	4.48291	3.52074	4.81083	4.6705	3.42947	4.63887	4.99305	4.51224	4.47213	4.38741	4.09361
SLC25A24	18.765	18.1514	18.1144	19.2476	19.377	15.7704	19.988	19.3996	18.3837	18.64	17.4224	15.4338
FAM102B	1.31234	1.33543	0.938458	1.00216	0.942302	0.712389	0.798012	0.826806	0.841798	0.776324	0.681609	0.749258
HENMT1	0.36147	0.348282	0.417557	0.473198	0.281315	0.31697	0.304952	0.437103	0.183247	0.519553	0.385194	0.527402
PRPF38B	22.7868	20.7607	21.2107	18.3315	17.5007	19.7849	20.5803	17.3824	20.296	22.7619	20.1375	20.6088
STXBP3	16.3634	15.8482	16.7142	15.0922	15.002	13.5227	15.539	14.3695	13.1003	15.8935	15.6283	13.8531
AKNAD1	0.192143	0.171909	0.178622	0.155711	0.138854	0.0521512	0.068419	0.0380736	0.167977	0.109906	0.156576	0.0226366
GPSM2	10.5211	8.67936	8.16608	9.54903	9.25034	8.46456	9.77531	8.5948	9.14018	10.6828	8.79631	8.07328
CLCC1	12.4068	12.5227	13.5909	12.2183	12.3392	13.6449	10.4732	11.5732	12.8066	12.1033	13.3437	14.2436
WDR47	11.0876	12.8537	11.0392	10.3675	11.0582	11.7064	11.3588	11.4798	10.6972	11.0597	10.3775	11.0177
BX679664.3	34.7611	34.254	31.0286	42.6327	42.0139	25.5168	36.8393	45.7433	44.0553	55.9112	41.5985	25.7599
TAF13	24.525	29.1415	24.553	30.7494	28.8425	20.7805	28.0553	24.3271	26.1291	22.6364	23.5583	20.2253
AL356488.3	0.327002	0.271669	0.187072	0.46375	0.21662	0.177509	0.163016	0.215987	0.329856	0.436439	0.209371	0.308196
TMEM167B	7.99325	7.78483	8.00236	9.89974	9.73571	8.29379	9.64579	8.42787	8.99723	7.7552	8.03991	8.22158
C1orf194	0.10924	0.0488682	0.21873	0.103282	0.322354	0.103775	0.163375	0.202031	0.102847	0.0485998	0.178039	0.22522
KIAA1324	0.638293	0.480222	0.776991	0.459466	0.421957	0.599465	0.542386	0.442677	0.539479	0.4195	0.520141	0.496478
SARS	37.8077	39.2227	39.224	42.5455	43.4846	42.0634	36.5735	37.3352	35.1315	36.6289	33.4173	30.6136
CELSR2	1.08703	1.08008	1.10468	0.934778	1.1007	1.25058	1.05113	1.22239	1.31141	1.18107	1.41997	1.36044
PSRC1	10.585	10.3159	10.3132	9.56091	9.20318	9.38205	9.94115	8.936	9.00905	11.1422	9.26105	10.1322
SORT1	13.7931	14.7652	15.2023	12.6091	13.4482	16.2441	15.0151	16.6907	15.9464	16.2043	18.8312	20.2173
PSMA5	11.4076	11.3978	11.0077	15.3536	16.096	13.4453	14.8988	15.4199	14.9229	15.0052	13.2046	11.8762
ATXN7L2	1.19904	0.992029	1.38112	1.20678	0.85874	0.869597	1.3626	0.751101	1.09246	1.17013	1.3133	1.32907
CYB561D1	2.92823	3.13959	3.13333	3.10477	2.92858	3.18714	2.68314	2.6091	3.57164	2.29956	3.20736	3.46095
AMIGO1	1.69164	1.66602	1.58855	1.4382	1.56996	1.55717	1.71278	1.77043	1.70376	1.57519	2.05174	1.52484
GPR61	0.0533565	0.0477376	0.0534173	0.0630578	0.0224926	0.0253434	0.0132996	0.0616741	0.025117	0.0474754	0.0543498	0.0550024
GNAI3	8.11735	8.05541	8.50187	9.08748	8.56624	7.99182	9.47433	8.9248	8.7384	8.78422	7.86694	7.69526
AMPD2	4.01394	4.38733	4.01852	4.3278	4.04267	4.43296	4.08089	4.03171	4.12343	3.48354	4.21354	4.75333
GSTM4	0.821917	0.745868	1.02269	0.943605	0.683064	0.680405	1.05362	0.944615	0.663272	0.616401	0.775026	0.794015
GSTM2	0.229392	0.311162	0.177796	0.258856	0.168446	0.189796	0.228711	0.205278	0.160234	0.296285	0.43416	0.347837
GSTM1	2.25569	2.61879	1.98942	3.04665	2.73948	2.09181	2.83803	2.78115	2.40179	2.48494	2.58216	2.12597
GSTM3	4.80002	5.14582	5.20358	5.2364	5.51962	4.60032	5.91852	5.64678	5.61547	5.37028	5.65896	4.45036
CSF1	2.98808	3.25265	3.75183	2.95458	2.88666	3.14608	2.56958	2.88975	3.1297	3.00215	3.81479	3.72711
AHCYL1	34.1699	33.3572	30.7748	35.7863	36.8954	31.1443	37.0414	38.8317	34.7414	37.5643	35.3275	31.3562
STRIP1	6.2116	6.78881	6.39321	6.16773	5.91777	6.76369	6.00107	6.37177	6.19361	6.18005	7.19268	6.36349
AL160006.1	2.304	2.49082	2.1945	2.40524	2.46861	2.5535	2.23335	2.26369	2.12397	2.32054	2.54247	2.96884
SLC6A17	0.0304587	0.0454186	0.0101645	0.00959913	0.01712	0.00964491	0.0303684	0.0093885	0.00955874	0.0361353	0.00827354	0.0334915
KCNC4	0.0619554	0.0457908	0.0809035	0.0458422	0.0340663	0.0614143	0.0376001	0.0572908	0.0456493	0.0790945	0.0658527	0.0888578
RBM15-AS1	0.387529	0.184917	0.155188	0.31754	0.196037	0.245426	0.154552	0.191121	0.21891	0.252864	0.0842121	0.170446
RBM15	6.74559	6.55216	6.62314	6.92393	7.09993	6.98439	8.05054	6.46479	8.02353	5.78358	7.54505	7.20681
LAMTOR5-AS1	0.363779	0.488205	0.583966	0.652295	0.470632	0.518366	0.312673	0.394388	0.4724	0.357167	0.715548	0.656898
SLC16A4	2.06606	2.1534	3.28388	2.33599	2.60389	2.63041	1.91128	1.91051	2.06547	1.98995	3.64496	2.72263
AL355488.1	8.0237	8.53402	9.4546	7.16088	6.80474	6.20572	5.19168	4.42112	5.59318	6.25479	10.3574	8.21754
LAMTOR5	10.7342	12.7377	11.5948	11.9114	13.0035	8.88222	12.7583	12.1202	10.5315	10.0035	10.0593	8.33976
AL360270.2	0.13525	0.151259	0.146688	0.202465	0.180548	0.117776	0.123611	0.114645	0.0530562	0.140399	0.110214	0.23237
AL360270.1	0.343142	0.230254	0.286277	0.378496	0.216978	0.43463	0.256593	0.502402	0.48459	0.38165	0.302926	0.330145
LRIF1	7.86147	7.60028	7.60934	9.12353	8.51281	7.592	8.24679	7.37294	7.99773	7.40936	8.30386	6.9748
AL360270.3	0.150124	0.223859	0.250493	0.378496	0.0421903	0.427839	0.349252	0.323917	0.141339	0.222629	0.28545	0.0825363
DRAM2	16.2728	16.4055	17.6903	14.3081	16.0939	16.398	15.2172	14.829	16.2717	15.3973	16.6064	16.7527
CEPT1	7.56905	6.90826	8.2038	6.91362	6.83443	7.68543	6.57929	6.41344	6.32591	6.84178	7.93212	7.82899
DENND2D	0.477023	0.317355	0.355114	0.508825	0.319682	0.418297	0.402438	0.508971	0.391529	0.348262	0.598036	0.484173
OVGP1	0.735787	0.775857	0.657702	0.596275	0.50957	0.574156	0.235802	0.340195	0.470065	0.537778	0.471105	0.86684
AL390195.2	0.400134	0.68616	0.40059	0.472886	0.337355	0.475142	0.232719	0.277506	0.376717	0.563714	0.298895	0.412477
UBE2FP3	1.02986	1.95799	1.15992	0.608556	1.41096	1.95666	1.02681	1.30944	1.45439	0.572717	1.88826	2.12326
AL390195.1	0.705114	0.350478	0.862789	0.518509	0.462378	0.967538	0.546796	0.289789	0.885133	0.487974	0.446906	0.452272
WDR77	9.01817	8.64941	9.22106	10.0724	8.19126	8.17858	9.20722	9.38437	9.147	7.98137	8.50507	7.69491
RF00019	1.82313	2.17486	1.21681	1.72369	1.02473	0.577304	0.605909	2.80978	0.572146	1.08145	2.4761	2.00466
ATP5PB	33.9772	38.2843	36.3915	42.832	42.1963	34.0577	41.113	42.3899	40.0235	38.4644	35.7797	31.9997
C1orf162	0.463028	0.348857	0.63434	0.276488	0.246557	0.370409	0.194381	0.157746	0.18355	0.390308	0.238307	0.160779
RAP1A	12.901	12.9389	11.6339	15.264	15.4107	10.1936	15.5861	14.805	13.868	14.1047	12.3512	11.6347
KRT18P57	0.0537926	0.144383	0.323124	0.254293	0.136059	0.45991	0.214532	0.0497426	0.151934	0.0957269	0.219176	0.0887232
INKA2	0.0428972	0.0383798	0.0966289	0.0709756	0.117542	0.0611263	0.0855401	0.0991688	0.0908703	0.00954225	0.0262175	0.0442205
DDX20	9.57092	10.0671	9.62671	9.2608	8.99528	9.60306	8.95032	9.15086	10.4141	9.62286	8.39291	9.86154
CTTNBP2NL	16.6271	16.7102	14.7854	16.0561	17.3214	15.9769	17.6497	17.7679	16.6062	16.9994	16.1107	14.9517
MIR4256	4.216	5.65802	3.1656	8.96859	5.33179	2.00252	4.20349	2.92393	0.992317	2.81347	0.858897	4.34605
WNT2B	2.37903	2.2342	2.51615	2.50313	2.26385	2.58139	2.67717	2.39358	2.38643	2.24104	2.16184	2.38266
AL354760.1	0.419632	0.563163	0.735194	0.793488	0.530692	0.298977	0.313791	0.485048	0.296306	0.560069	0.85489	0.519093
ST7L	3.5595	3.7576	4.12141	3.41253	3.24645	4.06874	3.37482	3.26844	3.57043	3.35216	3.66644	3.92307
CAPZA1	98.4726	90.5576	86.5663	106.722	111.404	87.8977	113.814	113.819	103.212	106.57	92.0771	85.4781
MRPL53P1	2.32607	1.13515	1.69361	1.19956	2.1394	1.0044	1.8975	0.782159	0.995427	1.31707	1.8955	1.56948
RNU7-70P	2.04412	2.74328	2.04645	0.966312	0.861704	1.94184	4.07611	2.83533	2.88674	0.909405	4.16435	0.84287
MOV10	17.0272	16.6435	16.4241	14.6287	13.8402	14.6493	15.5405	16.3681	15.6209	15.7867	17.7179	16.8196
AL603832.1	2.40377	3.22596	2.55692	2.27266	1.89997	2.71166	1.94727	1.1114	3.53609	1.87147	2.69338	2.47793
RHOC	32.3045	32.4386	30.7989	33.5825	31.1048	26.2177	30.4221	31.6222	30.95	24.9441	26.12	24.7211
PPM1J	0.164298	0.293992	0.375966	0.310672	0.316618	0.312154	0.444628	0.151928	0.287268	0.250609	0.439908	0.232273
LINC01356	0.333024	0.364166	0.407494	0.559751	0.655141	0.386664	0.848538	1.09494	0.383209	0.39509	0.723679	0.549276
SLC16A1	48.3697	59.4888	57.2733	49.1051	52.1724	61.2338	52.1512	54.31	55.3784	49.1849	59.771	63.7351
AKR7A2P1	1.40072	0.725546	0.885677	1.25462	0.808024	0.910437	1.24956	0.545374	0.971711	0.327982	0.660835	1.09435
SLC16A1-AS1	3.22042	3.75044	3.86359	3.10768	2.87784	2.76853	2.8659	2.36883	2.80018	2.11949	2.88999	3.08382
AL357055.3	1.59107	1.39897	1.62035	1.89333	1.2258	0.938149	0.957282	0.684906	0.723152	0.732258	1.60952	1.5836
LRIG2	4.76026	4.98575	4.81448	4.1678	4.16407	5.01596	4.21699	3.99623	4.24204	4.31748	4.81027	5.10026
MAGI3	5.97867	5.3048	5.23421	6.058	6.62585	5.44451	7.16958	6.12333	6.07909	7.01465	6.1219	6.32462
AL391058.1	2.35997	4.28155	2.36267	3.65677	2.65294	3.05146	1.69937	3.33406	3.27108	3.67474	1.86971	2.37871
PHTF1	9.70914	9.28431	9.35288	8.99277	8.55863	8.84797	8.83613	8.89984	8.69806	9.36725	9.62157	9.65175
AL133517.1	3.06618	2.25918	3.61138	3.06946	3.42147	3.85513	2.69743	2.50176	2.0377	4.41329	4.77676	3.12358
RSBN1	3.83823	3.54909	3.83271	4.97568	4.86239	4.24762	4.92164	5.38791	4.3028	4.62104	4.52234	3.95663
PTPN22	0.0299604	0.0134027	0.104981	0.0849788	0.214708	0.0853841	0.0448074	0.110819	0.112828	0.159949	0.085451	0.0741232
AP4B1-AS1	1.43937	1.14857	1.28523	1.50798	0.852759	1.29344	0.930877	0.899325	1.39176	0.796123	1.36314	1.15494
BCL2L15	0.122504	0.0548016	0.122644	0.0579111	0.132793	0.149624	0.122141	0.0485488	0.082382	0.124573	0.114089	0.122675
AP4B1	6.04327	5.12584	5.11937	5.22662	4.5337	5.59767	4.63488	4.36838	5.13365	4.93	5.51844	5.67795
DCLRE1B	7.17361	7.53637	6.83899	8.30391	8.79069	6.58698	9.08125	8.89746	8.51075	7.61685	7.42227	6.15595
HIPK1-AS1	0.0874064	0.136853	0.109383	0.0619792	0.0736929	0.207583	0.0871472	0.0808256	0.0822912	0.0583292	0.0356135	0.126144
HIPK1	18.703	17.5659	16.4175	20.0264	18.741	16.2135	19.6042	17.8057	19.2236	18.1744	18.1138	17.9117
OLFML3	1.1956	1.34782	1.53212	0.633019	0.786255	0.840478	1.23974	1.37093	0.968045	0.893609	1.07172	1.04515
TRIM33	14.8524	14.3222	14.5519	14.8817	15.0765	13.7746	15.1737	14.0274	15.6747	14.582	14.5433	14.1078
BCAS2	30.067	33.7768	31.6089	36.528	36.1637	27.6253	38.8313	36.4467	34.0275	37.6112	31.3144	27.0225
DENND2C	0.218392	0.293091	0.273302	0.309721	0.23016	0.146954	0.208672	0.269266	0.248447	0.210514	0.215043	0.172599
NRAS	34.4482	33.3029	30.1006	45.2987	42.4914	31.3994	48.3898	44.2206	43.7949	41.4034	35.8555	35.1982
CSDE1	139.827	127.943	115.991	137.785	144.199	128.705	151.692	147.976	139.162	155.879	124.466	125.893
RNY1P13	2.56975	1.72435	3.85902	2.42959	2.70821	5.49264	7.04585	2.37627	4.83872	4.57301	3.66463	7.41726
SIKE1	15.5078	15.042	14.7807	18.0488	18.3914	14.1339	18.0292	17.1659	15.5053	15.9268	15.1833	13.9781
TSPAN2	1.93862	2.12383	2.21809	0.99125	0.883942	1.33423	0.493078	0.53048	0.968454	0.704056	1.06392	0.913563
NGF	6.63607	7.49359	7.03064	6.39594	7.93064	7.77293	6.10249	6.67263	8.12809	5.2167	6.30022	6.5884
VANGL1	8.39663	8.43147	9.16635	7.25598	7.75077	8.35129	8.00807	8.32889	8.13651	8.52424	8.63181	8.72318
ATP1A1	63.5076	68.2734	70.3882	64.3827	69.3028	84.3261	64.3104	72.3252	68.1002	70.0146	77.9838	84.4823
ATP1A1-AS1	0.521425	0.687495	0.494545	0.596771	0.532167	0.703898	0.684051	0.812071	0.465073	0.683719	1.02872	0.520536
AL390066.1	1.20143	1.23221	1.37882	1.21901	0.592936	1.19699	1.081	0.894199	0.910414	0.808272	1.31334	1.28078
CD58	21.943	20.9524	22.3468	19.4943	17.5753	20.6654	16.6348	19.6612	17.8806	19.5581	23.5539	21.7463
NAP1L4P1	1.98228	1.61704	2.33476	2.09465	2.35945	2.21541	1.22072	1.6713	1.37226	1.81567	1.33029	2.69252
IGSF3	0.765716	0.676924	0.748337	0.456779	0.653265	0.519574	0.572584	0.623772	0.557843	0.53532	0.557123	0.691609
PTGFRN	21.1862	22.119	22.2735	17.9121	17.9517	20.0959	17.5763	19.2866	18.1466	19.1439	23.4347	24.2503
CD101	0.0704869	0.07883	0.0882091	0.199927	0.103999	0.05022	0.175695	0.19554	0.265447	0.156794	0.114879	0.145322
AL445231.1	0.173319	0.0930405	0.312331	0.0983196	0.0292253	0.0329295	0.241928	0.16027	0.195812	0.185059	0.310721	0.142933
TTF2	8.18933	9.42541	8.80229	9.46533	9.34002	9.18317	9.24843	9.2515	9.46916	9.35595	9.99395	9.07578
TRIM45	2.67167	2.55613	2.27274	2.99318	2.74727	2.72871	2.402	2.29916	2.28269	2.51461	3.0203	2.67449
MAN1A2	13.5652	13.5663	13.7343	15.8402	16.4728	17.4139	14.4085	14.6603	15.1166	16.5031	16.8485	17.4594
AL157902.2	0.0452117	0.242703	0.13579	0.128237	0.0762366	0.472445	0.225388	0.167231	0.0425659	0.160914	0.184214	0.149141
TENT5C	0.105565	0.0734595	0.0704568	0.110897	0.108781	0.0891403	0.198809	0.0976169	0.11043	0.0939292	0.105141	0.077384
GDAP2	3.14272	3.16826	3.06266	3.96173	3.70625	2.83894	3.85107	3.55983	3.66068	3.54543	3.16326	2.82493
WDR3	5.44899	5.63288	5.09372	5.89662	5.85053	5.68152	6.02194	6.05863	5.9707	5.8648	5.9597	5.19208
SPAG17	0.0494338	0.0315914	0.0212101	0.0200303	0.0476319	0.0268345	0.0563282	0.0195908	0.0265947	0.0251343	0.023019	0.0232954
WARS2	4.06805	4.03185	3.19495	4.59218	4.27246	3.41475	4.00353	4.65356	4.40777	3.9629	4.00089	3.38375
WARS2-IT1	0.0982368	0.0292972	0.0983488	0.123838	0.027608	0.0311072	0.0326485	0.0302802	0.0308293	0.174818	0.186789	0.0270046
AL359915.2	1.77841	1.99996	2.01535	2.8724	2.11372	1.91233	2.16716	1.90717	1.68596	1.75821	2.1235	2.10826
HSD3BP5	0.41713	0.746406	0.29829	0.845097	0.301444	0.396259	0.53472	0.385725	0.336616	0.371153	0.242798	0.393141
ZNF697	4.96452	4.86075	4.56828	4.45336	4.71587	4.1568	4.89643	4.19478	3.99368	4.51257	4.12189	3.98378
PHGDH	9.36786	9.4683	10.1918	11.7146	12.4765	10.9918	5.50189	5.32612	4.9197	5.13143	5.52259	4.87671
AL359752.1	0.794183	0.355274	0.397544	0.328504	0.836975	0.754446	0.494892	0.413094	0.841169	0.662481	0.444933	0.614012
NOTCH2	16.7406	17.4949	18.1298	18.4648	18.5841	23.6123	20.2204	23.237	22.3055	20.5343	22.8846	25.698
SEC22B	13.4777	13.8421	13.0147	15.9053	15.5559	12.6615	15.8424	14.928	14.7136	13.9787	13.5385	13.7627
AC244669.1	0.121872	0.109037	0.0610053	0.518509	0.205501	0.115774	0.607551	0.338088	0.0573697	0.216877	0.0496562	0.251262
PFN1P2	7.0411	6.56074	9.35014	6.17416	5.84412	5.78772	4.54677	4.3519	6.11383	6.13517	8.8296	8.3038
NBPF8	14.9593	12.8404	14.1021	12.7553	11.6626	13.5616	11.2808	11.4573	11.8318	13.3442	14.3147	14.7267
AC241952.1	1.44283	1.15669	1.14414	1.16154	1.01773	1.45206	1.08248	1.22192	1.14993	1.29651	1.60066	1.60809
NBPF26	2.78457	2.54136	3.1796	2.35779	2.33826	2.83647	2.47527	2.69901	2.5795	3.03487	2.73389	2.48082
FAM72B	4.38141	4.17869	3.80749	5.1097	4.38779	3.67625	4.72321	4.50399	3.66434	4.31405	3.95098	3.85169
SRGAP2C	6.28334	5.19239	5.02501	6.12381	5.72536	4.35619	6.22791	4.85469	4.55182	4.95042	5.32326	5.00673
SRGAP2-AS1	0.432899	0.250613	0.331418	0.0722272	0.150286	0.217715	0.177724	0.211927	0.359616	0.226579	0.166008	0.189002
AC244021.1	0.130336	0.15548	0.057993	0.0821511	0.195354	0.137571	0.259898	0.107131	0.204513	0.154626	0.200618	0.119428
AC239859.6	24.0688	28.6177	23.1451	29.0438	30.1718	17.7501	25.8919	23.7209	26.5363	19.7251	22.7104	19.0655
FAM72C	2.20252	1.83921	1.85223	1.97133	2.45119	1.75755	1.90319	2.0367	1.79714	1.33263	2.3213	1.33201
SRGAP2D	12.0245	10.8764	7.80497	13.4299	14.0928	8.5985	11.8571	14.4793	14.7419	16.8717	11.4138	11.3329
AC245595.1	0.402002	0.503535	1.36837	0.912181	0.203358	0.30551	0.721458	0.148694	0.0756952	2.07461	0.524142	0.132609
NBPF15	14.7727	13.6037	14.4459	12.9813	11.8332	12.379	11.3318	9.73394	11.5143	13.3593	13.2606	13.1997
PFN1P6	3.71937	4.68902	2.20032	6.07396	2.85075	4.6575	2.52842	3.12668	4.13838	4.96412	6.19956	6.13458
SRGAP2B	3.59205	4.00679	4.16593	4.29588	3.88589	4.77725	4.68838	4.40868	4.0582	3.89346	3.94594	3.40086
FAM72D	3.0956	3.37388	2.28209	2.87354	3.29799	2.32583	4.54545	2.70639	2.64949	2.37879	2.29326	2.41363
AC241585.1	0.129973	2.55828	0.780727	1.35172	0.876647	1.48164	0.907112	1.32206	2.2026	1.61906	0.635485	1.28623
NBPF20	0.791928	0.692645	0.572403	0.691655	0.63175	0.688206	0.633788	0.78813	0.588442	0.669881	0.726366	0.808304
PFN1P3	2.68481	2.40208	2.68788	3.33161	2.12211	2.23167	2.50955	1.55167	3.15961	3.28472	3.28176	2.07573
NBPF25P	0.599295	0.788506	0.670564	0.649932	0.653877	0.619542	0.861128	0.570473	0.929308	0.517555	0.775633	0.726802
GPR89A	2.05148	2.45449	2.51562	3.1676	1.68867	2.47928	1.77913	1.8858	3.8857	2.09538	3.35336	2.74293
PDZK1	1.088	0.754403	1.11647	0.64291	0.435717	0.981883	0.569505	0.679106	0.665812	0.532442	0.620623	1.03184
CD160	0.95128	0.8663	0.816313	0.81909	0.415337	1.00051	1.11783	0.628327	1.18348	0.861542	1.14895	0.868553
RNF115	7.75917	6.34625	7.32763	7.54391	6.96934	6.90663	8.33922	7.23713	7.29934	7.20292	7.22404	7.51232
POLR3C	14.2012	12.5545	15.2088	13.792	13.8465	13.7889	13.4367	13.8467	15.4848	15.4941	12.3401	13.1455
NUDT17	1.22129	1.05626	2.03781	1.50108	1.78477	1.58558	1.50179	0.941116	1.2648	1.30401	1.32696	2.14863
PIAS3	14.53	13.3893	13.8158	14.4675	12.5108	13.1629	13.2832	12.5403	12.7149	13.5531	14.4145	14.6454
ANKRD35	0.280816	0.340973	0.301217	0.113785	0.202935	0.0762186	0.119993	0.222577	0.0755376	0.232016	0.24518	0.198499
ITGA10	16.437	15.8711	19.234	12.5333	10.9516	16.7198	11.7166	10.383	14.8119	12.1276	19.2219	21.8381
PEX11B	12.2213	13.2985	10.7656	11.52	11.5106	11.3658	13.4292	11.5727	11.7825	9.86195	12.2919	10.3208
RBM8A	13.4308	14.2533	13.0955	15.4503	15.8041	11.9556	16.8953	15.8819	15.6923	14.8413	13.356	13.4268
GNRHR2	0.295506	0.216316	0.376527	0.406382	0.385039	0.33176	0.267845	0.298099	0.25292	0.262934	0.218915	0.376623
LIX1L-AS1	0.66459	0.706092	0.499011	0.510527	0.54281	0.769443	0.434844	0.403301	0.743015	0.480462	0.524647	0.82211
LIX1L	20.2962	20.2996	19.1131	23.3126	22.1338	16.1371	22.7063	21.781	20.2587	18.2403	20.19	16.5279
ANKRD34A	0.440289	0.738605	0.34896	0.6591	0.510414	0.348549	0.38411	0.339283	0.431794	0.473376	0.224243	0.650548
POLR3GL	7.98672	7.34694	7.3952	7.8347	8.28271	6.01982	7.88827	7.76681	7.02509	7.27322	5.775	5.47327
TXNIP	19.1296	22.3595	17.7542	16.8194	20.3329	18.4553	16.0301	20.649	17.5546	15.3984	25.5665	19.1672
LINC01719	0.192104	0.122767	0.109899	0.155679	0.0231377	0.208562	0.300982	0.279149	0.310048	0.0244185	0.0223635	0.090528
NBPF10	1.02337	0.920157	0.876719	0.726868	0.905736	1.00119	0.994955	0.889825	0.982655	0.969465	0.966705	0.965716
NOTCH2NLA	1.26683	0.983546	1.16346	1.29672	1.27109	1.62116	1.37789	1.50062	1.47854	1.12719	1.32241	1.77862
SEC22B4P	0.506149	0.329344	0.184264	0.217519	0.349149	0.524536	0.183509	0.340394	0.56317	0.245651	0.262473	0.341518
NBPF12	5.53784	5.27833	5.75775	5.39365	4.91143	6.0274	5.69714	4.70059	5.81635	5.8436	5.7222	7.62686
PFN1P8	0.993826	1.00031	0.994959	1.40943	1.15211	1.06211	1.2386	0.919001	0.350874	1.32643	1.31603	2.35631
PRKAB2	6.98033	7.22901	7.76752	8.17649	7.89548	7.67561	7.76029	7.38016	7.72335	7.62901	7.54068	7.89612
PDIA3P1	15.6073	15.3782	15.4019	18.8379	20.1651	22.2203	13.9241	16.8688	14.0451	17.7646	17.7395	19.7578
FMO5	0.259186	0.433536	0.361018	0.308975	0.247024	0.321153	0.573012	0.291774	0.530473	0.38102	0.348954	0.390317
CCT8P1	1.46555	1.56617	1.50798	1.30863	1.57884	1.58558	1.05531	1.65636	1.11149	1.91979	1.32696	1.07432
CHD1L	17.3235	16.2322	16.2431	18.5511	18.9013	15.6595	19.2444	17.5713	15.7266	16.7653	17.1454	15.9671
LINC00624	0.569811	0.542346	0.570461	0.48142	0.623512	0.368545	0.374718	0.369958	0.479394	0.399132	0.691564	0.589888
BCL9	1.27137	0.977669	1.10451	1.28149	1.25793	1.1279	1.5295	1.05905	1.45416	1.24342	1.36139	1.12645
ACP6	0.575293	0.590403	0.463018	0.645232	0.660976	0.776899	0.674808	0.547626	0.743408	0.692547	0.781338	1.00468
GPR89B	1.96741	1.37298	2.70499	1.37647	3.08525	1.91881	1.21618	1.16434	1.56826	3.20935	1.49635	1.62248
PDZK1P1	0.055081	0.197122	0.128669	0.190948	0.139317	0.226742	0.164753	0.101868	0.276574	0.130693	0.194503	0.257404
NBPF11	3.55031	3.11554	4.19029	3.13146	3.16543	3.5343	3.01956	2.55928	2.87266	3.31038	3.55864	3.78845
PFN1P4	0.335602	0.75065	1.00795	0.95189	1.13179	1.27524	1.33843	0.310334	1.10587	0.597221	0.957179	1.93734
ABHD17AP1	0.2892	0.51749	0.217147	0.956991	0.731479	0.686825	0.576685	0.735422	0.204207	0.321655	0.765919	1.07324
LINC01138	0.072001	0.0563663	0.0360416	0.0425461	0.00758806	0.0256494	0.0179469	0.00832251	0.0508405	0.00800811	0.0366707	0.0222666
AC245100.4	0.0607711	0.163114	0.0811206	0.0957607	0.119552	0.0384869	0.121182	0.0749275	0.0762862	0.072097	0.181581	0.167055
NBPF14	4.81033	2.97876	3.7735	3.43202	3.1262	3.66523	3.52488	5.0917	3.60104	4.4436	3.78834	4.66027
NUDT4B	0.111867	0.200173	0.167992	0.211531	0.282948	0.053135	0.167303	0.103445	0.315961	0.149305	0.2279	0.0461272
PDE4DIP	2.23933	2.27006	2.3299	2.52585	2.50154	2.27344	2.85599	2.84302	2.575	2.60308	2.35018	2.51131
NBPF9	5.37649	5.12387	5.65138	6.00682	5.79035	5.41917	5.64307	4.42695	5.46904	5.59999	5.51153	5.72529
AC245297.3	0.861571	0.997558	0.96403	1.00624	1.15369	0.722172	0.960076	1.21849	1.43144	0.766606	1.03248	1.12847
AC245297.1	4.1934	2.3287	2.67815	3.69125	4.44983	2.88466	3.09968	3.47654	3.19924	4.50316	2.29776	1.78873
SEC22B2	0.941793	1.68523	0.70715	1.00173	0.794031	0.782836	0.352125	0.762025	2.32753	1.36173	1.24712	1.2621
NBPF19	2.20125	2.01442	1.94492	3.05218	2.19194	2.2992	1.78657	2.18494	2.52545	1.95543	2.33221	2.65635
LINC00869	0.00783369	0.0140175	0.0235279	0.0148128	0.0330232	0.0223252	0.0156209	0.0362195	0.0368762	0.0348512	0.0127673	0.0387617
HIST2H2BF	0.0844254	0.169953	0.105652	0.159641	0.213539	0.180453	0.189394	0.195173	0.238454	0.431939	0.154795	0.104436
HIST2H2BD	0.859073	0.668353	0.953537	0.900501	0.897489	0.549973	0.875146	0.552622	0.826381	0.531745	0.684835	0.646854
HIST2H2BC	1.28837	1.26515	1.08011	1.71325	1.78389	1.71147	1.59785	1.48194	1.33131	1.85468	1.7242	1.83128
HIST2H2BE	1.47579	1.89804	1.47747	2.03481	1.84045	1.22671	2.02319	2.72936	1.41837	1.94233	2.22984	1.54667
HIST2H2AC	1.55668	2.01174	1.55845	3.10707	1.89575	0.985858	3.27657	2.23918	2.76831	2.00069	1.97326	2.13959
BOLA1	2.03153	1.77628	1.71028	2.70647	2.68597	2.58779	2.66998	2.22013	2.17345	1.43787	2.74659	1.94189
SV2A	12.3613	13.3115	12.4874	10.8145	10.8227	13.0181	11.8088	12.6073	11.8222	13.6117	14.0158	15.2796
SF3B4	23.7974	23.2269	22.8017	26.1924	24.041	24.462	26.1834	24.1729	24.6112	26.0669	24.5098	21.3349
MTMR11	4.12543	4.22016	3.9673	3.91439	3.67764	3.31501	3.71514	3.17218	3.70302	3.63124	4.56673	4.36548
OTUD7B	4.70867	4.50523	4.75287	5.60409	4.96005	5.2256	5.61156	5.14815	4.98595	4.96846	4.93402	5.43183
AC244033.2	0.309525	0.516936	0.413171	0.585286	0.434938	0.686089	0.555494	0.40071	0.699387	0.385572	0.4372	0.731742
AC244033.1	0.232607	0.0693704	0.077624	0.219919	0.0653707	0.294624	0.154611	0.143396	0.145996	0.137979	0.0631833	0.127884
VPS45	8.97447	9.43885	9.8903	8.13904	9.05744	9.20129	8.27905	8.42097	9.12865	9.01623	9.15191	9.02711
PLEKHO1	1.99337	2.18794	1.88248	1.84578	2.05313	1.75697	2.13088	1.80528	1.96377	2.05707	1.78347	1.81336
ANP32E	68.2605	65.2909	61.8755	66.0942	70.9447	54.8908	76.1549	72.8801	69.5508	70.1435	63.8743	60.7063
CA14	0.422369	0.314909	0.405232	0.232944	0.296752	0.451391	0.315838	0.244106	0.480496	0.438451	0.415892	0.449912
APH1A	26.1433	27.0221	26.2703	26.4068	27.2163	26.4958	24.8264	28.1443	29.1483	23.0198	28.379	28.8639
C1orf54	0.499304	0.312706	0.54986	0.236035	0.210483	0.569185	0.199129	0.230856	0.376067	0.355415	0.610319	0.370588
CIART	0.175145	0.291016	0.125246	0.047312	0.0210951	0.166382	0.0997862	0.0462739	0.0942259	0.0667887	0.101946	0.144438
MRPS21	17.6758	18.9773	16.2145	17.6056	17.2939	15.8542	17.2546	18.2076	18.77	15.1058	18.8926	15.9668
PRPF3	19.5726	17.5339	17.785	15.8106	15.2845	16.6612	16.5355	14.8716	15.685	18.1414	17.5354	17.4664
RPRD2	10.7383	9.72488	9.75354	10.7657	11.1037	10.9857	11.6378	11.6288	11.0983	11.2307	10.9272	11.1157
TARS2	5.47655	5.03306	6.39384	6.69522	6.59816	6.20846	5.90572	5.81391	5.68568	5.81511	7.33465	6.71319
ECM1	25.0751	25.057	27.4754	14.4257	13.9304	20.0634	12.8907	15.0745	16.6142	17.9169	19.3047	21.9869
FALEC	0.71508	0.319888	0.835212	1.01412	0.803851	0.452868	0.237653	0.220414	0.673232	0.318131	1.06831	0.294856
AL356356.1	2.53594	1.36133	1.32019	2.49352	1.71045	1.15634	1.71932	1.1256	2.38753	1.35385	1.81854	2.09133
ADAMTSL4	2.95749	2.28948	3.62233	2.70694	2.36969	2.67003	2.16449	2.04627	2.76466	2.41688	2.82881	3.07034
ADAMTSL4-AS1	1.28634	1.12786	1.59689	1.65401	0.780858	1.46638	1.43643	0.642328	0.993073	0.75541	1.23692	1.71853
RN7SL473P	2.93287	3.02771	5.87242	4.69259	2.85313	4.92929	3.37404	1.46034	3.61084	1.80664	4.04457	5.7676
RN7SL600P	5.64013	4.64248	5.87242	2.9862	3.80418	4.28634	4.72366	2.92067	4.24804	3.01107	3.12535	6.51181
MCL1	113.183	112.903	99.0822	116.26	112.171	111.053	122.849	117.847	117.311	108.933	108.958	106.868
RF00561	3.90241	7.48168	7.2556	2.6354	5.64025	4.76634	2.77917	4.12411	7.87292	5.95247	4.54293	5.51697
ENSA	23.6642	22.7873	22.4495	25.4619	26.0704	20.0303	24.7327	24.6534	25.1004	22.1049	22.6362	20.6699
RF00015	9.80129	5.67414	9.23526	4.36079	3.88872	4.92929	5.17353	2.66569	2.71403	1.026	2.34912	3.32826
GOLPH3L	10.3747	11.1132	9.83882	13.5063	12.7788	10.8951	13.8189	13.2474	12.8772	13.6124	11.8723	10.9287
CTSS	1.96241	2.08407	2.12438	1.52352	2.04461	1.62172	1.60663	1.71139	1.86259	1.81709	2.19722	1.88151
CTSK	5.54089	3.0384	4.83144	3.78536	3.28516	3.97321	3.4216	1.91726	3.97137	3.56244	3.87437	3.83245
UBE2D3P3	0.15872	0.284011	1.58901	0.300125	0.53527	1.05545	0.474747	0.29354	0.747156	1.1298	0.38802	0.261786
ARNT	10.9942	10.6052	10.4678	9.99324	9.6184	9.82454	10.91	10.4728	9.38589	11.9655	10.2414	10.4327
SETDB1	5.79172	4.97759	5.89353	5.85346	5.87728	6.27888	5.36682	5.15339	5.69452	5.03487	6.1301	5.92921
CERS2	20.2339	20.1174	21.4785	19.8444	20.9537	23.0161	20.6373	20.7655	19.966	20.498	22.1937	24.0534
AL590133.1	0.549912	0.984004	1.10108	1.03984	1.08181	1.39306	0.182761	0.847516	1.20804	2.2834	1.19499	1.20934
ANXA9	2.21651	2.1153	2.62587	1.74635	2.14907	2.1758	2.06261	1.4689	1.98246	2.00507	2.01695	1.98024
MINDY1	3.5578	3.2468	3.20567	3.11147	2.80463	2.90662	3.44083	3.02674	3.23236	3.37142	3.7835	3.49151
PRUNE1	6.94651	6.36797	6.18409	6.32512	6.18101	5.84767	6.20135	6.32468	5.91617	6.16183	6.44445	5.51712
BNIPL	0.44274	0.427805	0.354596	0.636259	0.298622	0.319647	0.388456	0.39303	0.333464	0.551516	0.476238	0.350514
C1orf56	1.99676	1.60525	1.88316	2.4077	2.41543	2.28173	2.33708	2.32811	1.9344	2.4719	2.31103	2.41037
CDC42SE1	29.8747	27.1614	29.5698	29.0684	29.578	27.9205	29.1431	28.4305	28.7639	27.6577	30.5853	29.0778
MLLT11	5.18128	4.39868	4.52429	6.68285	5.79192	5.22081	7.34451	7.07196	6.74824	6.15673	6.39399	6.18408
GABPB2	4.0522	3.88819	4.37284	5.05965	4.32624	4.25392	4.52325	3.95755	4.55457	4.01053	4.52844	4.44358
AL592424.1	0.39525	0.510794	0.307767	0.290649	0.222158	0.166877	0.394077	0.609152	0.372119	0.468912	0.536811	0.470822
SEMA6C	2.0786	2.4623	2.61575	1.80055	1.58605	2.05182	2.08402	1.76104	1.97883	1.69451	2.48872	2.33665
TNFAIP8L2	0.114526	0.153698	0.401299	0.433118	0.241394	0.326388	0.34256	0.0529518	0.377384	0.203806	0.373307	0.283342
SCNM1	6.75592	5.30508	5.60533	5.35216	5.95724	4.73	6.30331	6.11354	6.18549	5.79067	6.63337	5.77592
LYSMD1	2.95859	3.00799	2.77348	3.02608	3.87767	2.70836	2.14532	2.76071	2.68416	2.65642	3.09039	2.97223
VPS72	6.53039	5.19202	4.94795	7.12839	6.96985	5.94985	6.659	6.84845	5.91067	6.08791	5.51508	5.63026
PIP5K1A	25.5971	26.5193	25.5763	25.4163	23.7696	23.3323	26.8277	25.6202	25.6501	22.0872	23.8896	24.0941
PSMD4	36.0344	35.5694	35.8301	36.7237	38.8544	32.051	38.2828	39.0707	36.1286	39.419	34.8122	31.6097
ZNF687	3.878	3.64072	3.85051	4.08837	3.90556	3.9161	4.1737	3.67445	3.8411	3.86651	3.82682	3.69753
PI4KB	13.736	12.1346	12.9595	13.6764	13.1862	11.6863	13.4734	12.8161	13.0602	13.3111	12.6543	11.9497
RN7SL444P	0.224853	1.60939	0.675329	1.70071	0.7583	0.85441	0.448373	0.207924	1.48186	0.200069	0.732926	0.741726
RFX5	12.0173	12.1468	11.5156	12.2519	13.0834	11.7095	14.6801	13.5881	13.1143	11.8837	14.1199	13.0037
PSMB4	58.3909	59.9048	56.4234	64.5155	65.5694	57.1916	68.6272	64.8919	66.4512	56.0991	60.2932	55.8357
POGZ	16.7261	15.6462	16.1272	16.0807	15.1095	15.2778	15.0461	13.9122	15.197	16.0102	18.0609	16.9293
RNY4P25	7.02666	3.77202	9.84854	5.31472	3.55453	6.00757	4.20349	3.89857	3.96927	3.7513	5.72598	4.05631
CGN	0.917629	0.775384	1.17386	1.06037	1.15189	1.23977	1.01656	0.867397	1.03671	1.09772	1.21305	1.42941
TUFT1	11.1847	12.0611	11.8418	11.4134	11.8643	10.8729	12.1227	12.0154	11.7911	9.50303	10.7019	9.941
AL365436.2	1.15419	0.688429	1.92584	1.09124	0.756858	0.36548	1.53435	0.474351	0.965905	0.342324	0.104505	0.951835
AL365436.1	1.22647	0.609619	2.04645	1.67494	0.574469	0.388368	0.271741	0.504058	1.283	0.60627	0.888395	1.46098
SNX27	3.76213	4.2616	4.13417	4.98046	4.69314	3.90367	4.97044	4.60242	4.40465	4.13044	4.37163	3.82159
AL391335.1	0.252172	0.112808	0.252459	0.119209	0.212607	0.83844	0.502848	0.116593	0.712242	0.224377	0.102747	0.10398
MRPL9	17.199	15.6543	15.0943	17.7744	18.7692	12.9081	16.1459	17.3844	16.2976	16.562	14.7131	14.1223
OAZ3	0.407677	0.182372	0.437295	0.412972	0.196408	0.138314	0.406468	0.1481	0.370111	0.155461	0.296619	0.336202
TDRKH	4.68959	4.66983	4.13791	4.5841	4.9702	4.22842	4.72852	4.82651	4.77684	4.75027	4.68514	4.32625
TDRKH-AS1	0.8868	0.952095	0.887811	0.558954	0.747666	0.449295	0.412613	0.929371	0.278301	0.736451	0.963531	0.536305
THEM4	4.62511	4.4405	5.58415	5.02659	5.01359	4.99217	4.45819	4.09217	4.77397	4.67588	5.13382	5.2208
AL450992.3	0.0724035	0.107965	0.24162	0.36509	0.122088	0.0917077	0.0481259	0.0223174	0.0454442	0.064423	0.236005	0.0597096
S100A10	157.033	141.787	126.662	139.622	153.773	108.227	148.373	135.629	134.631	126.538	114.891	101.921
AL450992.1	0.0984998	0.0146878	0.164354	0.0465636	0.0415229	0.109167	0.0163679	0.0455419	0.0927353	0.0876429	0.0936447	0.135384
S100A11	146.617	144.49	144.302	147.437	154.559	107.995	138.666	137.23	125.896	136.547	113.092	99.3967
TCHH	0.0289303	0.0345117	0.0386178	0.0547048	0.0569131	0.0641266	0.0384594	0.0356696	0.0907909	0.0943857	0.0314336	0.0795274
FLG-AS1	0.385913	0.384509	0.509284	0.638513	0.414102	0.383268	0.376024	0.446073	0.404616	0.429221	0.486012	0.325488
HRNR	0.0560789	0.0815317	0.126321	0.0596477	0.0472805	0.0732504	0.090858	0.0972314	0.072596	0.0311861	0.0913967	0.052028
FLG	0.322806	0.374035	0.354962	0.410268	0.388162	0.517794	0.258534	0.411052	0.533097	0.334312	0.413985	0.51933
FLG2	0.0443594	0.0132293	0.0592134	0.10485	0.0623328	0.0561865	0.0294853	0.0136732	0.0139211	0.059205	0.0361482	0.0426793
IVL	0.0939934	0.0840951	0.219568	0.0888666	0.0264155	0.119054	0.0937147	0.0579444	0.11799	0.167266	0.153189	0.0516762
BX470102.1	1.01629	0.568289	3.05233	1.56139	1.49946	1.56883	1.13993	1.40965	0.95681	1.80853	1.86337	1.88574
S100A6	157.907	213.75	197.73	229.228	215.307	167.032	218.599	208.202	224.732	145.385	186.873	163.107
S100A4	0.460675	1.05984	0.790629	0.808874	0.388397	0.375107	0.393693	0.912837	0.86743	0.234227	0.643545	1.35682
S100A3	0.282538	0.252784	0.495005	0.601036	0.416866	0.469702	0.352125	0.391899	0.465506	0.314245	0.230238	0.407755
S100A2	0.817908	0.924349	1.12052	1.54659	1.1977	0.858772	1.2876	0.995169	1.82379	0.804362	1.61365	1.13602
BX470102.2	0.615939	0.665091	0.574114	0.562262	0.662557	1.00883	0.995285	0.923088	0.599889	0.415761	0.761541	0.613045
S100A16	48.738	57.0881	51.2948	58.0776	66.5685	45.0939	68.0862	67.2911	63.4709	50.1408	49.1202	49.1214
S100A14	0.264119	0.236305	0.158652	0.0998851	0.089072	0.250904	0.263335	0.195387	0.149197	0.141004	0.215229	0.0871252
S100A13	6.27072	6.83593	7.5883	9.00816	7.3657	5.66779	7.16263	7.60011	6.84949	6.03999	7.49132	6.85327
S100A1	0.690143	0.557711	1.24813	0.442016	0.563094	0.845951	0.443933	0.576423	0.733594	0.455603	0.63496	0.82618
AL162258.2	0.384	0.229041	0.192219	0.6656	0.269794	0.425584	0.19143	0.177544	0.482036	0.170837	0.0521532	0.369456
CHTOP	13.5032	14.3558	13.9988	14.2519	14.8323	13.4883	14.5631	13.4069	14.5984	12.9218	14.5412	13.7368
SNAPIN	13.4125	15.0099	13.1217	15.5311	18.3436	11.4549	17.5109	15.9983	15.2189	13.6835	14.3476	13.9794
ILF2	93.0365	89.8537	85.4745	91.0935	92.0282	80.4872	91.8171	92.3762	85.0303	100.991	83.8398	74.1157
NPR1	0.377527	0.205075	0.256471	0.114729	0.113677	0.192127	0.0537724	0.149615	0.101552	0.215945	0.0988856	0.122311
INTS3	11.2061	10.361	11.0702	11.0709	10.8575	10.5473	9.18413	9.72965	9.70552	10.2179	11.8618	11.2004
SLC27A3	1.1962	0.981965	1.46918	1.09598	0.84217	1.12463	0.885269	0.821052	0.870771	0.987544	1.19586	1.22039
GATAD2B	10.2056	9.54201	10.356	10.8214	10.5233	9.62563	10.6335	10.2264	10.2608	9.57398	10.4208	9.50519
AL513523.2	0.234324	0.0262059	0.117295	0.166157	0.19756	0.1113	0.0292036	0.0541704	0.0827289	0.13031	0.190949	0.265707
AL513523.1	1.03065	0.230528	1.23819	1.55909	0.217236	0.832218	0.770694	0.714788	0.824783	0.550228	0.587908	0.424977
AL358472.5	0.905091	0.71451	0.586315	0.654377	1.0773	0.708075	0.477745	0.590786	0.400999	0.61584	0.607397	1.31719
DENND4B	8.52094	8.03742	8.33475	7.59366	7.25154	7.58762	6.24316	6.47295	6.86666	6.52916	7.79169	7.84123
CRTC2	9.46848	10.6101	9.72234	9.39346	9.69918	9.03021	8.77008	8.68652	10.2682	9.37201	9.77031	9.48719
SLC39A1	0.418115	0.30283	0.219263	0.470607	0.402875	0.321539	0.317619	0.331402	0.393646	0.265735	0.373169	0.36123
AL358472.4	1.71015	1.53006	1.1414	1.25757	1.60204	0.902546	2.17871	0.790697	1.69952	1.09897	1.70328	1.25362
AL358472.3	2.60071	1.30884	2.27822	2.1515	0.822253	1.54411	1.13444	0.450919	0.918192	1.15703	1.05965	0.536187
CREB3L4	2.64806	2.90954	2.13947	2.76717	2.83971	2.86863	1.99174	2.51313	2.12132	2.52153	3.4072	2.87342
JTB	2.75054	3.75184	4.3788	4.00735	4.52395	4.32631	4.63059	3.96112	4.37256	2.44737	4.4828	3.12358
AL358472.2	1.56985	0.936354	0.857258	1.93399	1.00269	1.12977	1.04346	1.05575	1.56755	1.5238	1.70568	1.37308
RAB13	4.9041	4.36572	4.95879	4.54388	3.8039	3.77357	4.84066	5.16976	4.10922	5.60717	4.6757	3.84209
RPS27	55.3986	71.0232	63.9442	79.1816	79.2368	52.5029	77.0681	73.8883	67.7421	51.902	64.7949	47.5672
NUP210L	0.103091	0.0512415	0.0458705	0.238255	0.115889	0.108814	0.0685236	0.0953294	0.2049	0.193648	0.158682	0.113356
TPM3	79.0752	73.1651	71.3728	79.0043	77.9293	63.1641	82.6408	78.6537	76.3098	75.1816	64.6148	63.2487
RN7SL431P	2.654	2.77027	5.97832	1.46373	3.72934	3.36161	3.08716	1.02258	4.58092	1.57431	3.42433	3.46544
C1orf43	40.6251	44.3261	40.9244	44.9542	46.3713	40.7045	43.3511	42.052	44.8126	38.4627	47.949	39.0865
UBAP2L	33.3908	29.8584	29.9006	31.9351	32.5256	32.4461	34.3854	33.5954	34.1538	36.766	31.2981	32.5488
HAX1	20.1898	18.5398	18.7713	20.6275	22.4323	16.3845	17.8517	19.8565	17.8295	16.0148	19.2329	16.1596
ATP8B2	19.296	18.5472	20.8521	16.8707	16.7117	17.1711	14.9576	16.3934	16.1874	15.9643	17.8077	17.9775
RNU7-57P	8.99412	15.0881	9.00438	14.8812	5.68725	21.3603	3.36279	9.35658	11.6432	14.0048	15.5747	16.6888
IL6R	3.92003	4.44248	4.40591	3.39984	3.47246	4.34951	3.78334	3.38323	4.04492	3.39494	4.07181	4.68105
SHE	4.61906	3.97534	4.29631	2.9089	2.85676	2.64947	2.37439	1.99524	2.36247	3.13578	2.89793	2.93931
TDRD10	1.22149	0.892125	1.0981	0.636352	0.714584	0.426258	0.521941	0.253566	0.492858	0.487974	0.731301	0.698966
UBE2Q1	15.5468	14.3882	13.8279	16.4461	14.9528	12.6129	15.8886	13.7317	13.9196	15.0593	12.4048	12.7275
UBE2Q1-AS1	0.78074	1.67645	1.09428	1.47631	0.921545	1.63169	1.08979	0.86635	0.735049	0.555748	1.01795	1.28772
CHRNB2	0.0686924	0.0409723	0.149003	0.108243	0.0579149	0.097883	0.0342443	0.127041	0.0215575	0.0814946	0.0466475	0.0849737
ADAR	41.1028	42.5411	41.1148	39.7954	39.9181	37.6907	41.2724	40.7051	39.4248	36.9563	40.1196	38.2191
KCNN3	0.153782	0.110958	0.173823	0.0703522	0.0878307	0.141375	0.0642982	0.0321106	0.0560449	0.0176558	0.0404246	0.106366
PMVK	8.69549	8.20413	7.86125	9.21772	9.86382	8.16028	9.61549	9.64897	9.7247	7.83083	9.49082	8.2575
PBXIP1	15.3444	16.2204	17.9047	13.0832	14.591	17.0893	12.9063	15.7603	14.1001	13.0297	18.1566	19.0391
PYGO2	9.10562	7.99709	8.48347	9.45229	8.77372	7.34369	9.78267	8.21385	9.53499	7.25871	8.46499	8.35208
SHC1	74.245	78.9917	73.5676	75.821	75.8649	66.3683	70.2609	67.3334	72.2257	61.9145	69.1359	65.4562
CKS1B	20.6003	25.4522	20.7105	27.3874	29.7741	21.1318	26.8966	27.0266	24.7731	22.0008	22.0536	19.5108
MIR4258	3.70637	4.64248	2.96848	3.50421	1.87492	4.2251	10.3471	5.48371	2.09368	1.31914	3.0203	7.33575
FLAD1	4.33034	3.75418	4.38569	4.41152	4.74055	4.46445	4.63545	4.73377	4.91442	4.19652	5.18373	4.41547
ZBTB7B	2.91583	2.95941	3.28012	3.29036	3.79326	3.45497	4.00128	3.71103	3.23224	3.09659	3.81963	3.45179
DCST2	0.24162	0.25548	0.285877	0.269976	0.185192	0.229531	0.175203	0.162493	0.3102	0.175899	0.214794	0.380403
DCST1	0.528155	0.472536	0.380705	0.259661	0.320609	0.541867	0.29489	0.31257	0.238678	0.225571	0.378743	0.470402
DCST1-AS1	0.902695	0.881055	0.985881	0.387936	0.484315	0.779571	0.981838	0.455308	0.463564	0.949233	0.668728	0.609082
ADAM15	34.6296	38.3435	42.6081	25.7179	25.1884	31.5829	20.4403	22.3493	25.0792	21.8697	28.8957	29.2933
EFNA4	4.5932	3.91836	3.74291	4.34267	3.51231	3.24716	3.94057	3.85227	3.16787	3.13648	4.65695	4.75691
EFNA3	0.0706715	0.284531	0.247632	0.334084	0.268126	0.335677	0.38754	0.522805	0.166339	0.314409	0.143974	0.320547
EFNA1	4.25087	4.77779	5.10686	3.13985	2.84474	3.35673	3.54954	4.34847	3.50183	3.92416	4.74136	4.6011
SLC50A1	11.9057	12.6121	11.5441	12.0467	11.3502	11.6386	11.3818	10.5828	11.0461	10.8243	12.4738	11.9342
DPM3	7.5915	7.08314	7.60016	6.76729	6.21757	7.10864	4.21701	6.11738	7.65775	5.2108	8.48403	5.99224
KRTCAP2	2.62701	3.10753	2.85947	2.85045	2.21485	3.06502	2.26764	1.89121	2.68906	2.46295	3.37632	3.30054
TRIM46	0.818459	1.10506	1.25144	1.23811	1.3801	1.42779	1.02375	0.990769	1.27493	1.21816	2.20702	1.85309
MUC1	0.800834	0.575758	1.04513	0.743632	0.385821	0.597743	0.499037	0.515732	0.471229	0.687115	0.617634	0.778364
AC234582.1	0.465025	0.465001	0.520326	0.594835	0.507378	0.493728	0.463646	0.354128	0.695346	0.949233	0.601855	0.654199
THBS3	2.75777	2.3107	2.62944	2.84187	2.3743	2.99404	2.63321	2.69856	2.84365	3.12892	3.26987	4.11535
MTX1	2.73692	3.38768	3.17268	3.05459	3.15765	2.99096	3.03657	3.0827	3.48734	2.72822	2.98492	3.24137
GBAP1	4.07761	3.53265	3.34339	3.7331	2.98674	4.01381	3.32968	2.49099	3.33523	4.12068	4.01445	3.97136
MTX1P1	9.49857	4.89732	6.1247	8.67606	10.0443	6.27043	4.7352	4.61502	11.4436	4.15418	5.51006	5.70899
GBA	14.1088	14.7406	17.2535	12.098	12.8618	17.162	13.2742	16.1928	14.8325	17.0289	18.0067	19.3209
FAM189B	6.29568	7.65885	7.43647	8.12196	7.4591	6.16713	6.23186	6.98044	7.59029	7.29437	7.64011	7.13422
SCAMP3	20.3583	21.5261	20.9899	20.1359	20.7042	21.4915	16.5248	18.8	18.7248	19.8349	21.5421	22.8031
CLK2	22.2954	20.5231	21.4007	18.629	16.5813	16.6575	16.4933	14.685	15.4012	19.609	20.475	19.008
HCN3	1.89878	2.00637	2.21231	1.57855	1.80789	1.97483	1.32194	1.58932	2.21917	1.92253	2.04085	2.82129
FDPS	29.0652	29.332	29.5343	30.3445	30.6236	28.9553	27.8936	31.2557	28.5599	27.2337	33.8126	29.3409
RUSC1-AS1	8.4224	9.4751	9.29633	7.87231	7.71563	7.94631	6.3698	5.62388	7.82112	6.19668	10.2247	8.95514
RUSC1	5.92896	7.25072	6.19705	4.97098	5.59608	5.28988	5.67592	5.56303	5.6522	4.71141	5.33792	5.66852
ASH1L	12.095	10.4945	11.0422	12.9175	11.78	13.0224	13.0202	12.451	13.0351	13.6509	12.5269	13.6814
ASH1L-IT1	1.054	0.808289	1.0552	0.711793	0.761685	0.57215	1.201	0.696174	0.567038	0.669874	0.981597	0.86921
ASH1L-AS1	1.78543	1.69725	2.2902	1.52979	1.45827	1.37808	1.00133	1.18666	1.4183	1.24112	1.68227	2.20861
AL353807.4	3.93712	2.34834	3.41606	4.96316	3.76199	1.99473	1.57018	2.91255	3.95382	4.90442	3.85	3.67977
DAP3P1	1.21324	0.434189	0.485848	0.917649	0.409155	0.461013	0.241928	0.448757	1.14223	0.647706	0.790927	0.400212
MSTO1	4.03966	4.05886	4.62202	3.7587	3.9735	4.18779	3.99572	4.1061	3.96927	3.10944	4.08874	3.9131
AL353807.3	0.215428	0.240927	0.188715	0.356436	0.340554	0.255811	0.322184	0.373516	0.380289	0.479208	0.263327	0.155452
YY1AP1	11.8564	10.4268	10.6005	11.299	11.6679	9.73833	11.9019	10.5396	10.5403	12.1098	10.2882	11.3461
DAP3	18.79	19.9683	19.7977	20.9206	21.0111	19.8472	21.5489	19.2787	20.5696	17.6478	19.2776	19.0484
AL162734.1	1.71862	1.92205	1.72058	2.84354	0.72449	0.408158	0.428381	0.397307	1.61804	0.382298	2.10074	1.06298
MSTO2P	4.26287	3.14298	5.05805	3.99304	3.72716	4.34954	3.73862	3.64992	3.45598	3.93348	4.53522	3.93866
GON4L	10.6649	9.08789	10.1071	9.11856	8.63994	10.324	9.73403	8.56403	9.72233	9.48937	9.73345	10.7893
AL139128.1	0.430112	0.769636	0.358836	0.88108	0.241753	0.47669	0.643255	0.331441	0.539921	0.31892	0.29208	0.295587
SYT11	19.6704	22.9546	21.8451	19.06	19.8837	21.7434	19.0729	19.7964	20.5917	18.8882	21.1381	22.9737
RIT1	13.8217	14.1371	12.9069	12.3192	12.5529	12.2308	13.6949	12.1762	12.6563	11.4712	12.3713	12.3211
KHDC4	21.3441	19.7818	22.447	19.5574	19.9634	20.9016	16.7215	13.7816	18.9679	19.4601	23.7242	23.0218
SNORA80E	3.93903	1.32158	4.43647	1.39657	1.24538	5.14517	1.47276	0.910616	6.48989	3.94297	2.00618	1.21816
RXFP4	0.2176	0.438041	0.326772	0.462895	0.275189	0.361746	0.596625	0.0503042	0.460947	0.0968077	0.177321	0.448625
ARHGEF2	14.2001	13.4843	14.5711	15.1849	14.5496	13.6158	13.3702	13.1378	12.1872	13.9161	12.8533	12.1855
AL355388.2	0.688007	0.839392	0.97057	1.06442	0.606429	0.980373	0.436524	0.549451	0.6183	0.695651	0.637105	0.799496
SSR2	24.2095	23.366	26.4202	23.2822	23.5066	27.1315	20.9524	22.8651	23.4038	22.4615	25.0673	25.7613
UBQLN4	16.9249	14.8313	14.75	16.9227	16.7039	14.6735	15.7474	17.0821	15.7379	15.0903	15.0252	15.1338
LAMTOR2	9.99173	9.27528	9.62742	12.1078	12.9723	8.55598	12.3006	11.7554	9.93697	10.1008	11.315	9.43921
MEX3A	0.969321	1.10376	0.904261	1.53089	1.20729	1.26613	1.52655	1.4973	1.48297	1.68576	1.52593	1.18998
LMNA	63.9697	61.5619	68.0453	62.1605	59.9258	65.1449	64.8102	64.2525	71.8275	62.5041	59.8801	62.9564
SEMA4A	0.2472	0.362715	0.564259	0.458085	0.266772	0.40391	0.285902	0.164584	0.325827	0.202357	0.330365	0.35064
SLC25A44	8.09323	7.58024	7.22277	7.64305	7.57988	7.77615	8.06001	7.56942	7.91567	7.49745	7.36393	7.52863
PMF1	3.93493	5.17305	5.49374	5.08695	3.56581	4.11948	3.73644	2.87133	4.56151	3.45357	4.18815	3.70863
PAQR6	1.63178	1.26198	1.88283	1.69966	0.816128	1.76032	0.937556	1.15087	1.45816	1.30426	1.53256	1.45973
SMG5	23.8461	22.9166	21.8489	23.9283	22.4102	19.5722	23.1668	21.7685	21.1335	23.2094	21.9194	21.312
TMEM79	2.6173	2.83362	2.53221	2.55772	2.35501	2.6326	2.65339	2.19652	2.65049	1.82	2.31205	3.31927
GLMP	8.37612	9.45884	10.1757	7.36803	7.86482	8.65856	6.64614	7.92519	8.27016	8.0581	8.93194	9.47191
CCT3	80.6013	80.3745	74.9618	79.9509	82.7043	73.6498	85.819	88.303	80.2467	86.3116	76.1063	70.6375
TSACC	0.665484	0.595403	0.787379	1.02958	1.42819	1.43679	0.663511	0.839155	1.0822	0.807454	0.739499	0.498919
MEF2D	8.20011	8.52476	8.16726	8.01194	7.71333	7.84989	7.50323	8.38193	8.64308	7.76518	8.16811	8.6921
RF00019	5.3726	1.60227	2.39054	4.51516	2.01318	5.10378	1.78555	1.10402	1.12404	1.59347	2.91873	1.47689
IQGAP3	40.7817	37.9909	39.9968	33.1086	30.1824	35.5951	29.4481	29.1902	31.481	33.0461	35.3608	35.7029
NAXE	10.8879	13.7689	13.5904	13.7253	14.0048	11.1387	13.3259	13.7791	14.029	12.4823	13.5931	10.7633
GPATCH4	11.5695	9.80707	10.2129	10.8666	11.3053	10.6296	10.8834	11.781	11.0213	12.5534	10.6173	10.2182
AL365181.2	0.125616	0.224776	0.335359	0.178147	0.176513	0.318216	0.271361	0.154878	0.0985541	0.223541	0.153546	0.276248
BCAN	0.19152	0.19583	0.178042	0.284544	0.265274	0.285901	0.163673	0.26565	0.334864	0.23127	0.10033	0.248195
AL365181.3	2.49139	2.00425	2.01215	2.51385	2.25937	2.18774	2.10827	1.76174	1.91195	2.06775	1.82549	2.0028
AL590666.2	1.1569	0.636963	0.712748	0.504828	0.975385	0.338157	1.15346	1.23438	0.586488	0.395915	0.797709	0.587118
NES	13.9815	14.1922	14.1919	12.0829	11.7367	13.3165	12.4638	14.5001	13.2318	13.3367	13.9451	16.5847
CRABP2	1.16515	0.877851	1.04369	1.39149	1.70617	1.57289	1.4674	0.964011	1.44337	1.63693	1.19933	1.46659
AL590666.1	1.2463	0.418145	1.87158	1.76748	1.05076	3.40383	1.70858	1.15247	1.4667	0.69308	2.0312	1.79864
ISG20L2	6.70457	7.19135	6.50687	7.47818	7.43601	6.32039	7.54104	6.82806	7.45878	6.9009	6.5395	6.52288
RRNAD1	4.36367	4.47547	4.2834	4.08541	4.32511	4.06445	3.48058	3.36589	3.74757	3.33343	4.63138	4.01993
MRPL24	14.2473	12.5333	12.5105	15.9159	16.2397	13.8369	16.1097	16.4131	14.5751	13.5622	14.918	13.3576
HDGF	69.5814	63.527	60.9689	76.583	81.2008	57.7155	82.7723	78.7668	74.8533	71.8165	66.8293	62.1208
PRCC	11.2317	10.6366	10.2088	11.6748	11.7123	9.39061	11.4603	10.5531	10.1261	10.2275	10.3569	8.70734
NTRK1	0.0774287	0.0969848	0.0620136	0.0292822	0.0783367	0.0441328	0.108079	0.0429595	0.0874769	0.0137789	0.0378577	0.0255415
PEAR1	52.0984	48.9366	55.4185	38.7388	35.5427	48.947	33.555	34.9222	39.6898	36.8699	41.4408	47.1895
LRRC71	1.10247	0.986373	0.69304	0.945378	0.75657	0.80375	1.02251	0.545297	1.30348	0.775639	0.919291	1.05719
ARHGEF11	9.36846	7.94357	8.20204	8.62231	7.77787	7.39614	8.54413	8.32857	8.23833	8.18831	8.66613	8.14241
AL157713.1	1.05744	0.748983	0.441103	0.833137	1.22586	0.502266	0.790729	0.814855	0.705186	0.784072	0.718085	0.47236
ETV3	7.33195	7.03675	6.92748	7.28387	7.02956	6.52559	7.37037	6.68692	7.48047	6.69383	6.20424	6.28703
KIRREL1	32.0141	32.4838	32.4882	28.3884	28.6747	33.1393	29.6722	32.9952	33.3919	29.7206	35.3684	38.8671
KIRREL1-IT1	1.379	2.05629	2.64609	1.62973	1.93773	2.2925	2.52066	1.06264	1.73106	1.12475	0.936447	2.7483
ELL2P1	0.106174	0.126657	0.141727	0.167305	0.179032	0.0672411	0.423437	0.0981802	0.0333202	0.220433	0.115361	0.116746
IFI16	36.9135	35.6254	35.1059	30.5872	30.2088	32.0767	31.1633	32.6025	30.2546	34.1599	33.694	31.482
CADM3	1.45538	1.27074	1.8608	0.812335	0.57656	1.1327	0.419584	0.454006	0.858443	0.748894	0.600134	1.18576
ACKR1	0.284145	0.127111	0.682725	0.0537293	0.0239564	0.215942	0.113321	0.157651	0.133758	0.227543	0.115774	0.257761
CRP	0.937353	0.688884	0.938422	0.0949528	0.112898	0.159009	0.0667552	0.0619128	0.189106	0.0595739	0.0818403	0.165646
DUSP23	1.22647	0.877851	1.5553	1.15957	1.86128	0.85441	0.733701	0.831696	1.07772	1.74606	0.932815	0.674296
SNHG28	0.0916068	0.0298036	0.041687	0.0551156	0.0210639	0.0316448	0.0498192	0.0154018	0.0862458	0.0444598	0.0678635	0.103017
AL590560.1	0.132378	0.126897	0.189327	0.250315	0.207273	0.179649	0.26397	0.166129	0.231457	0.27764	0.285095	0.288518
CFAP45	0.30837	0.275896	0.360175	0.364438	0.0649971	0.561469	0.256213	0.308916	0.193549	0.205785	0.188467	0.275498
TAGLN2	129.46	133.396	132.785	141.196	139.791	113.114	138.703	134.661	136.72	114.08	110.315	101.596
IGSF9	0.0407097	0.0455283	0.173213	0.192446	0.171613	0.10635	0.142061	0.0847005	0.0958181	0.0633894	0.149283	0.176255
SLAMF9	0.933646	0.678702	0.701033	0.772381	0.639569	1.10866	0.756338	0.971271	0.659255	0.778816	0.285308	0.625591
LINC01133	1.3256	1.12862	1.11306	1.23308	1.04552	1.07648	0.362393	0.533814	0.744788	0.437552	0.505266	0.634758
KCNJ10	0.0307784	0.00917905	0.0410846	0.0193997	0.00864981	0.00974612	0.0818323	0.0569221	0.0482953	0.0365145	0.0418018	0.033843
PIGM	4.91617	5.95892	6.14982	4.87453	4.90433	5.67159	5.26467	4.88277	5.80137	5.22698	6.52074	6.21969
IGSF8	3.17501	3.44604	3.96026	3.44473	3.48871	3.04087	2.85422	2.81564	2.76869	2.80189	3.09627	4.1207
AL121987.2	1.19694	1.33861	1.36949	0.767906	0.684776	0.812177	0.89504	0.632468	0.965905	1.10304	0.661863	1.90367
PEA15	85.1733	80.2689	74.6568	98.4606	101.827	68.9907	96.9769	100.301	89.3552	97.261	77.302	71.2715
DCAF8	7.7974	7.91492	8.75871	7.98574	6.75393	8.0576	6.96759	6.56083	7.76798	6.59777	9.15795	9.32657
AL139011.1	1.06812	1.02915	0.904825	1.16522	1.03908	1.09273	0.491517	0.987702	1.62445	0.804176	1.40604	1.69395
PEX19	7.65136	6.68326	6.02512	10.4364	10.3775	8.05858	10.0258	9.03288	8.86923	7.85746	7.86158	7.53199
COPA	44.3971	45.2544	46.5813	49.9445	50.2743	52.3648	49.2118	50.8516	49.8576	50.8502	50.3145	49.8598
RF00019	11.9391	2.13636	9.56218	7.33713	3.01978	6.80504	4.76148	8.83217	6.74424	2.65579	11.1885	6.39985
NCSTN	39.3264	38.7989	38.9345	32.3084	32.5297	42.0247	29.0449	35.6334	31.5183	35.3655	37.4977	39.3737
VANGL2	0.0757932	0.192133	0.202346	0.226921	0.138454	0.120001	0.100758	0.256985	0.154608	0.112398	0.164702	0.218767
AL354714.2	2.33667	2.20063	2.40089	3.48824	2.64403	2.92073	4.16901	4.43521	4.11038	3.28281	2.50544	1.72416
F11R	9.5871	11.5915	12.0242	7.08769	8.32992	10.5747	8.09832	8.81604	9.1138	7.6892	11.8164	11.1896
USF1	15.1025	14.5197	14.2235	16.8178	13.4877	13.7982	15.6911	15.9948	13.9468	15.2878	14.9189	13.9788
ARHGAP30	0.0532827	0.107261	0.0666794	0.113347	0.0786152	0.139196	0.106249	0.123178	0.200658	0.118524	0.108549	0.153794
NECTIN4	0.288932	0.18957	0.366398	0.455287	0.12992	0.237878	0.23046	0.249366	0.453371	0.205668	0.392415	0.254161
PFDN2	30.39	36.5501	29.7264	39.7544	39.3151	29.1534	41.8238	38.7899	33.6772	42.0234	35.1577	25.3085
NIT1	4.99739	4.55068	4.11286	5.36376	4.88806	4.96698	4.53928	4.53891	4.31983	5.01623	5.46361	4.59057
DEDD	10.6887	10.2049	10.0545	10.3544	9.67699	8.60922	11.3007	9.53015	10.8286	10.7659	9.76238	9.66268
UFC1	14.654	12.9781	13.364	14.4717	16.9817	12.85	15.8232	17.3361	12.6235	17.1035	12.1832	11.0329
USP21	7.20438	6.67017	6.40522	6.15061	6.45179	6.45234	6.41468	5.35277	5.6523	5.91597	6.9369	6.38468
PPOX	3.89479	3.93004	4.16308	3.55776	2.82696	3.37999	3.1971	3.19536	3.32222	2.6838	4.03292	3.92437
B4GALT3	8.9999	9.65016	8.7324	8.03356	7.83641	8.99437	7.95314	7.95349	7.82017	8.50165	9.26991	9.1667
ADAMTS4	3.1724	2.92592	3.71842	2.4501	2.5646	3.2493	2.39502	2.42652	2.59957	2.13738	2.72879	2.9069
NDUFS2	19.252	18.0166	18.8125	18.0276	20.0717	17.991	18.6801	20.1899	17.9691	19.8374	18.3933	17.1086
TOMM40L	4.0814	3.1011	2.91568	3.49036	3.89064	2.4549	3.74212	3.48963	3.9584	3.70453	3.74374	3.75486
NR1I3	0.122462	0.0913045	0.204335	0.077188	0.120456	0.155112	0.203497	0.0754943	0.115295	0.0544818	0.133058	0.0168319
MPZ	0.970814	0.784523	0.783808	1.00669	1.26735	0.713992	0.967935	0.781887	1.03194	0.752349	0.740071	0.852262
SDHC	5.69755	6.17161	6.07128	7.22441	7.18939	5.32649	7.36205	7.56808	6.57059	6.13772	6.60332	5.73188
AL592295.4	0.338295	0.242135	0.677361	0.255874	0.171131	0.578462	0.539666	0.12513	0.445895	0.602014	0.11027	0.781156
AL592295.3	0.390822	0.90913	0.626029	0.443406	0.197703	0.22276	0.701394	0.361397	0.14718	0.486843	0.127391	0.515684
AL592295.1	0.0763076	0.136544	0.381973	0.0721455	0.321677	0.144979	0.228244	0.352812	0.143684	0.271587	0.0621826	0.125858
HSPA6	0.142252	0.076363	0.113931	0.161392	0.0959468	0.135134	0.28366	0.184159	0.0535709	0.0253145	0.0927363	0.0938498
FCRLB	0.650617	0.74509	0.364761	0.418288	0.57048	0.519173	0.259475	0.192522	0.44103	0.254718	0.615013	0.364854
DUSP12	11.5617	11.2347	10.2717	14.0077	13.2659	10.074	11.9854	11.0806	12.3989	11.9905	11.7301	10.6713
ATF6	27.4868	26.9788	31.1815	23.1665	23.996	30.2698	23.0153	24.6742	24.3811	24.9896	27.004	29.2813
AL391825.1	0.692363	0.221233	0.54462	0.561085	0.333563	0.37584	0.0493078	0.274386	0.744965	0.220017	0.282101	0.611761
OLFML2B	0.809866	0.901307	0.909667	0.690991	0.932609	0.600464	1.0438	1.02288	0.985633	1.14242	1.25552	1.07512
NOS1AP	0.624994	0.411616	0.47797	0.623732	0.446432	0.478276	0.597176	0.433454	0.498521	0.664237	0.516377	0.529736
C1orf226	1.60574	1.20839	1.23197	1.78773	1.8346	1.53965	1.54112	1.79013	1.38461	1.32193	1.40634	1.47273
SPATA46	0.217133	0.129511	0.326071	0.444794	0.091533	0.275025	0.360815	0.100392	0.238497	0.322	0.20643	0.179065
SH2D1B	0.723517	0.539437	0.845066	0.729657	0.589668	0.733137	0.817555	0.691345	0.885528	0.772523	0.530631	0.735892
UHMK1	39.601	42.7479	38.032	44.9182	44.0906	31.7354	48.016	41.6725	41.6039	35.9826	36.3134	34.078
UAP1	70.5373	70.01	69.262	80.9223	83.4472	67.3062	82.069	83.103	77.0155	74.6548	65.0133	64.4991
AL596325.2	10.1518	8.72419	12.8379	13.3868	11.7124	8.88248	6.52582	6.17596	9.1804	9.27053	9.14343	10.3548
DDR2	9.10938	8.64505	9.86873	8.85027	9.70489	11.4366	8.24245	8.91186	9.03202	8.95557	9.72339	10.0786
HSD17B7	4.40482	4.93883	4.8056	6.35364	6.3681	5.6463	4.71551	5.07843	5.46293	4.72327	6.70724	6.0892
CCDC190	1.07842	0.936886	0.938826	1.75844	1.62079	1.54411	1.76087	1.50306	1.60389	1.18206	1.26088	1.40491
AL392003.2	0.298038	0.44442	0.298378	0.939273	0.753833	0.377501	0.69336	0.183732	1.12238	0.441979	0.728608	0.573499
RGS4	80.9164	90.0167	71.1637	105.806	112.534	87.9189	125.389	120.511	116.563	95.5417	84.4888	84.5485
RGS5	1.2164	1.06176	1.21779	0.710603	0.89215	0.807938	0.887411	0.73159	0.875205	0.73915	0.757532	0.831873
RGS5	1.33944	0.815571	0.838108	1.12568	1.00382	1.20174	0.816122	0.980557	0.998337	1.07594	1.19762	1.11995
NUF2	40.309	37.949	37.6432	33.6715	33.8664	32.6312	37.909	34.5097	35.5699	37.205	34.4826	34.8801
MGST3	8.01345	8.23279	7.51616	7.62951	8.19137	7.39129	7.62143	7.24677	7.26478	6.35144	7.81258	7.21772
ALDH9A1	20.0655	19.7951	20.5375	22.1714	23.2785	19.7395	23.0557	23.3254	21.867	22.3173	20.0901	19.7596
AL451074.1	0.072768	0.0325525	0.0364255	0.0343995	0.0306756	0.0345635	0.18138	0.0672893	0.0342547	0.0647473	0.0592982	0.0600102
TMCO1	20.029	21.8323	22.9907	19.1193	19.4226	21.9991	19.0542	19.8168	20.2444	20.4978	21.027	21.5883
AL451074.2	0.345123	0.392991	0.942319	0.682262	0.529046	0.625905	0.531791	0.580253	0.531697	0.586249	0.613612	0.491609
UCK2	8.75295	9.12073	8.04622	9.68336	10.0837	8.0611	9.0125	9.86808	9.69653	7.66927	8.27614	7.87172
AL358115.1	0.902277	1.11479	1.37647	1.46239	1.12296	1.3061	0.942439	0.675422	0.566316	1.07043	1.1204	1.45274
AL596087.1	1.74721	1.1954	1.33762	1.39279	0.982054	1.62724	1.53708	1.45726	0.967622	2.43863	1.2842	1.58215
POGK	9.82135	10.2016	9.06514	11.1956	11.4108	9.15548	12.0373	10.9721	10.2615	10.991	9.98794	9.48229
TADA1	6.21514	5.72359	5.97152	5.0367	5.87343	5.70952	6.08322	5.47353	6.51587	6.07702	5.15744	5.23814
DUTP6	0.876051	0.130633	1.60793	1.10436	1.23101	1.10962	0.145576	1.21514	0.824783	0.649575	0.475926	0.72246
ILDR2	0.0485854	0.0130407	0.0291845	0.0459353	0.0286738	0.0138463	0.0484413	0.0359419	0.0137226	0.0518762	0.0435511	0.0280471
POU2F1	4.12841	3.83254	3.96931	4.50221	3.94054	3.69865	4.43827	3.6818	4.11196	3.63604	3.89757	4.15889
AL136984.1	0.391978	0.382582	0.21405	0.134763	0.390566	0.643177	0.28423	0.0329515	0.402588	0.253653	0.261344	0.411417
CREG1	5.1526	5.80381	6.00109	3.70704	4.41341	4.36826	4.09348	4.23314	4.25192	3.94537	4.09845	4.16459
MPZL1	25.7838	25.5103	26.6635	23.2407	25.6807	27.1045	24.7274	25.4133	25.0206	23.6041	28.4995	27.4645
ADCY10	0.0879048	0.0589858	0.110006	0.124665	0.0926413	0.0730681	0.0876441	0.0304824	0.113796	0.0879926	0.0537248	0.0815548
MPC2	7.58615	8.82108	7.96528	8.47189	9.38218	7.38234	9.83011	9.33702	9.50633	7.14981	8.24972	8.15259
DCAF6	19.2013	18.098	16.9635	18.2754	18.1097	15.2936	20.8935	21.0298	19.971	22.691	17.8263	17.5287
GCSHP5	4.26445	3.93099	4.01057	1.58831	4.57595	3.19176	4.63834	2.98741	3.40657	2.29965	2.42202	1.91826
GPR161	3.64805	3.62952	3.7906	3.67068	3.6432	3.83091	4.05668	3.69017	3.51378	3.6898	4.34897	3.84113
TIPRL	26.4377	25.1718	23.0702	28.957	27.6061	22.7865	28.3436	28.2441	28.204	28.3514	24.207	21.8717
SFT2D2	10.8088	12.6395	12.6207	11.5151	10.9376	11.7871	11.2143	10.9345	11.9138	7.99136	13.0112	14.0796
TBX19	0.665866	1.00946	0.907351	0.909346	0.623773	0.720403	0.313504	0.598629	0.365691	0.707675	0.813915	0.70166
ATP1B1	30.8585	35.0866	36.0692	25.6441	27.5338	33.2952	26.9296	29.2301	27.9376	28.0448	30.8809	33.5617
NME7	2.85721	3.32427	2.96641	3.16827	4.09418	3.30624	4.00933	3.53366	3.70843	3.33739	2.73075	3.1514
BLZF1	11.9902	10.8223	11.8094	13.3397	13.563	12.1955	14.1202	12.6551	12.7017	12.1298	12.03	12.2181
CCDC181	0.18733	0.243786	0.340989	0.193214	0.172297	0.307381	0.135836	0.125983	0.176367	0.181835	0.194287	0.224709
SLC19A2	2.6537	2.98828	3.03844	2.82619	2.35308	2.98454	2.40254	2.83469	2.58455	2.21193	2.33648	2.94309
C1orf112	5.3811	5.90677	5.85126	5.84646	5.46136	6.61534	6.17668	6.37675	6.01343	6.0755	6.3196	6.9362
METTL18	3.97554	5.62217	4.36524	5.13285	5.7305	5.40098	4.85879	5.09928	6.27838	4.37414	4.38919	4.19512
SCYL3	3.05771	2.82339	3.36536	2.52957	2.33836	2.87679	2.70665	2.33812	2.60197	3.19157	3.40215	2.89341
RN7SL333P	2.04412	2.03206	1.3643	3.65051	2.48937	1.94184	2.94386	1.47017	3.20749	0.60627	2.40607	2.99687
KIFAP3	7.91367	7.67436	7.77347	7.43078	8.65997	7.95539	7.40382	7.28026	7.14436	8.13861	7.4868	7.64374
AL354732.1	0.169434	0.0378978	0.148424	0.240289	0.232133	0.100598	0.0422329	0.0783387	0.179458	0.0565345	0.258883	0.261991
GORAB	5.13116	4.47883	4.04517	4.14134	4.14522	3.78744	4.49204	4.1166	4.24174	4.16789	4.12307	4.49695
PRRX1	0.0409022	0.0146379	0.0409489	0.0232027	0.0551758	0.0466268	0.0326247	0.0151291	0.0616136	0.0509514	0.0199986	0.0202387
FMO4	0.375202	0.215801	0.321968	0.430752	0.248549	0.178214	0.187045	0.322171	0.277549	0.286154	0.30575	0.353624
AL031274.1	1.42872	0.547827	0.715174	0.675395	1.37664	1.0664	1.62798	1.41552	1.63334	0.998832	1.33058	0.757436
PRRC2C	45.2102	43.0084	42.7459	42.4293	40.9018	46.7505	44.146	43.5051	42.3403	45.3935	43.6521	45.7619
PFN1P1	1.75417	4.70833	6.38609	5.4278	3.89906	2.12088	3.81594	3.39167	3.30303	2.97975	3.89854	2.76175
VAMP4	3.20347	3.25217	3.1024	3.67158	3.80326	3.37856	3.66329	3.76028	3.42223	3.33901	4.05958	3.38586
METTL13	9.99412	9.71439	9.3879	10.2156	10.1202	9.97965	10.6674	11.0183	10.3551	9.47283	10.9594	9.274
DNM3	0.0476342	0.117199	0.131143	0.101331	0.120482	0.0961579	0.0296831	0.0660717	0.0672698	0.0476818	0.0630773	0.1424
DNM3OS	0.337807	0.302234	0.507289	0.399228	0.338209	0.361018	0.463108	0.429514	0.337916	0.544789	0.584964	0.487519
PIGC	3.17592	3.54606	3.91626	3.10034	3.53752	3.94909	3.1665	3.67697	3.58563	3.18196	4.08194	3.53473
SUCO	16.7401	16.8503	17.3238	15.7301	15.569	18.2891	16.5882	16.4358	17.3936	18.1416	18.2233	18.5126
TNFSF18	9.4062	11.4814	10.8967	7.20981	10.5645	10.4674	10.3496	11.3074	10.8799	7.83139	10.4847	10.2781
TNFSF4	1.59143	2.02093	2.17572	1.10015	1.38502	1.59308	1.17723	1.40831	1.43385	1.08104	1.47812	1.28419
AL645568.1	0.5912	1.03144	1.03578	0.950221	0.822433	0.673943	0.559974	0.355348	0.862733	0.447131	0.674472	0.87759
PRDX6	51.8103	53.417	50.2716	64.1269	62.8072	47.4853	61.0332	58.4506	55.4859	49.4214	54.6211	46.6516
KLHL20	10.5291	10.3425	9.85846	10.6894	10.6419	10.2132	11.4465	10.2202	11.3013	10.9629	11.1515	10.0039
CENPL	7.45392	6.59527	6.98142	7.09927	6.93256	6.44198	7.69186	7.22275	8.19378	6.54683	7.10329	6.92821
DARS2	12.0347	11.2623	11.5127	12.8359	12.9833	12.3285	13.0027	13.1832	12.1672	12.7578	13.1474	12.4527
GAS5-AS1	2.81876	3.13066	3.11391	2.02174	2.37652	2.77006	2.13203	2.60654	4.3925	2.59456	3.5643	3.44678
GAS5	35.2049	38.7445	40.9735	36.0247	39.5648	39.4438	35.3783	33.4648	39.1089	34.6636	43.2822	38.0106
ZBTB37	2.14525	2.08368	2.09913	2.75238	2.75538	2.44945	2.51207	2.19525	2.41451	2.19558	2.62647	2.49224
RC3H1	6.28956	6.62364	6.78967	6.9108	5.708	6.05838	6.51052	5.8919	6.43471	5.33031	6.12364	6.07148
RC3H1-IT1	1.35514	0.538859	1.65817	0.854151	0.380842	0.858224	0.300249	0.974643	1.13408	0.803849	0.368099	0.248346
RABGAP1L	2.77866	2.58368	2.97092	2.45646	2.10206	2.34456	2.20964	2.21625	2.06675	2.17361	2.18906	2.12189
CACYBP	29.9821	29.4202	26.2137	33.6344	33.0065	24.3339	32.8899	31.6795	30.7757	31.8532	27.0643	23.5294
MRPS14	10.8179	10.6326	9.86698	10.5229	10.8527	9.95549	12.0044	13.4662	10.0379	11.4766	11.9093	9.35021
KIAA0040	0.0564131	0.0126181	0.0564774	0.013334	0.0237811	0.0803856	0.0140614	0.0130414	0.0531117	0.0752926	0.0804487	0.034892
AL513329.1	0.308018	0.275581	0.616738	0.77658	0.259692	0.390142	0.204736	0.0949424	0.48332	0.822202	0.836673	0.931391
COP1	9.64755	9.49887	9.25804	11.478	10.9749	8.68247	10.9997	10.4579	9.66241	10.4735	9.31622	8.28605
AL590723.1	0.965188	0.479748	1.07365	0.506968	0.271252	0.71314	0.641551	0.0991688	0.403868	0.38169	1.0487	0.530647
PAPPA2	0.160462	0.154608	0.203896	0.30342	0.23415	0.404535	0.01846	0.0513627	0.0348627	0.00549138	0.045263	0.0305377
CRYZL2P	1.54563	1.767	1.48599	1.79767	1.24108	1.39838	1.57774	0.97553	1.46673	1.29887	1.44946	1.51744
RASAL2-AS1	0.400842	0.230548	0.458627	0.649677	0.506928	0.462382	0.34256	0.476566	0.350428	0.382135	0.443302	0.401401
RASAL2	4.77203	4.5441	4.8364	4.85758	4.98751	5.41595	5.36571	4.77821	5.43486	5.1813	4.98507	5.13508
C1orf220	0.437552	0.674205	0.778757	0.551582	0.840278	0.669673	0.605909	0.629391	0.755233	0.757018	0.812161	1.02238
RALGPS2	11.3921	10.3502	9.69801	16.4341	16.6255	12.4698	17.162	15.754	15.7767	14.3676	13.7214	13.2922
ANGPTL1	0.0991124	0.159615	0.178606	0.281119	0.183837	0.0753227	0.237164	0.0733202	0.223949	0.317477	0.258452	0.277902
FAM20B	23.3342	24.3648	25.6086	26.2119	24.4008	23.0474	25.6483	26.4114	25.2498	24.7577	26.4971	23.7754
TOR3A	9.66116	10.4619	10.9825	10.8275	9.48117	10.961	10.0274	9.33189	10.8793	10.1746	10.6936	10.4385
ABL2	18.2722	18.5559	18.3541	18.6562	18.2368	17.5271	19.4406	18.4021	19.8041	16.1586	16.7931	17.6913
SETP10	0.165739	0.296571	0.248893	0.156699	0.139736	0.0787233	0.0826239	0.0766304	0.07802	0.147471	0.40518	0.751749
SOAT1	15.0705	16.6367	16.4952	13.4017	15.2472	17.0699	15.2082	15.5386	16.0652	14.6689	17.507	18.1461
TOR1AIP2	13.9086	14.423	14.8368	15.2549	14.3537	14.6657	16.2902	15.1184	14.7634	13.4821	15.7401	14.821
TOR1AIP1	14.74	15.2968	15.8033	14.1085	15.0714	15.1021	14.3745	14.8953	14.5048	16.0305	15.6876	16.7554
CEP350	10.8158	11.2889	11.2484	11.479	11.672	12.2103	11.9218	12.082	12.27	13.2834	11.6581	12.5566
QSOX1	33.0433	38.6641	41.8934	33.9946	32.9776	42.5255	32.9092	37.295	38.8648	29.4979	37.6361	42.9633
LHX4	1.33554	1.24468	1.8496	1.23113	0.806968	1.40616	0.965395	0.8542	1.02686	1.10911	1.26064	1.69798
ACBD6	5.02866	4.94901	5.19622	5.02606	4.53496	4.74293	5.18386	4.38434	4.89501	4.96977	4.52956	5.00606
XPR1	10.7514	10.9072	10.9761	10.3154	10.2208	11.8401	10.1454	10.9999	10.3862	11.3057	11.4718	12.5718
KIAA1614	0.575642	0.615658	0.728653	0.663102	0.502062	0.647407	0.639904	0.464999	0.697688	0.435658	0.6578	0.56748
AL162431.2	0.139142	0.273876	0.222881	0.210484	0.0703867	0.185052	0.166475	0.102933	0.288198	0.222849	0.0907086	0.160646
STX6	7.04033	7.06299	6.24551	7.64099	7.67432	6.52977	8.77431	7.6563	7.3539	8.01574	7.06956	6.8023
MR1	0.281427	0.30344	0.310645	0.368414	0.45021	0.438721	0.44607	0.513804	0.495946	0.430187	0.529231	0.547487
IER5	9.27761	9.1076	9.43332	9.73096	9.7096	8.8593	10.037	10.709	10.1449	9.04324	9.2797	9.28486
GLUL	9.85848	10.8049	8.69583	11.3685	12.0268	10.7061	12.8972	12.742	12.2066	11.8354	11.9591	10.643
RNASEL	0.980176	0.906516	0.981294	0.968363	0.724254	1.00437	0.724716	0.499017	0.528803	0.617356	0.735917	0.6176
NPL	0.027118	0.0727866	0.108596	0.0512777	0.034295	0.23185	0.0946314	0.125381	0.114889	0.0723868	0.0662948	0.0894544
DHX9	72.8094	71.6102	73.5265	74.0464	75.8636	80.2684	78.7174	80.2561	74.3536	85.4751	79.2845	75.8512
HMGN1P4	0.69782	0.208111	0.232872	1.53944	0.784448	1.76774	0.927667	1.50566	1.97095	1.03484	0.3791	0.383651
LAMC1	119.24	120.898	126.662	93.0778	95.0446	120.561	89.1865	100.237	98.9493	99.4348	106.865	119.915
LAMC1-AS1	7.46381	6.29982	5.78047	5.5921	5.10546	6.42145	4.91431	5.86007	5.96633	5.13748	6.31173	4.41319
LAMC2	1.8145	1.76177	1.71335	1.69603	1.46027	2.07628	1.48018	1.81135	1.65007	1.33013	1.36941	1.70893
NMNAT2	0.376586	0.438007	0.480694	0.436156	0.468315	0.304082	0.384856	0.37435	0.478639	0.351831	0.222486	0.279506
SMG7-AS1	0.159517	0.267598	0.119775	0.226225	0.285791	0.075768	0.198805	0.0921921	0.262819	0.212902	0.227482	0.131551
SMG7	13.788	12.2852	11.8225	13.5881	14.531	11.796	14.2889	13.8974	12.7826	14.8879	12.8088	13.7786
NCF2	0.506841	0.474079	0.415161	0.174253	0.155389	0.372054	0.137819	0.170429	0.26028	0.204989	0.0750949	0.151993
ARPC5	18.8704	22.1549	19.3623	25.1168	24.4963	17.7211	25.6198	22.8982	23.4091	18.3158	20.4531	18.3477
RGL1	2.56854	2.22979	1.97316	1.86341	2.28348	1.96893	2.10452	2.23406	2.39428	2.09309	2.05164	2.02384
TSEN15	3.42671	3.40913	3.59619	4.1467	4.24438	3.56947	3.82548	3.3767	3.56249	3.77889	3.03499	3.1369
C1orf21	2.00904	2.26876	1.86416	2.1311	2.36	1.95507	2.01529	2.07867	2.15097	2.01105	1.64215	1.93463
EDEM3	17.9963	18.7692	18.4928	19.826	18.7146	22.4332	19.6838	20.0464	19.6205	20.6658	21.1876	22.9247
FAM129A	2.98121	2.74656	2.74262	3.82416	3.64794	4.31695	2.884	3.12184	2.9357	3.01107	3.13848	3.30906
RNF2	6.55844	5.8826	5.53793	7.46905	8.28023	5.7583	8.12421	7.73397	7.0634	6.92604	6.34315	4.84863
TRMT1L	7.37991	7.274	6.14556	8.88617	8.72926	7.46421	9.19413	7.93433	7.33331	8.18079	7.41448	6.69353
SWT1	3.32787	2.29261	2.1989	1.96647	2.932	2.13392	2.53827	2.47724	2.19318	3.53847	2.2644	2.2367
RPL22P24	0.358808	0.963068	1.79609	2.20504	1.96634	1.02257	1.78872	2.98614	1.68905	1.75593	1.31576	2.81106
AL356273.3	0.746119	0.697889	0.814876	0.352711	0.371716	0.676569	0.811534	0.313611	0.478946	0.33194	0.331641	0.894994
IVNS1ABP	18.4868	17.0423	17.4177	16.843	17.2647	15.1938	14.4368	15.9935	15.002	17.0926	16.5692	16.3542
HMCN1	0.0290461	0.0259873	0.0181745	0.0205964	0.0459167	0.0241437	0.0398199	0.0201444	0.023928	0.0323057	0.0266282	0.0269479
PRG4	0.200602	0.131617	0.227609	0.101152	0.135303	0.190565	0.17334	0.123666	0.188863	0.226089	0.32694	0.319836
TPR	50.2178	47.5439	46.7645	45.3408	46.0506	49.8014	50.3902	50.1088	47.3355	58.451	49.29	52.5755
ODR4	11.1957	10.5798	11.6728	10.9609	9.98375	11.8785	10.0727	9.96993	11.4917	12.57	11.4042	13.303
OCLM	1.52615	1.97988	3.20857	2.45295	2.95943	2.31967	1.97811	1.41125	2.15526	2.30849	2.79822	2.07666
AL596220.1	0.79882	0.635287	0.977449	0.5035	0.224497	0.337267	0.619462	0.328301	0.25069	0.394873	1.37424	0.585573
PDC	0.151134	0.0450726	0.453918	0.33341	0.254843	0.67	0.552513	0.139755	0.142289	0.134475	0.205263	0.290819
PTGS2	0.0640121	0.103088	0.0897191	0.0363124	0.0107938	0.0972948	0.0510578	0.0947082	0.0120532	0.0797391	0.0730283	0.0739051
PLA2G4A	0.0938517	0.0419842	0.281876	0.110916	0.0197817	0.0668669	0.0467867	0.0216964	0.0662695	0.0208768	0.0191198	0.0193494
ERVMER61-1	0.0266046	0.0178522	0.0532699	0.00628837	0.0112152	0.0315918	0.0198943	0.00615038	0.0438333	0.0236722	0.0379399	0.0219402
AL513175.2	1.21817	0.272471	0.762222	1.72758	0.770282	1.88047	0.910915	1.68968	1.57695	3.1162	0.620422	1.63247
RGS2	0.901129	1.32452	1.22436	1.43011	1.38382	1.1312	1.12307	1.1904	0.908992	0.601353	0.996583	0.875845
UCHL5	10.1776	10.782	9.98647	12.9066	13.2768	10.3611	13.8631	12.2114	12.2135	12.6421	11.0335	10.2557
TROVE2	18.8983	20.0312	18.7641	21.5812	20.8445	17.8331	21.2216	19.6068	20.06	17.9693	20.3161	19.0627
GLRX2	5.49641	6.08382	5.89417	7.0144	6.58475	6.21202	7.1588	6.77008	7.19965	5.56714	6.0192	5.6794
CDC73	8.80491	9.04014	9.31379	10.4237	10.2046	8.32241	10.1245	9.70506	9.73259	9.25425	8.86604	7.80217
B3GALT2	3.19355	3.57616	3.30032	1.38306	1.42442	1.83983	1.60231	1.60039	1.47423	1.50327	1.20886	1.32532
KCNT2	0.161514	0.144505	0.237792	0.0628784	0.0720919	0.0902546	0.0852539	0.0614986	0.0894482	0.0845363	0.123875	0.0626811
CFH	1.67294	1.66719	1.60852	0.595092	0.775058	0.928365	0.412866	0.474817	0.545805	0.891653	0.917844	0.792267
ASPM	63.0196	62.5586	62.4836	57.2097	56.8673	67.577	67.3177	62.2225	67.16	75.6834	66.1532	74.1726
SEPT14P12	0.481828	1.50881	0.602972	1.02498	0.914022	0.57215	0.840699	0.445551	0.680446	0.5359	1.17792	0.298015
ZBTB41	4.59318	4.63814	4.77194	5.52701	5.34716	4.66273	5.27867	5.09975	5.02904	4.43741	4.98847	4.88593
DENND1B	0.480259	0.342833	0.496151	0.502368	0.585826	0.529031	0.458459	0.453549	0.466583	0.450053	0.495445	0.450833
LHX9	0.0452204	0.0635774	0.0776091	0.0244308	0.021786	0.00613683	0.0450863	0.0119474	0.018246	0.0229921	0.0526426	0.0426198
NEK7	58.0355	61.3645	59.2344	52.6608	53.6996	42.1286	54.1971	50.9253	52.3929	46.4846	44.0457	43.3575
MIR181A1HG	0.14529	0.167129	0.207793	0.0392472	0.157493	0.0788686	0.124165	0.115158	0.156328	0.295487	0.304446	0.171168
NR5A2	0.133859	0.0718574	0.125077	0.26999	0.188095	0.19498	0.204642	0.222805	0.226845	0.190567	0.181801	0.139828
LINC00862	0.148769	0.247189	0.191492	0.341589	0.215019	0.161514	0.254276	0.137568	0.140062	0.245832	0.225143	0.245372
AC104461.1	0.0201722	0.0721917	0.0807809	0.0953598	0.051022	0.0574887	0.0804496	0.130574	0.0759668	0.0538464	0.0493147	0.0998136
ZNF281	10.3492	9.54293	9.13315	11.3221	11.9206	11.2976	12.9291	12.9979	12.3643	10.9006	11.2409	10.8759
AL359834.1	0.211461	0.283788	0.105851	0.59978	0.356567	0.10044	0.31625	0.684389	0.597256	0.564458	0.086159	0.610354
KIF14	25.5752	25.3285	24.7413	26.5378	26.33	25.1409	28.5863	25.5612	27.3425	28.3649	26.227	26.4272
DDX59	4.16506	4.03699	4.15471	3.85228	3.96962	3.52659	3.59601	3.54448	3.96394	3.90739	3.84909	3.24816
CAMSAP2	23.4018	22.5749	21.2576	24.7168	24.4982	20.4429	25.4599	22.843	23.8125	25.4222	21.5156	22.8827
KIF21B	0.227629	0.183789	0.194539	0.278203	0.224681	0.268981	0.332128	0.246428	0.256124	0.261819	0.230736	0.247242
TMEM9	8.66675	9.61936	10.6086	8.40581	8.81778	10.3609	8.65823	9.018	8.97064	7.48151	9.54769	9.63391
IGFN1	0.00556751	0.0199248	0.00557386	0.0105277	0.014082	0.0105779	0.027755	0.0205933	0.0104834	0.00990768	0.0272216	0.0045914
PKP1	2.02009	1.96283	2.32684	1.71481	1.8405	1.8468	1.50516	1.81779	2.16773	1.64282	1.58421	1.78236
PHLDA3	2.17114	2.38486	2.79773	2.60147	2.37422	2.16461	1.88608	1.74926	2.26671	1.75969	1.7167	2.25141
CSRP1	22.3001	23.5139	22.0768	24.9531	23.6574	20.4328	23.6549	21.8846	22.8723	18.3413	17.9431	17.8297
AC096677.1	0.533952	0.796204	1.24731	1.00966	0.750297	1.01447	0.709825	0.493751	0.921624	0.712647	0.906488	0.513728
RPS10P7	0.603482	0.739905	0.962198	0.633962	0.791466	0.785616	1.02511	0.661388	0.526079	0.536965	0.455347	0.700437
NAV1	14.8834	15.1492	14.4853	14.9919	14.8026	15.2746	15.0819	14.7796	15.9499	13.1092	14.3367	15.1703
AC092800.1	2.21358	1.35506	3.49911	2.53344	2.16096	2.43485	2.55549	1.40052	2.30341	1.55494	1.89877	3.93922
IPO9-AS1	1.11191	0.284234	0.477077	0.600722	0.267845	0.352092	0.580702	0.538578	0.697893	0.47112	0.60406	0.480317
MIR5191	0.562133	2.51468	1.12555	4.25177	1.42181	1.06801	3.36279	1.03962	1.58771	1.00035	1.37424	0.463579
AL645504.1	1.56614	1.43458	1.5306	1.93904	0.943159	1.91286	1.5615	1.58615	1.43938	0.895832	2.24861	1.93734
RNU6-501P	3.3728	3.01761	6.07796	5.10213	0.568725	2.56323	3.36279	1.24754	1.90525	6.00207	2.74847	1.66888
IPO9	24.6442	23.1481	23.8958	23.9905	23.0497	23.5563	25.0735	23.1029	25.4246	24.8949	24.4145	25.5106
SHISA4	4.2498	3.31834	3.249	3.94495	3.45274	3.22973	3.50532	3.28677	3.27362	3.81575	4.50208	3.05866
LMOD1	0.203846	0.121586	0.255098	0.160606	0.171863	0.209783	0.118557	0.204206	0.191916	0.166262	0.235326	0.26617
TIMM17A	21.7556	22.368	20.5501	24.6538	24.996	21.798	25.3478	22.7456	23.9354	18.828	21.3744	20.19
RNPEP	17.5475	17.7813	16.8881	17.5436	17.2628	16.5958	17.0508	17.069	16.5388	15.2683	16.9538	16.6137
ELF3-AS1	1.67156	1.36548	1.64921	1.45441	1.14378	1.47286	1.13522	0.71685	1.4711	1.12088	1.08577	1.69815
GPR37L1	0.112631	0.0732875	0.0410036	0.125849	0.0604292	0.0486345	0.0612531	0.123088	0.03856	0.0455531	0.0250316	0.0928846
ARL8A	10.7246	10.4203	11.4207	12.5616	9.67552	9.27954	9.70528	11.0542	9.74329	11.3356	10.0754	9.99922
PTPN7	0.102794	0.0204376	0.114346	0.0755903	0.0385184	0.0325503	0.0341632	0.0422467	0.0322595	0.0406507	0.0744591	0.0470957
PTPRVP	0.0818143	0.0365993	0.0614307	0.0483449	0.0517336	0.0680057	0.0509823	0.0378273	0.0192566	0.0272987	0.0500025	0.0253014
LGR6	0.0588749	0.0526749	0.0736776	0.153075	0.0372283	0.0699114	0.0440252	0.0272211	0.0554294	0.104771	0.0239884	0.0849675
UBE2T	26.378	28.6417	25.9176	27.7575	30.674	24.2048	28.0504	28.0924	27.3716	26.4498	27.4514	23.7065
PPP1R12B	1.44715	1.26611	1.40393	1.60433	1.37936	1.57244	1.65674	1.42998	1.53428	1.60101	1.54976	1.79808
AC099336.2	1.0623	1.42564	0.797632	2.2598	0.671722	1.51372	1.32393	1.47348	2.00026	0.945209	1.29849	0.657041
SYT2	0.0867712	0.108687	0.0694961	0.164077	0.0585258	0.14013	0.138422	0.0481429	0.0653545	0.154414	0.120206	0.135961
KDM5B	1.17804	0.911743	1.08023	1.46123	1.47883	1.39392	1.55134	1.50147	1.5336	1.69752	1.59076	1.52174
AC098934.1	0.296459	0.387658	0.228306	0.258729	0.365307	0.108318	0.181896	0.337402	0.12882	0.263783	0.185833	0.319709
AC098934.2	0.290633	0.39004	0.290965	0.384693	0.245034	0.3037	0.434657	0.215001	0.410437	0.310318	0.284202	0.167775
RABIF	8.0503	7.57508	7.14236	9.21218	9.85321	6.61904	9.85313	8.47097	8.70298	9.28716	7.57809	7.89801
KLHL12	18.4972	16.8381	16.7311	18.7452	18.9735	16.5434	17.5903	16.8587	17.5577	18.4861	17.0232	15.1446
HNRNPA1P59	2.49837	2.62973	3.384	2.22315	1.98248	2.79219	2.49096	2.37821	2.28298	2.41914	2.3353	2.54514
RF00019	10.0182	2.39019	4.01185	8.20887	2.81547	5.71017	5.3272	1.23519	6.91674	7.13118	7.07527	4.95708
ADIPOR1	31.6682	29.3728	31.0486	32.3178	32.9871	24.3037	28.2673	29.0885	28.1242	34.1364	29.5075	28.1719
CYB5R1	7.29375	8.06662	8.00678	5.89056	5.95999	7.81091	5.46529	6.05214	6.6695	6.15666	7.87195	7.79356
TMEM183A	13.4376	11.9775	9.8129	13.1007	13.533	11.285	14.6339	13.34	13.5819	14.5803	11.7011	11.3028
PPFIA4	0.291867	0.217609	0.1948	0.216816	0.222639	0.118827	0.0623574	0.057834	0.0654252	0.148398	0.084943	0.103155
ADORA1	0.0482863	0.115204	0.0644551	0.0152175	0.094991	0.0152901	0.0160477	0.074418	0.0606139	0.0286427	0.131161	0.132735
CHI3L1	0.950083	0.726069	0.435952	0.449131	0.300383	0.24444	0.296021	0.40267	0.428606	1.07432	1.06455	1.43644
BTG2	15.7568	16.4398	14.8195	14.5273	14.8318	13.4112	14.466	16.29	12.1396	16.0447	18.9213	14.9717
FMOD	0.0595024	0.106473	0.158854	0.206275	0.0836114	0.207259	0.059326	0.110045	0.242754	0.158832	0.113139	0.130854
PRELP	0.446028	0.409559	0.434786	0.310727	0.306777	0.345659	0.280867	0.217077	0.298368	0.208877	0.315641	0.396869
ATP2B4	21.9626	23.1327	23.8703	22.7591	22.3956	25.1946	21.5653	23.2735	22.6699	21.8201	23.6763	27.2854
AL513343.1	0.425858	0.304809	0.426344	0.563682	0.574469	0.56637	0.594433	0.393795	0.400936	0.757838	0.485841	0.84287
SNORA77	2.15859	1.44845	3.78184	1.53064	0.90996	3.58852	1.61414	2.49509	2.03226	0.960332	2.63853	1.78014
ZC3H11A	0.0948747	0.0848836	0.0897061	0.0996665	0.0755456	0.12017	0.0525519	0.131597	0.0545859	0.0750377	0.0730177	0.0999748
ZBED6	0.0378328	0.0531908	0.0649302	0.0766485	0.0683509	0.0308056	0.0969959	0.0549755	0.0763259	0.0577076	0.0968935	0.0935997
AC114402.2	0.314724	1.12633	0.840222	0.396744	0.176897	0.398636	0.209194	0.291029	0.0987687	0.560069	0.427445	0.519093
SNRPE	18.7174	25.9588	22.8164	30.4172	27.3559	21.2153	30.9359	25.9411	28.7812	20.3598	24.0165	17.2474
SOX13	3.05461	3.12335	2.67583	2.1574	2.10781	2.20224	2.55609	2.61446	2.31951	2.5885	3.23742	2.87894
ETNK2	0.708951	0.877213	0.573848	0.499146	0.661308	0.515856	0.586534	0.990335	0.639059	0.858973	0.749807	0.559778
PLEKHA6	0.882952	0.841172	0.900329	0.726579	0.606566	0.862073	0.643948	0.657716	0.715824	0.865649	0.806121	0.741636
AL606489.1	0.555193	0.993453	0.277913	1.57473	0.936172	0.79112	0.276773	0.256696	1.69878	0.740997	0.565529	0.686783
PPP1R15B	26.9462	26.2793	26.9899	26.0988	23.861	28.5893	25.541	24.0105	26.8151	22.0011	27.5531	28.565
PIK3C2B	1.77704	1.39758	1.44191	1.16524	1.01493	1.42266	1.40742	1.34508	1.34248	1.34527	1.79261	1.63095
MDM4	9.87205	10.5978	11.3986	10.6661	9.06715	10.8276	10.2155	8.10314	11.0828	8.92023	11.1856	11.0167
NFASC	0.0412264	0.00851191	0.00952464	0.0389778	0.0267371	0.0301259	0.0252949	0.017595	0.0268711	0.0338606	0.010337	0.0261527
CNTN2	0.0303428	0.0135737	0.0455662	0.0537897	0.0127911	0.0324277	0.0226896	0.0140292	0.0142836	0.00674959	0.0370893	0.0187673
TMEM81	1.87378	1.94831	2.48432	1.91521	2.34834	1.20272	2.72659	2.34149	1.38269	1.57712	2.93005	2.08819
RBBP5	13.2032	12.3747	12.6969	14.496	12.8234	10.6365	14.676	13.4131	13.988	12.7973	12.8936	11.9116
AL583832.1	1.97894	2.07846	1.89505	1.7083	1.16066	1.71645	0.943641	0.716065	1.5391	1.22491	1.75285	2.69633
DSTYK	6.93245	6.46295	5.97665	7.07439	6.92236	6.478	7.78294	7.68214	6.94562	6.6002	6.86212	6.5776
TMCC2	0.422203	0.334571	0.253611	0.353554	0.478005	0.3667	0.613385	0.40157	0.48835	0.493733	0.26541	0.378026
NUAK2	1.37225	1.42067	1.33456	1.40861	1.19001	1.6388	1.36818	1.34144	1.71644	1.04657	1.30994	1.51967
SNRPGP10	13.791	4.02348	8.40409	9.07045	2.2749	4.55685	8.96745	2.21786	1.97581	5.8687	3.42032	7.91174
CDK18	0.0197499	0.0353402	0.0395449	0.0186727	0.0582795	0.0469044	0.0492284	0.018263	0.0185941	0.0527191	0.0563294	0.0325747
MFSD4A	0.361163	0.166777	0.396566	0.253344	0.275031	0.188147	0.209086	0.226238	0.285184	0.228058	0.284816	0.259412
ELK4	14.2056	15.1601	12.8035	16.5036	16.347	13.136	15.6203	14.9701	15.1683	14.103	15.1797	14.0379
SLC45A3	1.34839	1.35312	1.69653	1.9984	1.93569	2.40606	1.99842	1.85345	1.8356	1.58888	2.00456	2.08873
NUCKS1	152.09	158.874	143.701	198.871	197.655	150.187	208.6	200.263	200.886	170.022	172.533	160.982
RF00139	7.66545	5.02935	5.11613	3.86525	3.87767	5.82552	6.62369	3.30788	2.40562	4.54703	4.16435	8.85014
RAB29	8.42765	7.18257	6.95856	9.20013	8.92203	7.57678	10.6722	9.11073	9.66857	7.93164	8.45357	7.65227
SLC41A1	9.91094	9.26597	10.7084	12.1995	11.8003	11.6831	11.3945	11.9515	11.1292	11.5188	12.4604	11.805
FAM72A	3.06699	2.88759	2.71345	3.01771	2.69103	2.13433	2.40009	2.8031	2.58532	3.03039	2.47021	1.85284
SRGAP2	8.18939	7.00356	7.24659	7.16902	7.00611	7.23183	7.27265	7.11518	7.11049	6.89233	7.57824	7.32499
IKBKE	2.18863	2.10142	2.45833	2.01878	1.95026	1.94389	2.28858	2.22129	2.63012	1.77323	2.1895	1.86361
C1orf147	0.160916	0.14397	0.354419	0.365133	0.298472	0.305729	0.160439	0.0595202	0.393897	0.200451	0.0524517	0.159245
RASSF5	0.251413	0.337405	0.222657	0.210273	0.25273	0.238833	0.327795	0.411317	0.345945	0.35276	0.252153	0.223283
EIF2D	6.01449	5.66551	5.48537	6.12933	5.93127	5.41158	6.02167	4.88869	5.20572	5.44831	6.25768	4.83584
DYRK3	1.92909	1.44756	1.68209	2.23571	1.88875	1.59611	2.28012	2.01402	2.46065	2.45011	2.37068	2.5531
MAPKAPK2	16.4017	13.5523	14.3759	17.1794	16.6482	12.7245	16.4332	14.572	14.3821	15.4237	14.7415	12.7039
AL591846.1	1.86945	9.33857	5.45878	7.06993	5.64784	5.77171	4.81509	3.88957	8.06687	4.71295	4.69716	2.56949
IL19	0.026075	0.0466581	0.0522094	0.0986109	0.10992	0.0495406	0.103991	0.0482236	0.147294	0.116005	0.106242	0.0860138
IL24	0.170429	0.426949	0.136499	0.128907	0.28738	0.161902	0.271878	0.315195	0.320911	0.121315	0.388869	0.224879
PFKFB2	0.337379	0.313687	0.357632	0.218906	0.217518	0.207381	0.138509	0.15293	0.211756	0.18247	0.334226	0.22913
YOD1	2.98954	3.70202	2.68226	3.03186	3.23565	3.44922	3.2282	3.61579	3.58397	3.10182	3.21168	3.25024
CD55	15.0714	15.9257	15.9916	11.2052	12.264	15.0657	9.89258	11.2972	11.373	11.8761	11.6024	12.9752
CD46	50.9638	56.6236	57.8078	45.8184	46.684	56.6336	43.6298	46.9691	47.7479	45.884	56.0489	57.2074
CDCA4P4	0.1984	0.26626	0.198626	0.0937892	0.083636	0.471182	0.0989057	0.0917311	0.280183	0.176532	0.242512	0.081808
MIR29B2CHG	1.14993	0.84879	1.33216	1.01732	0.834476	0.901227	0.74524	0.72536	0.680515	0.884324	0.823286	0.890749
CD34	14.9048	15.7967	14.7387	5.63813	6.34795	6.86058	5.89465	6.08954	5.70396	6.43242	7.83489	7.50053
AL356275.1	0.806932	0.640837	0.708006	0.368601	0.397496	0.663201	0.451988	0.461122	0.56338	0.427567	0.443302	0.575735
PLXNA2	27.558	27.8397	30.5395	20.3395	20.2011	27.5788	18.5599	21.1153	22.7839	21.4326	24.4153	27.9217
LAMB3	1.0504	1.0299	1.45495	1.2788	1.21315	1.05252	1.21944	0.904788	0.975383	1.04985	1.4657	1.36463
G0S2	0.0778937	0.278763	0.389913	0.29458	0.197018	0.147993	0.155325	0.432174	0.0733352	0.34654	0.2539	0.0642372
TRAF3IP3	0.0696319	0.0467243	0.0261418	0.0493755	0.0293535	0.0413424	0.00867818	0.0160973	0.0163892	0.0154892	0.0496498	0.028712
C1orf74	1.22411	1.14674	1.08133	1.19819	1.59058	1.25863	1.42151	1.53146	1.22027	1.26859	1.42	1.03325
IRF6	0.883109	0.935977	1.07454	0.78356	0.756009	0.890548	0.758576	1.10558	0.959339	0.604439	1.07392	0.784302
UTP25	4.26475	4.2577	3.8726	4.09975	3.95191	3.95255	4.08358	4.18413	4.49871	4.21117	3.67664	4.58932
SYT14	0.0629705	0.117012	0.121235	0.174028	0.183776	0.0874289	0.255965	0.156772	0.177856	0.168089	0.240782	0.203727
SERTAD4-AS1	1.00781	0.721342	0.605374	0.444658	0.453167	0.574429	0.401928	1.49109	0.379531	0.298908	0.602255	0.831117
SERTAD4	1.60404	1.30265	1.28469	0.793271	1.16512	0.832218	1.00878	0.96983	0.906099	0.933193	0.995422	0.763162
HHAT	0.345355	0.41804	0.396594	0.182466	0.256915	0.250881	0.263312	0.20664	0.229513	0.0903791	0.240041	0.209417
RCOR3	7.49345	7.64028	6.99692	6.74803	6.43037	7.31586	6.30246	5.87273	6.79647	6.67411	6.94675	7.25043
TRAF5	1.89911	1.67905	1.69918	1.38553	1.26705	1.37793	1.41638	1.21685	1.28115	1.33054	1.55367	1.449
LINC00467	0.151655	0.122116	0.16701	0.143383	0.166219	0.0864399	0.196566	0.140236	0.142779	0.24289	0.0988659	0.100053
SLC30A1	9.25455	11.2568	11.239	7.35167	8.85191	10.0675	8.03532	8.68312	8.93339	7.97133	10.8151	10.3556
LINC01693	1.00848	0.802023	0.953537	0.423765	0.897489	1.11769	0.949626	0.880741	0.632973	0.398809	1.18705	0.924077
NEK2	22.4054	20.3969	20.2271	22.1518	20.2315	18.6963	23.6862	21.8874	20.8479	26.4324	18.6665	18.2436
LPGAT1	20.7987	21.3109	21.4902	20.5413	20.0886	20.6465	21.0734	19.2682	18.9825	19.1474	21.478	21.66
RF00019	2.29963	2.05746	5.37193	2.89894	2.58511	3.64095	2.29281	2.83533	2.88674	0.682054	3.12326	3.16076
INTS7	12.8917	13.1932	12.7157	12.861	13.2356	13.5135	14.3604	14.7868	12.3764	13.5502	13.7967	13.1872
DTL	21.9822	22.5277	20.922	22.4178	23.1608	21.886	24.3933	24.3748	23.034	22.3552	23.1015	20.2443
RPL21P28	0.698301	1.99925	1.81765	1.58451	1.17748	0.663362	0.974723	1.03316	1.18338	0.994132	1.3657	0.460699
PPP2R5A	9.31156	7.76296	8.93376	9.95416	9.04012	7.79021	9.56528	8.72465	9.01568	8.63043	7.70291	7.59178
SNORA16B	1.49902	0.447054	4.50219	0.472419	1.26383	2.37336	0.498192	2.77232	2.82259	1.33379	2.0359	3.29656
AL360091.1	0.408	0.60839	0.27231	0.514328	0.917298	0.77517	0.271193	0.503042	0.384123	0.847067	0.443302	0.897249
TMEM206	7.89378	6.73112	7.74055	7.83529	6.69432	7.08099	6.901	7.02118	7.23567	7.0443	7.9983	8.39978
NENF	4.62882	5.30467	5.05065	5.75317	6.31429	5.97824	5.44477	5.81931	5.77793	4.62766	5.67919	5.79027
ATF3	2.03704	1.89721	2.05607	1.64177	1.64705	1.31651	1.48163	1.54399	1.47767	1.44109	1.71439	1.76252
NSL1	8.39283	8.7187	6.6856	8.38715	8.73036	8.11387	10.4558	8.59954	8.64681	9.55109	7.52454	7.62848
TATDN3	2.35063	2.29428	2.79901	2.84537	3.27302	2.28377	2.89406	2.51946	2.83339	2.40844	2.56853	2.30566
FLVCR1-DT	0.392439	0.292593	0.436541	0.226743	0.220578	0.207113	0.26085	0.383053	0.246315	0.310385	0.479694	0.179798
FLVCR1	4.9215	5.67735	5.77625	4.63326	4.05223	5.7993	4.62502	4.24111	5.30386	3.94113	5.57203	5.88936
VASH2	0.126211	0.126204	0.126355	0.0421153	0.137706	0.112843	0.118434	0.0961128	0.0768865	0.112299	0.0786488	0.0918382
ANGEL2	8.04724	8.39424	8.13996	9.07213	8.16037	9.864	9.2805	7.56139	9.83697	8.37288	9.45118	9.74815
RPS6KC1	7.24688	6.66897	7.45153	8.14981	7.93826	7.33978	8.05115	8.08183	7.34603	7.96075	7.17533	7.55806
SMYD2	4.9395	4.72794	5.20759	4.97012	5.23473	4.44332	4.80104	4.09554	4.92322	4.46872	4.45242	4.30107
AL929236.1	1.04179	0.815571	1.17335	1.23121	0.219585	0.61854	2.20724	0.361258	0.245206	1.62218	0.848949	0.751749
PTPN14	18.1407	17.9905	18.1002	21.2181	21.2408	19.1327	23.8673	22.3522	22.534	18.9221	20.8817	20.2456
AL445305.1	0.938517	0.524802	0.587242	0.776411	0.197817	1.44878	0.935734	0.867856	0.773144	1.35699	1.05159	0.580481
CENPF	61.0739	60.187	59.7802	55.2003	58.7601	63.3955	64.9603	66.7046	61.4601	74.4894	61.9429	67.2693
KCNK2	0.276034	0.169789	0.120903	0.309912	0.436362	0.31139	0.567633	0.366925	0.357335	0.322362	0.379584	0.540644
KCTD3	14.4245	13.1994	12.0433	13.8707	13.7999	12.8838	15.7599	15.1609	13.7479	15.0143	14.1187	12.6631
USH2A	0.0263166	0.0294315	0.0197599	0.0404319	0.0221876	0.0281248	0.0393578	0.0091257	0.00929117	0.0380508	0.0428904	0.0189899
GPATCH2	3.05472	2.98584	2.7218	3.32854	3.30302	2.98894	3.46444	3.47442	3.07008	2.84033	2.9249	3.09857
RRP15	5.10861	5.4281	5.21724	5.817	6.06024	5.20255	6.25378	5.53901	6.07449	4.97191	5.31355	4.7634
TGFB2-AS1	7.14524	6.71785	4.971	2.63351	3.06315	5.75231	2.77717	2.91168	3.64859	1.93963	3.55278	4.09481
TGFB2	13.8291	17.5163	16.231	7.98601	9.15303	10.5619	6.78957	7.39904	8.47023	7.45744	7.37408	8.80179
LYPLAL1	4.77604	5.45327	4.03011	5.28963	4.77453	4.04016	4.33104	4.64779	4.58219	4.51269	4.20703	3.86368
RIMKLBP2	4.33203	2.49161	2.27175	2.53546	2.26099	2.93948	1.33689	1.23991	3.20455	2.9368	2.01723	3.82771
AL360093.1	0.23963	0.42879	0.299879	0.79296	0.353559	0.17073	0.657029	0.166191	0.451213	0.47974	0.439365	0.345831
AC096642.1	0.59353	0.761907	0.439196	0.609952	0.326353	0.22063	0.514582	0.501117	0.413022	0.459225	0.504693	0.595878
ZC3H11B	0.803047	1.11488	0.887131	1.02105	0.863827	0.815478	0.883493	0.870617	0.912475	0.714533	1.01545	0.685092
EPRS	66.639	68.1814	68.2763	71.5702	76.2822	78.3314	66.4537	69.0613	67.2372	69.6681	67.688	67.8577
BPNT1	12.6548	12.2527	12.9946	15.8366	14.3597	11.5275	14.6913	15.3288	13.9339	13.3615	13.7026	12.3303
IARS2	42.7896	42.3118	45.6272	46.106	46.7679	41.1871	46.5866	47.7601	46.1102	47.1231	44.2923	46.4937
RAB3GAP2	14.099	14.0437	13.8996	14.261	13.4099	15.0847	13.7126	13.9902	13.9247	14.187	14.295	14.5151
AL445435.1	0.608625	0.726042	0.609319	0.767238	0.940748	0.48181	0.101137	0.469001	0.573007	0.361027	1.07459	1.42211
MORF4L1P1	80.6402	86.4404	76.8911	86.4645	85.691	59.8396	88.469	75.4719	74.3447	97.3863	68.4986	64.4312
C1orf115	23.4011	23.2178	20.7565	18.649	20.3128	16.1281	17.952	18.5322	16.9331	19.0456	14.3342	15.4191
2022-03-02	12.3379	11.1083	12.352	11.2966	10.665	9.52452	10.1777	11.457	10.0752	10.0766	11.2818	9.81066
2022-03-01	0.0218587	0.0586704	0.0364727	0.0275552	0.0184292	0.04153	0.0435877	0.0404259	0.0274393	0.0324156	0.02375	0.0420616
DUSP10	0.138893	0.227823	0.162227	0.393953	0.273238	0.32986	0.415445	0.10703	0.174353	0.185376	0.377278	0.267266
AL513314.2	0.212393	1.02614	0.42527	0.160646	0.573022	0.887769	0.127058	0.157121	0.0799852	0.415761	0.415386	0.210187
TAF1A	2.98251	2.60588	2.75263	3.08419	2.35741	3.03249	2.55549	2.28393	2.74215	2.94402	2.79119	2.61333
TAF1A-AS1	0.418692	0.707578	0.512318	0.395855	0.509891	0.176774	0.324684	0.258112	0.262793	0.248362	0.34119	0.153461
MIA3	14.4184	13.9384	13.8704	14.4283	14.0685	16.4313	13.8532	14.3079	14.3801	15.8741	15.3867	16.7802
AL592148.3	1.09622	1.23168	1.07195	1.20515	1.78398	1.4773	1.37257	1.10798	1.24808	1.36101	1.20492	1.34553
AIDA	23.5107	21.534	18.5907	25.5438	25.2647	17.0196	25.5388	25.2781	21.5496	24.5643	19.8472	18.0349
BROX	26.7792	26.2132	26.5656	29.9289	29.2813	26.0569	30.3867	28.934	28.7062	26.5996	26.5465	25.346
AL392172.1	1.57755	1.58079	2.21109	2.26708	1.64925	1.31878	1.95036	1.69218	1.66345	0.729906	1.79975	1.71728
DISP1	0.86482	0.583114	0.6023	0.829499	0.623463	0.881081	0.787276	0.822887	0.778808	0.691432	0.85794	0.578827
CAPN2	63.2514	61.5467	63.001	58.8367	60.372	54.438	63.1939	59.6954	60.5611	56.9009	55.232	55.5662
TP53BP2	13.9393	13.2269	12.9858	14.169	14.9325	14.6858	14.3807	14.3162	13.9292	15.3583	14.0566	14.2904
ACTBP11	0.179723	0.42879	0.119952	0.33984	0.151525	0.22764	0.17919	0.166191	0.112803	0.0533044	0.146455	0.197618
GTF2IP20	2.01798	1.49971	1.95511	1.56941	1.59161	1.74695	0.92487	1.30924	1.56281	1.99828	2.06881	2.26812
AC138393.1	5.02546	5.17622	5.94736	4.67803	4.95624	5.74649	4.9487	3.65743	5.63674	4.99598	5.30861	6.26775
AC138393.3	4.59124	2.63317	3.65361	4.11821	3.8709	5.59169	3.16913	3.37468	5.32006	4.29468	5.5641	5.14548
AC138393.2	1.09684	1.47201	2.47071	4.14807	1.84951	4.42834	3.00738	1.01426	2.06531	1.21993	1.78762	1.80909
FBXO28	10.9934	10.9041	10.8272	12.4725	12.5714	10.0086	13.9319	12.3433	12.0733	11.6188	11.6778	10.4466
DEGS1	66.1953	75.9263	78.22	62.9144	63.0233	75.3936	58.6985	63.2204	65.4274	60.0685	69.2855	73.6122
AC092809.4	0.101974	0.228089	0.153136	0.144618	0.386888	0.145308	0.203344	0.0942966	0.0960064	0.0907343	0.207745	0.294336
NVL	8.64748	8.62712	8.55912	7.55302	8.86232	8.42782	8.4262	7.68537	8.24697	8.16821	8.46299	7.37411
MIR320B2	4.88811	4.81069	3.91495	1.38645	4.12119	2.78612	1.46208	0.452009	3.68164	2.6096	4.77995	5.24046
CNIH4	13.6288	14.0759	13.7636	14.0113	14.1902	15.7499	13.1134	14.5849	14.2887	15.6233	15.7102	15.4732
WDR26	26.6972	24.8755	24.6419	27.1062	27.2808	23.2538	28.0396	26.1705	25.2043	28.3644	25.832	24.5305
CNIH3	0.13732	0.066155	0.0528757	0.0599217	0.0890581	0.130449	0.0315953	0.0586068	0.0696144	0.0845892	0.086078	0.0958227
DNAH14	0.0650821	0.0674224	0.0582978	0.0323854	0.0259916	0.0455558	0.0922109	0.0570146	0.0322492	0.0487651	0.069783	0.0423725
LBR	43.9997	43.2236	47.3642	48.8303	47.9256	57.2911	47.9248	49.0284	51.9712	45.7491	54.6453	60.0845
ENAH	15.5457	15.4491	14.4412	15.6728	15.8513	12.2846	15.4191	15.2419	14.1336	14.1753	13.1139	12.9829
SRP9	150.878	157.063	137.293	207.865	208.829	142.402	227.417	205	192.877	192.393	174.961	149.762
EPHX1	14.6316	14.5827	16.4255	12.8418	14.0594	15.9946	13.4351	13.1072	13.041	15.3163	16.1095	16.6134
AL591895.1	6.39668	6.59019	9.31488	6.23105	4.9028	7.3656	5.60466	4.48112	4.92736	6.72646	5.52853	5.91463
TMEM63A	5.10862	4.75159	5.26468	4.86698	4.32911	4.92118	4.26082	3.66215	4.71137	4.34815	5.60913	5.73028
PYCR2	7.1913	7.99223	7.38699	7.40106	7.48405	6.27999	6.32975	6.54597	7.54623	6.74859	7.09628	6.79538
SDE2	8.90927	9.86892	9.51406	10.8621	9.38575	8.44738	9.99955	9.57235	10.1453	7.85177	8.97488	7.78113
H3F3A	32.5058	34.128	28.4213	36.5307	36.6074	26.7444	36.4285	35.0946	34.8024	34.551	32.7091	28.1153
ACBD3	20.5309	20.4098	19.7238	24.9902	23.8108	21.1334	24.5114	22.3498	23.4295	23.4681	21.4931	19.8854
ACBD3-AS1	1.26086	1.3537	2.27213	1.66892	1.59456	0.718663	1.63426	0.932743	1.30578	1.45845	1.64395	1.76766
MIXL1	0.199475	0.148724	0.133135	0.25146	0.140149	0.0947473	0.232031	0.0614856	0.0939008	0.118326	0.270919	0.246755
LIN9	7.69927	8.16562	7.84488	8.31307	7.79724	6.13109	7.72186	7.69534	7.29158	7.35058	7.32596	7.16345
PARP1	41.1096	39.3565	38.5283	39.0364	40.0701	36.2281	43.5113	42.5216	40.7413	42.799	38.9364	36.5095
CDKN2AIPNLP1	0.670092	0.199842	0.447237	0.633543	0.188319	0.212188	0.445403	0.619641	0.420584	1.19247	0.182018	0.368407
ITPKB	4.18004	4.22878	4.29039	4.60468	4.49419	4.10751	5.13309	5.52316	5.09077	4.98182	5.38288	4.42759
PSEN2	2.89456	3.26533	3.81582	3.39961	2.98611	3.96235	2.79635	2.80963	3.11448	2.30357	3.98499	2.98015
COQ8A	2.27535	2.07444	2.39054	1.95493	2.04966	1.92316	1.90632	2.14404	2.35397	1.66275	2.58033	2.19036
CDC42BPA	21.1607	18.8936	20.5169	20.3604	20.5922	19.4408	20.5141	20.3264	20.1211	20.0752	19.7585	19.8097
AL451047.1	0.414348	0.296571	0.414821	0.391748	0.489075	0.23617	0.41312	0.0766304	0.15604	0.368678	0.33765	0.136682
AL627308.1	0.821631	0.955639	0.740312	0.46609	0.138544	0.39026	0.901114	0.759771	0.386774	0.511748	0.602588	0.880856
ZNF678	2.54993	2.30171	2.40134	2.68985	2.73039	2.34328	2.73097	2.44191	2.32947	2.36313	2.12725	2.38367
SNAP47	3.38305	3.19188	3.31506	3.60561	3.52644	3.25273	3.86364	3.92464	3.42636	3.25644	3.42515	3.27182
JMJD4	0.406455	0.657371	0.688632	0.472967	0.606288	0.519774	0.561115	0.592692	0.441541	0.292106	0.586001	0.644605
WNT9A	0.373717	0.501542	0.306117	0.481818	0.329405	0.484116	0.52504	0.204206	0.399825	0.287181	0.415282	0.462295
ARF1	101.441	96.6813	90.38	102.556	105.355	80.1547	98.8647	98.9175	92.7751	99.315	86.517	77.654
C1orf35	2.66191	2.60574	2.13196	2.96085	2.5215	2.69234	3.0287	2.82348	2.80097	2.89794	2.41161	2.75048
MRPL55	4.5066	4.00002	4.36851	4.53132	4.61373	3.7035	3.85134	4.26652	3.53572	4.48724	4.92568	4.77835
AL359510.2	0.179962	0.214681	0.330307	0.25522	0.227591	0.227944	0.119619	0.055471	0.197669	0.24019	0.14665	0.247352
GUK1	16.1323	18.7635	18.3518	16.9666	15.1419	12.2465	14.2198	12.581	14.9597	12.6774	14.2164	11.9029
GJC2	1.29318	1.88349	1.8065	0.93831	1.54669	1.45703	1.28935	0.862101	1.44401	0.883052	1.29888	1.33927
IBA57-DT	3.57801	2.16553	2.63389	2.48739	0.975971	2.09937	1.57385	1.84893	1.98154	1.77909	2.22965	2.25642
IBA57	1.9011	1.88988	2.00239	1.57273	1.51934	1.72446	1.60587	1.31847	1.6904	1.33327	1.59223	1.71477
OBSCN	0.0417813	0.0373814	0.0313717	0.033577	0.0352261	0.0476289	0.0770662	0.0502263	0.0373694	0.0427525	0.0476663	0.0344561
TRIM11	2.51778	2.4445	2.81486	2.86856	2.54463	2.65588	2.58951	2.51183	2.2134	2.41694	2.70543	2.88857
AL670729.1	1.66852	0.639777	0.477264	0.225359	1.6077	0.226434	0.71296	1.10207	1.12205	0.424175	1.16543	0.982852
TRIM17	0.551359	0.493296	0.894601	0.449384	0.609119	0.469588	0.435988	0.492266	0.465393	0.270669	0.650709	0.627164
HIST3H2A	2.78868	2.56244	1.66003	2.92161	3.17723	1.86156	2.40468	2.36964	2.34165	2.81662	2.3339	1.61605
HIST3H2BB	0.228277	0.102119	0.19997	0.242804	0.312751	0.108428	0.2276	0.21109	0.107459	0.177726	0.441802	0.352979
RNF187	11.6636	10.3067	9.16885	12.367	11.4957	9.07079	12.4684	12.3235	11.2904	11.5291	10.0568	9.68647
FTH1P2	3.43829	3.80864	3.93395	3.40555	3.72708	3.11072	3.59133	1.96821	2.46634	4.51612	2.66842	2.70046
RHOU	0.108004	0.234673	0.154467	0.379275	0.273175	0.24917	0.338433	0.470825	0.217892	0.302026	0.414911	0.330825
AL162595.1	0.233614	0.156759	0.23388	0.496961	0.147721	0.277406	0.174691	0.216025	0.659826	0.103932	0.0951852	0.192656
RAB4A	7.11242	6.92866	6.03919	6.43547	6.23707	4.74314	7.31484	6.95383	6.61944	5.73008	6.49337	5.24362
CCSAP	4.65288	4.48089	3.80634	5.86545	5.23049	4.09266	5.83106	5.45788	4.67465	5.07919	4.34454	3.90818
NUP133	18.7057	19.1579	19.5268	18.1155	18.5771	19.3507	18.6834	19.0722	17.4334	18.8355	19.2393	18.409
ABCB10	12.8065	11.5288	12.71	11.8083	11.0645	12.2711	11.3779	11.8423	11.5049	10.7321	13.3161	11.999
RNA5SP78	4.00162	3.58022	6.86775	7.02624	1.92788	3.8014	6.83958	2.6431	2.15282	3.56055	5.12427	7.07154
TAF5L	6.45944	6.54161	6.21403	6.93267	7.11349	6.19621	7.11159	7.01403	6.79455	6.95499	6.67829	6.28998
URB2	4.64244	5.79285	5.39048	5.79208	5.48728	5.70224	5.82787	5.51946	5.34439	4.39079	5.53267	5.6918
GALNT2	31.1188	33.9058	33.9976	29.5285	30.5039	35.628	28.9679	33.8189	33.6037	30.4328	34.5946	37.7473
AL136988.2	1.72361	1.68229	0.862789	1.48145	1.45319	1.33967	1.01548	1.23161	2.13907	1.25479	2.23453	1.67987
COG2	2.50385	2.32294	2.60549	2.62966	2.82855	2.24968	2.66859	2.37807	2.60699	2.51321	2.44744	2.58872
C1orf198	10.0511	11.1092	10.7691	7.79753	8.07741	6.22059	7.08917	7.23967	7.08792	6.00091	7.35979	6.49962
TTC13	8.05563	6.29028	6.79818	7.29827	7.21033	7.39393	7.05772	6.90118	7.13186	7.78047	8.45684	8.08291
ARV1	7.77424	9.4158	9.4145	9.72537	9.01602	9.4815	9.44358	9.66893	10.7712	10.0588	9.71025	11.3107
AL732414.1	1.76586	1.47458	1.4143	0.890424	1.78657	1.11834	2.817	1.63291	0.775843	1.25698	0.575596	1.65044
C1orf131	2.75407	2.41944	2.54511	2.5685	2.95237	1.72839	2.93227	2.65043	2.21745	2.65009	2.68094	1.97319
GNPAT	17.769	18.7849	17.2094	20.3201	22.2362	17.0568	21.5112	20.0464	19.5335	18.7737	18.4411	18.5602
EXOC8	7.20853	7.92863	7.12405	8.30347	8.24093	6.98606	8.17621	8.37811	7.84514	7.89685	7.79273	8.23534
SPRTN	5.00266	5.11962	4.79111	5.28052	5.48888	4.94765	5.39778	4.56264	5.36583	5.11182	4.81192	4.59654
EGLN1	15.701	15.5512	12.8094	17.7679	16.2593	12.4722	16.7469	15.7553	14.5461	13.9456	12.9384	10.6205
AL445524.1	1.58564	1.30044	1.12445	0.687113	1.89389	1.25525	1.58094	1.83283	1.92826	1.93995	2.15355	0.926249
TSNAX	5.64204	6.40173	5.78915	6.81606	6.41535	6.14009	7.32799	6.12678	7.37758	5.83762	6.04215	5.51749
DISC1	0.731739	0.818352	0.680247	0.696769	0.691847	0.705057	0.656613	0.739478	0.7086	0.785953	0.702771	0.633622
DISC1-IT1	0.17705	0.31681	0.0886258	0.334785	0.223907	0.420477	0.441312	0.16372	0.0833442	0.236302	0.216415	0.219014
SIPA1L2	0.423751	0.521299	0.291661	0.358905	0.416812	0.150956	0.396089	0.408174	0.299214	0.306349	0.366895	0.240253
MAP10	0.0767417	0.188815	0.115244	0.272085	0.258805	0.437411	0.306056	0.354819	0.433503	0.290203	0.469022	0.221505
NTPCR	1.09349	0.947881	1.12881	1.03385	1.23043	1.10749	1.17509	0.967881	1.18973	0.961604	1.17192	1.20354
PCNX2	0.126953	0.109215	0.0831023	0.0600142	0.115268	0.0649389	0.0730248	0.076758	0.0551646	0.0955814	0.103453	0.0724814
COA6	7.08368	7.82611	9.02587	13.5468	11.5826	6.42337	11.4501	9.72627	12.0246	7.30563	9.22717	7.65624
TARBP1	8.25013	7.98929	8.91367	6.67171	6.62521	7.65526	7.30495	6.32392	7.89855	6.83692	8.4623	8.59983
IRF2BP2	7.85367	9.69673	8.24862	9.96341	11.2565	8.92573	9.96594	10.7219	8.9132	8.47456	11.4268	8.93792
TOMM20	49.8968	52.2587	51.7841	49.8941	49.8718	52.9544	53.5465	53.8888	58.2548	47.3117	51.5241	52.6925
SNORA14B	2.49837	2.68232	0.500243	0.944839	3.37022	1.89869	3.98553	0.924106	1.41129	1.33379	2.0359	4.94484
RBM34	0.368375	0.678551	0.650815	0.389257	0.420195	0.452868	0.453702	0.360678	0.510025	0.269929	0.618031	0.393141
ARID4B	11.9463	11.8928	11.655	11.3868	11.1814	10.9087	11.8987	11.6383	11.4938	12.2611	11.3533	11.5449
GGPS1	5.06495	4.81677	4.62748	5.49192	5.47971	3.81894	6.2153	4.50347	5.43547	4.69577	4.24285	3.95788
TBCE	0.793752	0.814942	0.742549	0.688945	0.965428	0.766398	0.998978	0.842284	0.882059	1.03045	1.10278	0.858479
AL391994.1	2.63126	4.70833	0.957913	2.48774	1.81508	2.04513	1.90797	0.884783	0.450413	2.1284	2.1442	0.78907
TBCE	2.15746	2.53165	2.76774	2.35242	2.34455	2.16795	2.31861	2.22561	2.57218	2.4261	2.32352	2.37377
B3GALNT2	5.27628	5.16519	5.77973	5.2793	5.34613	5.33819	5.44935	5.91828	5.24595	5.22103	5.64926	5.72685
GNG4	0.187343	0.201137	0.162549	0.224358	0.2106	0.0830523	0.186787	0.28873	0.211655	0.144468	0.0712435	0.185397
LYST	2.50028	2.77853	2.60987	3.1833	2.66182	3.34224	3.17523	2.77635	3.28647	3.13354	3.21454	3.19357
NID1	145.645	149.296	152.525	119.516	123.686	159.186	117.056	131.232	129.681	137.595	151.091	170.996
RF00019	2.108	0.628669	3.51734	0.66434	1.77726	2.00252	2.10175	3.24881	1.32309	0.625216	3.43559	3.47684
GPR137B	3.47651	3.50247	3.65596	4.11551	4.01482	3.80211	2.97103	2.56641	2.88799	3.14531	3.57099	3.1802
ERO1B	3.62382	3.83886	3.93028	5.6389	5.27245	5.59407	3.87653	3.73495	3.98037	3.88495	5.03451	4.63838
LGALS8	9.42021	8.55871	8.9441	8.95894	9.13708	8.77068	8.78275	8.05571	8.54843	9.80978	8.30486	9.05769
AL359921.2	0.745369	1.33375	1.98992	1.40943	1.25685	1.77019	0.867019	1.838	1.75437	1.10535	1.31603	1.53673
AL359921.1	1.3655	2.44341	3.14424	1.29102	2.64791	2.59436	1.36146	1.01016	0.642796	2.06549	2.89313	3.04048
HEATR1	15.6768	16.9605	16.9037	17.0842	16.1146	18.3978	16.879	17.3848	18.7037	15.4612	17.1305	18.5411
MTR	14.5006	14.8572	13.6265	15.9189	15.6807	16.7442	16.7282	15.9096	15.4723	15.6675	16.5769	17.4362
RPL35P1	2.91701	3.09917	1.27765	3.61975	0.922256	1.38553	1.45418	2.02304	1.37315	1.62218	1.03996	0.902099
RYR2	0.0493293	0.0339496	0.03419	0.0358759	0.028793	0.0252329	0.049183	0.028071	0.0178625	0.0270105	0.0216452	0.00625859
LINC01139	0.10188	0.172175	0.27199	0.246159	0.276775	0.247333	0.180583	0.23029	0.415644	0.372675	0.267514	0.224049
FMN2	3.57779	3.28198	3.22647	4.84363	4.39557	4.93946	5.04541	4.29965	4.81669	4.52741	4.79869	5.04
AL359918.1	0.3968	0.177507	0.446909	0.304815	0.292726	0.376946	0.247264	0.321059	0.233486	0.220665	0.0808374	0.368136
ADH5P3	0.059328	0.159241	0.534561	0.28046	0.350138	0.281798	0.414064	0.0548612	0.111712	0.105577	0.290076	0.244633
AL359918.2	0.407179	0.485732	0.543524	0.513293	0.343295	0.902546	0.405971	0.251015	0.638916	0.483064	0.44241	1.00737
GREM2	0.129412	0.115784	0.161949	0.122353	0.0954694	0.153671	0.0806425	0.10471	0.0152298	0.143935	0.158185	0.106723
AL365184.1	0.586573	0.454829	0.274046	0.110916	0.164848	0.185741	0.0779778	0.108482	0.294531	0.139179	0.223064	0.225743
THAP12P8	0.287046	0.228283	0.447026	0.0603089	0.16134	0.121193	0.127198	0.206449	0.12011	0.255407	0.103961	0.131512
RGS7	1.54559	1.26564	1.31132	1.06501	0.817197	0.846115	0.888039	1.06586	0.961873	0.909052	0.789852	0.583299
FH	37.9794	39.3896	38.5587	40.7313	40.1453	38.8015	43.6755	41.148	40.6488	44.6093	35.8251	33.9698
OPN3	0.272292	0.357306	0.599727	0.497719	0.6428	0.362136	0.470574	0.486797	0.375991	0.436103	0.517742	0.314375
CHML	8.58498	9.49282	8.82396	9.27388	9.56907	8.76604	10.0432	9.7299	9.6825	9.85591	9.79419	9.40349
EXO1	14.8924	14.4758	12.9356	13.7258	15.3995	12.2589	14.7995	15.2327	14.0669	15.7736	14.0743	13.558
RPL23AP20	1.12159	1.00348	2.08534	0.908931	1.35089	0.608843	0.479258	0.444493	1.35766	1.14054	1.43626	1.71777
LINC01347	0.456614	0.361391	0.42197	0.332083	0.281327	0.467134	0.36771	0.146158	0.380289	0.484416	0.457959	0.506907
CEP170	23.5192	24.4797	23.7992	27.3145	27.2223	26.7477	28.8477	28.289	27.5653	26.9515	26.3465	27.263
AL606534.1	3.01316	3.39155	2.72467	1.74605	1.06533	3.78575	2.03512	1.79761	3.11136	2.3351	2.53461	2.96584
SDCCAG8	3.82783	3.45874	3.78143	4.90129	3.99668	4.19017	4.54944	4.0905	4.18854	4.46603	4.21412	3.28216
FCF1P7	0.604444	0.865265	1.08924	1.48584	0.917298	1.60776	0.964242	0.670722	0.682884	0.322692	0.788092	0.797555
AKT3	20.6675	19.5866	17.3269	23.175	22.665	17.5301	24.1553	21.5934	19.7395	22.2599	18.9826	18.1243
AL591721.1	0.988036	1.20544	1.52871	1.01907	0.984477	0.9386	0.805996	0.581412	0.930214	0.71929	1.31751	0.888886
FABP7P1	0.862608	0.926122	1.38175	0.163112	0.581816	0.327779	0.68804	0.478597	0.32485	0.153506	0.140587	0.28455
AKT3-IT1	3.52284	2.45145	4.04936	2.0971	2.2001	2.23105	2.99204	1.32717	2.70248	1.27704	2.12648	1.93681
ZBTB18	17.3044	17.8461	15.6124	17.5198	16.788	14.8308	16.461	15.3148	16.3567	14.767	16.6484	15.9511
C1orf100	0.586064	0.157304	0.293366	0.166229	0.197645	0.27837	0.350595	0.0541939	0.0551766	0.104293	0.191032	0.628308
TGIF2P1	0.393903	0.264316	0.690117	0.0931046	0.415128	0.280646	0.78547	0.182123	0.185426	0.175243	0.561731	0.243633
ADSS	35.016	36.2015	34.4849	36.6898	35.681	30.5022	35.4625	34.5916	33.8156	31.8768	32.5528	30.0757
CATSPERE	0.358063	0.445712	0.529914	0.515159	0.406888	0.428881	0.403566	0.259125	0.337108	0.304744	0.405959	0.603412
DESI2	22.0976	21.1895	19.5163	25.7031	26.2188	18.6442	27.3029	26.3612	24.2635	24.2835	22.3367	19.6185
AL451007.1	1.86729	0.417663	3.03781	2.86884	1.57432	1.10866	0.930877	1.51087	1.53826	3.11526	2.47267	2.11738
COX20	1.06787	0.521134	0.72198	0.786718	0.643089	0.671899	0.677537	0.500146	0.548385	0.654009	0.678077	0.629034
HNRNPU	44.1376	43.3339	41.0861	42.5461	43.3516	43.0108	45.6917	45.7632	44.1782	48.6629	45.1608	42.6833
EFCAB2	1.37937	1.31124	1.27894	1.61535	1.59246	1.42203	1.58626	1.27552	1.39457	1.48535	1.69883	1.62228
KIF26B	0.0562016	0.0670441	0.0656433	0.0487081	0.0671271	0.0934316	0.065374	0.10394	0.0396844	0.087512	0.0801471	0.0926964
SMYD3	2.61038	2.69558	2.98176	3.35953	2.81163	2.46885	3.07272	2.82856	2.79324	2.33289	2.62384	2.38033
AC118555.1	1.16303	0.520278	0.77624	0.366532	0.817133	0.73656	0.676424	0.537734	0.547485	0.25871	0.947749	0.719346
AC092801.1	1.50934	2.07753	1.16236	1.0977	0.783098	0.882351	1.27335	0.966256	0.874468	0.619836	1.13534	1.81921
SMYD3-IT1	3.36345	1.17027	3.36729	3.53333	3.46591	2.66264	2.79457	0.69116	2.287	1.82889	3.19767	2.31147
TFB2M	8.50499	9.11162	9.20903	9.73215	8.64782	8.87699	10.0447	10.2949	10.3441	8.50944	9.01285	9.48229
CNST	5.17139	4.52489	4.73255	4.45855	4.67695	4.99921	4.72449	4.46605	3.98937	5.30072	4.8082	4.6217
AL591623.2	2.12699	1.63114	1.82521	0.287282	0.256182	2.02056	1.51477	0.280978	1.43037	1.35182	1.98088	0.250583
SCCPDH	22.1529	21.9901	22.3131	23.5945	25.2438	21.3517	24.3174	23.974	22.9371	23.4999	24.0258	23.0252
KIF28P	0.306183	0.222576	0.421482	0.289483	0.0968042	0.236326	0.438833	0.141565	0.342314	0.170272	0.421042	0.362972
AL591848.4	0.835428	0.504094	0.758578	0.753123	0.753495	1.05202	0.83295	0.449144	0.859703	0.570474	0.775778	0.721004
LINC01341	0.152385	0.106041	0.220363	0.0800409	0.199853	0.160845	0.135052	0.187883	0.207231	0.150654	0.124178	0.167559
AHCTF1	20.7681	20.1027	20.4822	19.6686	21.2131	22.2861	22.3392	21.9275	20.7173	24.3635	21.9408	22.8824
ZNF695	1.25717	1.07657	1.31254	1.47725	1.49903	1.19426	1.61156	1.42823	1.13287	1.1985	0.951281	0.933082
ZNF670-ZNF695	0.253197	0.151022	0.337981	0.159591	0.177893	0.280616	0.210372	0.136578	0.238379	0.281611	0.240717	0.226207
ZNF670	2.6387	3.3899	3.14973	3.35835	2.59548	2.95658	3.00189	3.00311	2.80277	2.70906	2.26053	3.06883
ZNF669	3.06618	3.10906	2.89914	3.51094	2.61384	3.39822	3.26089	3.05585	2.91881	2.87978	2.5819	2.83766
ZNF124	2.22513	2.25803	2.24262	2.35791	1.51089	2.02868	2.08453	1.87808	2.34799	1.63439	2.15399	2.56164
AL390728.3	0.999347	0.670581	0.500243	1.65347	0.842555	1.42402	1.74367	3.23437	1.41129	1.1115	1.62872	2.26638
AL390728.2	0.201964	0.361391	0.121317	0.343706	0.238388	0.23023	0.281911	0.112055	0.68452	0.107822	0.164579	0.0666221
AL390728.6	12.0186	17.3404	17.2897	12.9498	10.9546	12.1887	13.2784	8.86096	10.9075	7.85183	13.7644	12.6349
AL390728.4	40.3174	38.0275	36.9242	30.3234	32.6753	35.9268	31.3549	24.5466	30.431	32.4835	39.4202	36.1334
RNA5SP82	13.9311	11.8081	8.07458	12.478	11.1272	13.9306	8.77251	8.13615	4.14184	9.78599	11.9499	7.86068
ZNF496	4.90658	4.25807	4.96348	5.28091	4.95764	4.4116	4.51523	4.37132	4.75211	4.61654	4.98488	4.44782
NLRP3	0.141803	0.190306	0.227144	0.201104	0.191289	0.134708	0.113106	0.091789	0.146855	0.126174	0.150221	0.0584711
TRIM58	0.230082	0.392991	0.125643	0.454841	0.476142	0.21857	0.4588	0.541569	0.413542	0.316388	0.42612	0.31049
LYPD8	0.150773	0.188854	0.241512	0.199569	0.279659	0.171875	0.150326	0.223074	0.255509	0.214647	0.270301	0.124339
SH3BP5L	5.29846	4.91849	4.51827	5.97968	6.03862	4.93388	5.09483	5.36432	4.78136	5.57162	5.58057	5.24171
ZNF672	3.96693	4.6946	3.84509	4.07448	4.84959	3.52864	4.5844	3.85168	4.5836	4.47629	3.93793	3.98522
ZNF692	6.93617	6.94304	6.49718	6.78509	5.63079	6.65435	4.81011	5.19148	5.85136	6.27858	7.09328	6.66874
PGBD2	3.49197	2.95893	2.73757	3.77314	2.81948	2.68539	3.31582	2.80193	2.55703	3.46874	3.0112	3.2302
SH3YL1	2.16294	1.85949	2.25009	2.21062	1.95093	2.20394	1.97581	1.47493	2.08755	2.09118	2.06782	2.42647
ACP1	17.4153	17.685	15.1624	19.9455	20.0011	17.3911	20.6618	19.163	21.3272	16.9818	18.79	16.4348
TMEM18	7.46241	7.09534	8.30103	6.38525	6.42691	7.15255	6.66692	6.9253	7.66783	6.56849	7.73757	8.3378
PXDN	18.6242	20.7107	20.1273	17.6197	17.8342	22.5026	19.7101	21.8655	21.2634	20.4424	23.3121	24.9658
EIPR1	3.01362	3.54276	3.3094	3.82108	3.84074	3.20681	3.83155	3.76963	3.45309	3.09717	3.20774	3.03433
EIPR1-IT1	0.751598	0.168112	0.470285	0.444127	0.554467	1.07099	0.468356	0.521258	0.353806	0.752349	0.84215	0.92974
TRAPPC12	3.52212	3.08556	3.54083	3.70464	3.2974	3.75716	3.49704	3.10088	3.25382	3.85862	3.7312	3.40082
TRAPPC12-AS1	0.668616	1.06348	0.743754	0.772624	1.19006	0.423441	0.962915	0.686973	0.629487	0.793226	0.847546	0.612659
ADI1	16.2574	15.2726	13.0329	15.9097	16.9185	12.4473	17.4914	16.6825	16.5281	17.0023	15.2748	13.307
AC108488.1	1.54109	1.14244	1.32245	1.58193	1.33643	1.00388	1.00972	0.773607	0.870544	0.783561	1.36347	1.41615
RNASEH1	9.41793	8.6368	8.41509	11.4197	10.2232	9.79664	11.8549	10.7119	10.5293	8.9874	9.2671	9.94146
RNASEH1-AS1	2.93527	3.27032	3.71486	4.86964	4.34248	2.63057	5.46661	4.25066	3.59776	3.5973	3.29456	3.28844
RPS7	32.4475	34.9749	34.0325	42.3959	43.6219	32.3502	41.1677	39.265	40.2158	28.9678	35.0351	30.4049
ID2	1.00954	0.793748	1.07195	0.549549	0.72219	0.726539	0.823541	0.707224	0.604841	0.89827	0.698025	0.933465
KIDINS220	14.091	13.0785	13.4696	11.5912	11.7358	13.8532	12.0966	12.9489	12.9232	14.1437	13.8551	15.202
MBOAT2	6.64745	7.33309	7.24608	8.45957	8.68795	8.14302	10.0372	9.90463	9.5284	9.57139	10.1342	9.51606
ASAP2	15.0119	14.745	14.1357	14.2985	15.5641	13.2894	14.4947	15.446	14.5884	15.2512	14.0132	13.9208
ITGB1BP1	10.6568	10.7184	10.0723	11.6227	10.5944	9.19278	11.2798	10.0039	9.36742	9.0148	9.72954	9.05499
CPSF3	21.7455	20.4003	18.778	21.2363	21.6384	21.7796	21.1993	22.657	20.9616	23.3936	20.4768	19.8961
IAH1	3.83636	3.85118	4.09221	4.46911	4.75542	4.1108	4.74707	4.42384	4.35356	4.60213	3.75891	3.38974
ADAM17	9.8015	9.22968	10.422	8.53124	8.14202	10.5212	8.95911	8.60515	9.4583	8.9724	9.75643	10.9292
[truncated: 17,826 more rows]

## Sheet: differential genes
SIRT6 upregulated genes			SIRT6 downregulatedgenes
SIRT6			MIR647
GABRG1			IQCN
BHMG1			SYP
AC092119.3			TMOD1
FGF7P6			MMRN1
OR2V1			AL031432.4
AC131392.2			ZNF337-AS1
TRPC5			FRG1KP
AP006248.4			SPCS2P4
MIR4714			CTBP2P4
KRT8P13			INTS4P2
ZNF474			Novel.2918
AC005336.1			SLC7A11-AS1
AC004217.1			AJ003147.3
LINC00853			AC093797.1
AL138688.2			MXRA8
MAGED4B			DDX11L2
AC006065.1			BMX
AC008163.1			MIR5581
QRSL1P3			AL359921.1
MFAP3L			GRIP2
GRIA2			RPL26P6
MATN4			SYNE4
ZNF587P1			AL513365.2
AC011586.2			CPSF1P1
AC007686.1			AP001189.5
LINC01719			AC126118.1
Novel.27327			MANEA-DT
P4HA3-AS1			UBE2V1P1
RF00019			CAPN11
AC116021.1			AL442128.2
Novel.28155			CYP2A6
AC004908.3			RGPD5
ZNF883			SPDYE22P
FOXL2			AC007494.2
RSL24D1P8			AC027801.4
FSTL5			ZNF285B
AC234772.2			Novel.27344
ZNF667-AS1			AP001160.1
INKA2			AC006042.1
IQGAP2			AC006160.1
GNRHR2P1			HMGB3P4
AL355312.3			PRRT1
AC133644.3			AC131392.1
AC090152.1			AL139021.2
MEIOB			XIST
AC004057.1			MAFB
Novel.6127			LINC02175
GUSBP9			RAB3C
HPDL			FAM156B
TCAF1P1			AL606760.2
RPL41P1			RNA5SP123
HSP90B2P			HNRNPA1P5
CXADR			GUSBP11
CDCP1			AL356310.1
GAL			RNU6-606P
XIRP2			PSD2
DDIT3			LINC01933
CLMP			FA2H
SSTR1			RN7SL434P
IRX3			RNF138P1
HSP90B1			FAM87A
WSCD1			AC005495.1
CHRNA7			AC008592.1
ZNF804A			Novel.27345
SIM2			HIGD1AP16
AC092115.1			IPCEF1
AL596244.1			AC010359.1
CLMN			RF02271
TMEM158			COL22A1
SIM1			AL031600.2
PNPLA3			REV3L-IT1
SHISA2			AC115284.3
HIST1H4C			AC012085.2
PDIA4			GLUD1P2
DAW1			AL034349.1
AC010973.2			HRC
SNTB1			ACTA1
CRELD2			AC004241.4
RN7SL3			MTND5P26
AD000813.1			AC013356.2
IL31RA			GNLY
AC104779.1			IGHG1
SOBP			RPL9P2
HSPA5			AL096869.2
MAP10			OR1F12
IL1RAPL2			AL136320.1
IL11			GAU1
SHC3			EFL1P1
SLC39A4			TSLP
SCN9A			Novel.6143
SDF2L1			FRG1EP
AC011405.1			TMEM26
SCG2			Novel.27350
ZNF497			AC072062.1
COL11A1			P4HA2-AS1
DERL3			IGHG2
PTGER2			IGKC
PDE6A			Novel.27349
GAREM1			AC022762.2
RAB36			AC017006.1
VWDE			AC021739.3
TNFSF11			C4BPB
AC012617.1			AP001610.1
RN7SKP11			AC142381.3
ARPP21			AC015660.1
SLC22A31			RNU6-1
SOX30			AC064836.2
KCNK12			SNORD116-14
AL354702.1			CUX2
AC009108.3			AC104966.1
MAGED4			PDLIM1P1
USP8P1			AC034102.7
FYB1			AC091304.3
DDX11L8			AP001627.1
AL356055.1			LINC01474
C1orf53			RPL7P18
FZD7			RNU7-196P
RNU1-31P			AL359073.1
TENM2			RPS26P52
ACTBP7			HMGB1P23
PLCL1			EGR2
AC078923.1			RF01210
MEIS3P1			RN7SL130P
LINC01010			AC090826.1
HLX			IFI44L
LINC01109			ST8SIA5
BNIP3P1			AC135048.3
MIR643			AC018816.1
FO538757.2			HRH2
RPL7P19			C8orf59P2
C15orf53			CRP
AP003721.4			AC011306.1
RPL3P7			MX2
SLC46A2			PERM1
IPO7P1			AL590556.1
AL021154.1			ODF3B
HIST2H4B			EDNRB
HMGN1P12			MX1
AC019294.2			LRRC38
AC026367.1			EEF1A1P4
MIR151A			ANKS1B
PPIAP8			ADGRG4
EEF1A1P9			NOV
AL512625.2			AF111169.3
Z84478.1			GNRHR
BOLA2B			AL137798.1
AL450226.1			AL445490.1
KCNK10			AC108727.1
Novel.17357			MBL1P
ERBB4			MIR8075
			SLC25A14P1
			ADCY4
			GUSBP9
			KLK1
			RNASE1
			ADGRF5
			TBC1D3F
			AL133499.1
			SPATA9
			AC069307.1
			PTN
			POU5F1P6
			WFDC1
			IGFBP1
			ACKR1
			OAS2
			RPL29P14
			LHX9
			EPN3
			GIMAP7
			CTSW
			AC007362.1
			AL137918.1
			AC010976.2
			CCDC85A
			WIPF3
			AL121655.1
			PI16
			ITM2A
			ETV7
			GIMAP4
			TMEM47
			IFI6
			AC002044.2
			TNFRSF11B
			EBLN1
			MRAS
			EXOC3L1
			LTF
			RN7SL172P
			PCDH10
			MYO7B
			C1QBPP2
			HS3ST1
			EXOC3L2
			AL021707.3
			SHROOM4
			HERC6
			AC008752.3
			Novel.27713
			SLC30A3
			CLEC3B
			AC093827.3
			INSL6
			HID1
			NID2
			AL365184.1
			RIPOR2
			AC008569.2
			RASGRP3
			AC093278.2
			SULF1
			AL590762.4
			PLCE1-AS1
			GDF7
			BST2
			CCM2L
			AC080112.3
			RPL21P44
			ATG9B
			ZNF812P
			NDRG4
			AC131571.1
			HAPLN1
			IFI27
			FRRS1
			SLC40A1
			TIMP3
			IFIT1
			FAM107A
			CMKLR1
			B3GALNT1P1
			CD226
			AC027682.7
			AC139769.1
			ANO4
			SHANK3
			IFI44
			MRC1
			OLFML2A
			CD34
			KCNT2
			CELF2-AS2
			SULF2
			AC091181.1
			ARFGEF3
			HPX
			PIEZO2
			CCL5
			AC007743.1
			FGL2
			AL031658.1
			AC020908.3
			KAZN
			RAPGEF4
			AC067852.4
			CFP
			HSPA12B
			VIPR1
			CELF2-AS1
			ALS2CL
			ALPK2
			SRRM2-AS1
			SLCO2A1
			MIAT
			NUTM1
			GIMAP6
			ELMO1
			PRR5L
			AURKC
			AC092718.2
			CALHM5
			B3GALT2
			SH3TC2-DT
			CFH
			GIMAP1
			AL031281.1
			MYCBPAP
			PLCB2
			DNAH3
			ISG15
			ICA1
			MYO15B
			EBF2
			HCG25
			ARHGEF3
			ADAMTS1
			Novel.7422
			IFIH1
			RNF112
			CNTNAP3C
			LFNG
			ZNF423
			ITGA9
			TXLNGY
			CYTL1
			DIRC3
			ABLIM1
			GRASP
			AL136295.5
			BIRC6-AS2
			GIMAP8
			TAF7L
			NIPAL2
			MIR126
			CHI3L1
			CXCL6
			PENK
			RF00019
