# Supplementary material for: Multi‐omics analysis reveals the regulation of SIRT6 on protein processing of endoplasmic reticulum to alleviate oxidative stress in endothelial cells
Source: Clin Transl Med. 2022 Aug 29;12(8):e1039. doi: 10.1002/ctm2.1039 (PMC9423132; doi:10.1002/ctm2.1039)
Supplement: Supplementary file 3 — Supporting Information [file CTM2-12-e1039-s004.xlsx]

## Sheet: quantitative proteomic analysis
Table S2.	TMT-based quantitative proteomic analysis

## Sheet: raw data
Accession	Protein Name	Gene Name	Function	Description	Coverage	Unique Peptides	Peptides	PSMs	AAs	MW [kDa]	calc. pI	KD-2	KD-3	KD-4	Kdnc-2	Kdnc-3	Kdnc-4	oe-2	oe-3	oe-4	oenc-2	oenc-3	oenc-4	Identified or Quantified
Q09666	Neuroblast differentiation-associated protein AHNAK	AHNAK	FUNCTION: May be required for neuronal cell differentiation.	Neuroblast differentiation-associated protein AHNAK OS=Homo sapiens OX=9606 GN=AHNAK PE=1 SV=2	76	279	281	1143	5890	628.7	6.15	1.146	1.11673	1.13644	1.04014	1.04485	0.879108	0.996265	0.964684	1.11481	1.01879	0.886144	0.867442	Quantified
Q15149	Plectin	PLEC	FUNCTION: Interlinks intermediate filaments with microtubules and microfilaments and anchors intermediate filaments to desmosomes or hemidesmosomes. Could also bind muscle proteins such as actin to membrane complexes in muscle. May be involved not only in the filaments network, but also in the regulation of their dynamics. Structural component of muscle. Isoform 9 plays a major role in the mainte…	Plectin OS=Homo sapiens OX=9606 GN=PLEC PE=1 SV=3	64	271	279	806	4684	531.5	5.96	1.12385	1.1406	1.26009	0.976562	0.960379	1.14094	0.84385	0.918592	0.96985	0.975047	1.04196	1.14635	Quantified
Q14204	Cytoplasmic dynein 1 heavy chain 1	DYNC1H1	FUNCTION: Cytoplasmic dynein 1 acts as a motor for the intracellular retrograde motility of vesicles and organelles along microtubules. Dynein has ATPase activity; the force-producing power stroke is thought to occur on release of ADP. Plays a role in mitotic spindle assembly and metaphase plate congression (PubMed:27462074). {ECO:0000269|PubMed:27462074}.	Cytoplasmic dynein 1 heavy chain 1 OS=Homo sapiens OX=9606 GN=DYNC1H1 PE=1 SV=5	56	217	217	503	4646	532.1	6.4	0.97135	0.97769	0.950524	1.10223	1.08035	0.88863	1.08233	1.04437	1.01267	0.979305	0.916023	0.923798	Quantified
O75369	Filamin-B	FLNB	FUNCTION: Connects cell membrane constituents to the actin cytoskeleton. May promote orthogonal branching of actin filaments and links actin filaments to membrane glycoproteins. Anchors various transmembrane proteins to the actin cytoskeleton. Interaction with FLNA may allow neuroblast migration from the ventricular zone into the cortical plate. Various interactions and localizations of isoforms …	Filamin-B OS=Homo sapiens OX=9606 GN=FLNB PE=1 SV=2	67	121	136	492	2602	278	5.73	1.06849	1.08894	1.06124	1.04613	1.07648	0.916673	1.03589	0.942818	1.03521	0.961071	0.884901	0.915005	Quantified
Q13813	Spectrin alpha chain, non-erythrocytic 1	SPTAN1	FUNCTION: Fodrin, which seems to be involved in secretion, interacts with calmodulin in a calcium-dependent manner and is thus candidate for the calcium-dependent movement of the cytoskeleton at the membrane.	Spectrin alpha chain, non-erythrocytic 1 OS=Homo sapiens OX=9606 GN=SPTAN1 PE=1 SV=3	67	151	151	413	2472	284.4	5.35	1.17702	1.18451	1.21894	0.871744	0.90184	1.00342	0.890355	0.882997	0.956819	0.972982	1.04228	1.09719	Quantified
P21333	Filamin-A	FLNA	FUNCTION: Promotes orthogonal branching of actin filaments and links actin filaments to membrane glycoproteins. Anchors various transmembrane proteins to the actin cytoskeleton and serves as a scaffold for a wide range of cytoplasmic signaling proteins. Interaction with FLNB may allow neuroblast migration from the ventricular zone into the cortical plate. Tethers cell surface-localized furin, mod…	Filamin-A OS=Homo sapiens OX=9606 GN=FLNA PE=1 SV=4	63	111	126	522	2647	280.6	6.06	0.982952	0.990839	0.984603	1.05771	1.08582	0.923447	1.07262	0.989873	1.08169	0.992248	0.899514	0.947177	Quantified
P35579	Myosin-9	MYH9	FUNCTION: Cellular myosin that appears to play a role in cytokinesis, cell shape, and specialized functions such as secretion and capping. During cell spreading, plays an important role in cytoskeleton reorganization, focal contacts formation (in the margins but not the central part of spreading cells), and lamellipodial retraction; this function is mechanically antagonized by MYH10. {ECO:0000269…	Myosin-9 OS=Homo sapiens OX=9606 GN=MYH9 PE=1 SV=4	60	107	125	535	1960	226.4	5.6	0.899208	0.898318	0.869984	1.15026	1.1782	0.806152	1.12905	1.05394	1.11073	0.998038	0.844703	0.869027	Quantified
Q01082	Spectrin beta chain, non-erythrocytic 1	SPTBN1	FUNCTION: Fodrin, which seems to be involved in secretion, interacts with calmodulin in a calcium-dependent manner and is thus candidate for the calcium-dependent movement of the cytoskeleton at the membrane.	Spectrin beta chain, non-erythrocytic 1 OS=Homo sapiens OX=9606 GN=SPTBN1 PE=1 SV=2	67	123	136	413	2364	274.4	5.57	1.16131	1.18517	1.21589	0.916138	0.918668	1.02108	0.914132	0.903767	0.942069	0.968186	1.027	1.07726	Quantified
Q9Y490	Talin-1	TLN1	FUNCTION: Probably involved in connections of major cytoskeletal structures to the plasma membrane. High molecular weight cytoskeletal protein concentrated at regions of cell-substratum contact and, in lymphocytes, at cell-cell contacts (By similarity). {ECO:0000250}.	Talin-1 OS=Homo sapiens OX=9606 GN=TLN1 PE=1 SV=3	68	116	128	355	2541	269.6	6.07	0.901205	0.927429	0.884858	1.135	1.15624	0.887497	1.11389	1.07575	1.10278	0.994243	0.904422	0.881163	Quantified
Q14315	Filamin-C	FLNC	FUNCTION: Muscle-specific filamin, which plays a central role in muscle cells, probably by functioning as a large actin-cross-linking protein. May be involved in reorganizing the actin cytoskeleton in response to signaling events, and may also display structural functions at the Z lines in muscle cells. Critical for normal myogenesis and for maintaining the structural integrity of the muscle fibe…	Filamin-C OS=Homo sapiens OX=9606 GN=FLNC PE=1 SV=3	61	116	130	380	2725	290.8	5.97	0.921973	0.902863	0.886322	1.08209	1.15238	0.902055	1.08977	1.02255	1.11834	1.02792	0.936226	0.946948	Quantified
P78527	DNA-dependent protein kinase catalytic subunit	PRKDC	FUNCTION: Serine/threonine-protein kinase that acts as a molecular sensor for DNA damage. Involved in DNA non-homologous end joining (NHEJ) required for double-strand break (DSB) repair and V(D)J recombination (PubMed:11955432, PubMed:12649176, PubMed:14734805). Must be bound to DNA to express its catalytic properties. Promotes processing of hairpin DNA structures in V(D)J recombination by activa…	DNA-dependent protein kinase catalytic subunit OS=Homo sapiens OX=9606 GN=PRKDC PE=1 SV=3	41	152	152	358	4128	468.8	7.12	1.07333	1.08084	1.14464	0.941414	0.923285	1.08518	0.94237	0.915397	0.930924	1.00047	1.05352	1.12071	Quantified
Q9UPN3	Microtubule-actin cross-linking factor 1, isoforms 1/2/3/5	MACF1	FUNCTION: [Isoform 2]: F-actin-binding protein which plays a role in cross-linking actin to other cytoskeletal proteins and also binds to microtubules (PubMed:15265687, PubMed:20937854). Plays an important role in ERBB2-dependent stabilization of microtubules at the cell cortex (PubMed:20937854). Acts as a positive regulator of Wnt receptor signaling pathway and is involved in the translocation o…	Microtubule-actin cross-linking factor 1, isoforms 1/2/3/5 OS=Homo sapiens OX=9606 GN=MACF1 PE=1 SV=4	29	178	184	251	7388	837.8	5.39	0.991113	1.01939	1.02236	0.960713	0.975602	1.00159	0.991566	0.99433	1.03995	1.01117	1.01308	1.07276	Quantified
P46940	Ras GTPase-activating-like protein IQGAP1	IQGAP1	FUNCTION: Plays a crucial role in regulating the dynamics and assembly of the actin cytoskeleton. Binds to activated CDC42 but does not stimulate its GTPase activity. It associates with calmodulin. Could serve as an assembly scaffold for the organization of a multimolecular complex that would interface incoming signals to the reorganization of the actin cytoskeleton at the plasma membrane. May pr…	Ras GTPase-activating-like protein IQGAP1 OS=Homo sapiens OX=9606 GN=IQGAP1 PE=1 SV=1	64	86	88	292	1657	189.1	6.48	0.996264	1.05625	0.982224	1.12755	1.08676	0.867909	1.08312	1.03596	1.01527	0.949663	0.908842	0.870565	Quantified
Q00610	Clathrin heavy chain 1	CLTC	FUNCTION: Clathrin is the major protein of the polyhedral coat of coated pits and vesicles. Two different adapter protein complexes link the clathrin lattice either to the plasma membrane or to the trans-Golgi network. Acts as component of the TACC3/ch-TOG/clathrin complex proposed to contribute to stabilization of kinetochore fibers of the mitotic spindle by acting as inter-microtubule bridge (P…	Clathrin heavy chain 1 OS=Homo sapiens OX=9606 GN=CLTC PE=1 SV=5	65	87	87	330	1675	191.5	5.69	1.06581	1.04975	1.05313	1.06141	0.99885	0.949906	1.03858	0.971749	0.949214	0.974291	0.967058	0.989478	Quantified
Q9NZM1	Myoferlin	MYOF	FUNCTION: Calcium/phospholipid-binding protein that plays a role in the plasmalemma repair mechanism of endothelial cells that permits rapid resealing of membranes disrupted by mechanical stress. Involved in endocytic recycling. Implicated in VEGF signal transduction by regulating the levels of the receptor KDR (By similarity). {ECO:0000250}.	Myoferlin OS=Homo sapiens OX=9606 GN=MYOF PE=1 SV=1	58	103	106	274	2061	234.6	6.18	1.12053	1.10475	1.19138	0.947261	0.949072	1.07749	0.887045	0.947916	1.00262	1.01037	1.06922	1.15229	Quantified
P49327	Fatty acid synthase	FASN	FUNCTION: Fatty acid synthetase catalyzes the formation of long-chain fatty acids from acetyl-CoA, malonyl-CoA and NADPH. This multifunctional protein has 7 catalytic activities as an acyl carrier protein.	Fatty acid synthase OS=Homo sapiens OX=9606 GN=FASN PE=1 SV=3	51	92	92	249	2511	273.3	6.44	0.82715	0.871702	0.808764	1.15201	1.12747	0.849313	1.11331	1.09088	1.04664	1.0112	0.931501	0.89005	Quantified
Q8WXH0	Nesprin-2	SYNE2	FUNCTION: Multi-isomeric modular protein which forms a linking network between organelles and the actin cytoskeleton to maintain the subcellular spatial organization. As a component of the LINC (LInker of Nucleoskeleton and Cytoskeleton) complex involved in the connection between the nuclear lamina and the cytoskeleton. The nucleocytoplasmic interactions established by the LINC complex play an im…	Nesprin-2 OS=Homo sapiens OX=9606 GN=SYNE2 PE=1 SV=3	24	147	147	203	6885	795.9	5.36	1.07887	1.11562	1.16752	0.891877	0.88064	1.037	0.867717	0.924459	0.923593	0.976608	1.10512	1.14705	Quantified
Q03001	Dystonin	DST	FUNCTION: Cytoskeletal linker protein. Acts as an integrator of intermediate filaments, actin and microtubule cytoskeleton networks. Required for anchoring either intermediate filaments to the actin cytoskeleton in neural and muscle cells or keratin-containing intermediate filaments to hemidesmosomes in epithelial cells. The proteins may self-aggregate to form filaments or a two-dimensional mesh.…	Dystonin OS=Homo sapiens OX=9606 GN=DST PE=1 SV=4	22	143	148	190	7570	860.1	5.25	1.00436	1.07669	1.03072	1.02546	1.02436	0.96987	1.04441	1.03463	1.03788	0.999117	0.9734	0.981995	Quantified
O75643	U5 small nuclear ribonucleoprotein 200 kDa helicase	SNRNP200	FUNCTION: Plays role in pre-mRNA splicing as core component of precatalytic, catalytic and postcatalytic spliceosomal complexes (PubMed:28502770, PubMed:28781166, PubMed:29361316, PubMed:30315277, PubMed:29360106, PubMed:29301961, PubMed:30728453, PubMed:30705154). Involved in spliceosome assembly, activation and disassembly. Mediates changes in the dynamic network of RNA-RNA interactions in the …	U5 small nuclear ribonucleoprotein 200 kDa helicase OS=Homo sapiens OX=9606 GN=SNRNP200 PE=1 SV=2	47	84	84	193	2136	244.4	6.06	1.06471	1.05871	1.11586	0.952527	0.932804	1.041	0.923942	0.933459	0.956433	0.980623	1.04981	1.1383	Quantified
P46939	Utrophin	UTRN	FUNCTION: May play a role in anchoring the cytoskeleton to the plasma membrane. {ECO:0000250}.	Utrophin OS=Homo sapiens OX=9606 GN=UTRN PE=1 SV=2	37	103	104	168	3433	394.2	5.33	1.0471	1.08565	1.10039	0.91996	0.924944	1.16785	0.928837	0.911297	0.959294	0.949747	1.03905	1.11357	Quantified
Q6P2Q9	Pre-mRNA-processing-splicing factor 8	PRPF8	FUNCTION: Plays role in pre-mRNA splicing as core component of precatalytic, catalytic and postcatalytic spliceosomal complexes, both of the predominant U2-type spliceosome and the minor U12-type spliceosome (PubMed:10411133, PubMed:11971955, PubMed:28502770, PubMed:28781166, PubMed:28076346, PubMed:29361316, PubMed:30315277, PubMed:29360106, PubMed:29301961, PubMed:30728453, PubMed:30705154). Fu…	Pre-mRNA-processing-splicing factor 8 OS=Homo sapiens OX=9606 GN=PRPF8 PE=1 SV=2	45	86	86	208	2335	273.4	8.84	1.02304	1.0283	1.11322	0.962947	0.978044	1.03889	0.887715	0.945773	0.965225	1.0077	1.04979	1.10644	Quantified
Q86UP2	Kinectin	KTN1	FUNCTION: Receptor for kinesin thus involved in kinesin-driven vesicle motility. Accumulates in integrin-based adhesion complexes (IAC) upon integrin aggregation by fibronectin.	Kinectin OS=Homo sapiens OX=9606 GN=KTN1 PE=1 SV=1	60	85	85	179	1357	156.2	5.64	1.09269	1.10949	1.11092	0.92983	0.941048	1.01309	0.886853	0.921408	0.930119	1.00518	1.13123	1.14486	Quantified
P42704	Leucine-rich PPR motif-containing protein, mitochondrial	LRPPRC	FUNCTION: May play a role in RNA metabolism in both nuclei and mitochondria. In the nucleus binds to HNRPA1-associated poly(A) mRNAs and is part of nmRNP complexes at late stages of mRNA maturation which are possibly associated with nuclear mRNA export. May bind mature mRNA in the nucleus outer membrane. In mitochondria binds to poly(A) mRNA. Plays a role in translation or stability of mitochondr…	Leucine-rich PPR motif-containing protein, mitochondrial OS=Homo sapiens OX=9606 GN=LRPPRC PE=1 SV=3	59	70	70	173	1394	157.8	6.13	1.0258	1.07346	1.12871	0.976599	0.913298	1.15935	0.899737	0.942029	0.942632	0.977118	1.12331	1.19478	Quantified
Q14980	Nuclear mitotic apparatus protein 1	NUMA1	FUNCTION: Microtubule (MT)-binding protein that plays a role in the formation and maintenance of the spindle poles and the alignement and the segregation of chromosomes during mitotic cell division (PubMed:7769006, PubMed:17172455, PubMed:19255246, PubMed:24996901, PubMed:26195665, PubMed:27462074). Functions to tether the minus ends of MTs at the spindle poles, which is critical for the establis…	Nuclear mitotic apparatus protein 1 OS=Homo sapiens OX=9606 GN=NUMA1 PE=1 SV=2	47	84	85	174	2115	238.1	5.78	1.00001	1.0265	1.08824	0.905486	0.911003	1.04322	0.878997	0.924904	0.966286	0.994781	1.07193	1.1402	Quantified
O43707	Alpha-actinin-4	ACTN4	FUNCTION: F-actin cross-linking protein which is thought to anchor actin to a variety of intracellular structures. This is a bundling protein (Probable). Probably involved in vesicular trafficking via its association with the CART complex. The CART complex is necessary for efficient transferrin receptor recycling but not for EGFR degradation (PubMed:15772161). Involved in tight junction assembly …	Alpha-actinin-4 OS=Homo sapiens OX=9606 GN=ACTN4 PE=1 SV=2	68	43	61	277	911	104.8	5.44	1.03189	0.992827	0.964612	1.06457	1.05298	0.957516	1.06859	0.984751	0.999144	0.989471	1.00021	0.893101	Quantified
Q9P2E9	Ribosome-binding protein 1	RRBP1	FUNCTION: Acts as a ribosome receptor and mediates interaction between the ribosome and the endoplasmic reticulum membrane. {ECO:0000250}.	Ribosome-binding protein 1 OS=Homo sapiens OX=9606 GN=RRBP1 PE=1 SV=5	67	76	76	177	1410	152.4	8.6	1.03993	1.06268	1.13424	0.94848	0.95124	1.01585	0.884263	0.916979	0.956409	1.01087	1.13554	1.11023	Quantified
P49792	E3 SUMO-protein ligase RanBP2	RANBP2	FUNCTION: E3 SUMO-protein ligase which facilitates SUMO1 and SUMO2 conjugation by UBE2I (PubMed:11792325, PubMed:12032081, PubMed:15378033, PubMed:22194619, PubMed:15931224). Involved in transport factor (Ran-GTP, karyopherin)-mediated protein import via the F-G repeat-containing domain which acts as a docking site for substrates (PubMed:7775481). Binds single-stranded RNA (in vitro) (PubMed:7775…	E3 SUMO-protein ligase RanBP2 OS=Homo sapiens OX=9606 GN=RANBP2 PE=1 SV=2	35	67	89	153	3224	358	6.2	0.993379	1.02733	1.015	0.977223	0.99253	0.968273	0.954703	0.981663	1.00577	1.00803	1.04018	1.01273	Quantified
P11021	Endoplasmic reticulum chaperone BiP	HSPA5	FUNCTION: Endoplasmic reticulum chaperone that plays a key role in protein folding and quality control in the endoplasmic reticulum lumen (PubMed:2294010, PubMed:23769672, PubMed:23990668, PubMed:28332555). Involved in the correct folding of proteins and degradation of misfolded proteins via its interaction with DNAJC10/ERdj5, probably to facilitate the release of DNAJC10/ERdj5 from its substrate…	Endoplasmic reticulum chaperone BiP OS=Homo sapiens OX=9606 GN=HSPA5 PE=1 SV=2	64	42	45	378	654	72.3	5.16	0.778061	0.78462	0.788929	1.25046	1.32114	1.38615	0.945816	0.933149	0.961972	1.14105	1.23671	1.17977	Quantified
P12814	Alpha-actinin-1	ACTN1	FUNCTION: F-actin cross-linking protein which is thought to anchor actin to a variety of intracellular structures. This is a bundling protein.	Alpha-actinin-1 OS=Homo sapiens OX=9606 GN=ACTN1 PE=1 SV=2	67	28	51	245	892	103	5.41	1.04454	1.05574	0.993108	1.08513	1.08815	0.969846	1.10054	0.959758	0.971987	0.959822	0.963832	0.913495	Quantified
P18206	Vinculin	VCL	FUNCTION: Actin filament (F-actin)-binding protein involved in cell-matrix adhesion and cell-cell adhesion. Regulates cell-surface E-cadherin expression and potentiates mechanosensing by the E-cadherin complex. May also play important roles in cell morphology and locomotion. {ECO:0000269|PubMed:20484056}.	Vinculin OS=Homo sapiens OX=9606 GN=VCL PE=1 SV=4	67	68	68	189	1134	123.7	5.66	0.885731	0.895231	0.836374	1.12915	1.16414	0.801165	1.17243	1.06975	1.09004	1.01673	0.909721	0.836978	Quantified
Q8IVF2	Protein AHNAK2	AHNAK2		Protein AHNAK2 OS=Homo sapiens OX=9606 GN=AHNAK2 PE=1 SV=2	39	90	92	160	5795	616.2	5.36	1.00741	1.02076	0.9524	1.0319	1.07007	0.935467	1.09847	1.04287	1.09418	1.01531	0.970807	0.942071	Quantified
P12270	Nucleoprotein TPR	TPR	FUNCTION: Component of the nuclear pore complex (NPC), a complex required for the trafficking across the nuclear envelope. Functions as a scaffolding element in the nuclear phase of the NPC essential for normal nucleocytoplasmic transport of proteins and mRNAs, plays a role in the establishment of nuclear-peripheral chromatin compartmentalization in interphase, and in the mitotic spindle checkpoi…	Nucleoprotein TPR OS=Homo sapiens OX=9606 GN=TPR PE=1 SV=3	38	79	79	158	2363	267.1	5.02	1.00243	1.03189	1.05208	0.914859	0.930012	1.03346	0.921487	0.930063	0.998413	1.00365	1.04788	1.15147	Quantified
P08670	Vimentin	VIM	FUNCTION: Vimentins are class-III intermediate filaments found in various non-epithelial cells, especially mesenchymal cells. Vimentin is attached to the nucleus, endoplasmic reticulum, and mitochondria, either laterally or terminally. {ECO:0000269|PubMed:21746880}.; FUNCTION: Involved with LARP6 in the stabilization of type I collagen mRNAs for CO1A1 and CO1A2. {ECO:0000269|PubMed:21746880}.	Vimentin OS=Homo sapiens OX=9606 GN=VIM PE=1 SV=4	86	42	46	638	466	53.6	5.12	1.03422	1.00573	1.11979	0.853881	0.870084	1.07453	0.812723	0.953793	1.06274	1.07442	1.21112	1.37208	Quantified
P13639	Elongation factor 2	EEF2	FUNCTION: Catalyzes the GTP-dependent ribosomal translocation step during translation elongation. During this step, the ribosome changes from the pre-translocational (PRE) to the post-translocational (POST) state as the newly formed A-site-bound peptidyl-tRNA and P-site-bound deacylated tRNA move to the P and E sites, respectively. Catalyzes the coordinated movement of the two tRNA molecules, the…	Elongation factor 2 OS=Homo sapiens OX=9606 GN=EEF2 PE=1 SV=4	61	45	46	225	858	95.3	6.83	0.845111	0.822073	0.75626	1.18822	1.19177	0.760573	1.26741	1.0428	1.05907	1.04249	0.851788	0.772001	Quantified
P11142	Heat shock cognate 71 kDa protein	HSPA8	FUNCTION: Molecular chaperone implicated in a wide variety of cellular processes, including protection of the proteome from stress, folding and transport of newly synthesized polypeptides, activation of proteolysis of misfolded proteins and the formation and dissociation of protein complexes. Plays a pivotal role in the protein quality control system, ensuring the correct folding of proteins, the…	Heat shock cognate 71 kDa protein OS=Homo sapiens OX=9606 GN=HSPA8 PE=1 SV=1	81	31	45	266	646	70.9	5.52	0.951687	0.925847	0.851737	1.02753	1.11131	0.809035	1.1378	1.0561	1.09166	1.02977	0.939652	0.858316	Quantified
P46821	Microtubule-associated protein 1B	MAP1B	FUNCTION: Facilitates tyrosination of alpha-tubulin in neuronal microtubules (By similarity). Phosphorylated MAP1B may play a role in the cytoskeletal changes that accompany neurite extension. Possibly MAP1B binds to at least two tubulin subunits in the polymer, and this bridging of subunits might be involved in nucleating microtubule polymerization and in stabilizing microtubules. Acts as a posi…	Microtubule-associated protein 1B OS=Homo sapiens OX=9606 GN=MAP1B PE=1 SV=2	34	69	69	139	2468	270.5	4.81	0.931881	0.937483	0.87244	1.13004	1.17059	0.891353	1.20992	1.0578	1.07028	1.01593	0.894254	0.87957	Quantified
Q00341	Vigilin	HDLBP	FUNCTION: Appears to play a role in cell sterol metabolism. It may function to protect cells from over-accumulation of cholesterol.	Vigilin OS=Homo sapiens OX=9606 GN=HDLBP PE=1 SV=2	56	62	62	157	1268	141.4	6.87	0.976203	0.984234	0.938002	1.0305	1.05107	0.983278	1.03072	0.991536	1.02847	1.00207	0.98023	0.995857	Quantified
P02545	Prelamin-A/C	LMNA	FUNCTION: Lamins are components of the nuclear lamina, a fibrous layer on the nucleoplasmic side of the inner nuclear membrane, which is thought to provide a framework for the nuclear envelope and may also interact with chromatin. Lamin A and C are present in equal amounts in the lamina of mammals. Plays an important role in nuclear assembly, chromatin organization, nuclear membrane and telomere …	Prelamin-A/C OS=Homo sapiens OX=9606 GN=LMNA PE=1 SV=1	67	46	48	278	664	74.1	7.02	1.06832	1.03646	1.15545	0.868239	0.885063	1.056	0.819039	0.932447	1.02153	1.03904	1.14784	1.25964	Quantified
P07814	Bifunctional glutamate/proline--tRNA ligase	EPRS1	FUNCTION: Multifunctional protein which is primarily part of the aminoacyl-tRNA synthetase multienzyme complex, also know as multisynthetase complex, that catalyzes the attachment of the cognate amino acid to the corresponding tRNA in a two-step reaction: the amino acid is first activated by ATP to form a covalent intermediate with AMP and is then transferred to the acceptor end of the cognate tR…	Bifunctional glutamate/proline--tRNA ligase OS=Homo sapiens OX=9606 GN=EPRS1 PE=1 SV=5	55	63	64	144	1512	170.5	7.33	0.971153	0.970707	0.981115	1.08438	1.09996	0.975217	1.01682	0.983046	1.02373	0.993379	0.965612	0.997597	Quantified
P14625	Endoplasmin	HSP90B1	FUNCTION: Molecular chaperone that functions in the processing and transport of secreted proteins (By similarity). When associated with CNPY3, required for proper folding of Toll-like receptors (By similarity). Functions in endoplasmic reticulum associated degradation (ERAD) (PubMed:18264092). Has ATPase activity (By similarity). {ECO:0000250|UniProtKB:P08113, ECO:0000269|PubMed:18264092}.	Endoplasmin OS=Homo sapiens OX=9606 GN=HSP90B1 PE=1 SV=1	59	38	49	268	803	92.4	4.84	0.875669	0.906994	0.88355	1.20311	1.24201	1.33352	0.934416	0.910238	0.906841	1.08626	1.19713	1.13069	Quantified
P35580	Myosin-10	MYH10	FUNCTION: Cellular myosin that appears to play a role in cytokinesis, cell shape, and specialized functions such as secretion and capping. Involved with LARP6 in the stabilization of type I collagen mRNAs for CO1A1 and CO1A2. During cell spreading, plays an important role in cytoskeleton reorganization, focal contacts formation (in the central part but not the margins of spreading cells), and lam…	Myosin-10 OS=Homo sapiens OX=9606 GN=MYH10 PE=1 SV=3	37	51	69	153	1976	228.9	5.54	0.924732	0.958029	0.900239	0.993662	1.01008	0.952034	1.03609	0.995928	1.00619	1.00361	0.964956	0.948048	Quantified
P10809	60 kDa heat shock protein, mitochondrial	HSPD1	FUNCTION: Chaperonin implicated in mitochondrial protein import and macromolecular assembly. Together with Hsp10, facilitates the correct folding of imported proteins. May also prevent misfolding and promote the refolding and proper assembly of unfolded polypeptides generated under stress conditions in the mitochondrial matrix (PubMed:1346131, PubMed:11422376). The functional units of these chape…	60 kDa heat shock protein, mitochondrial OS=Homo sapiens OX=9606 GN=HSPD1 PE=1 SV=2	79	37	37	257	573	61	5.87	1.00785	1.01261	1.01657	0.899871	0.90284	1.01558	0.886086	0.92631	0.956647	1.04859	1.21448	1.18268	Quantified
P08238	Heat shock protein HSP 90-beta	HSP90AB1	FUNCTION: Molecular chaperone that promotes the maturation, structural maintenance and proper regulation of specific target proteins involved for instance in cell cycle control and signal transduction. Undergoes a functional cycle that is linked to its ATPase activity. This cycle probably induces conformational changes in the client proteins, thereby causing their activation. Interacts dynamicall…	Heat shock protein HSP 90-beta OS=Homo sapiens OX=9606 GN=HSP90AB1 PE=1 SV=4	60	25	44	273	724	83.2	5.03	0.889427	0.815052	0.726249	1.12581	1.2092	0.712527	1.19017	1.08619	1.08514	1.0192	0.849621	0.776777	Quantified
P07900	Heat shock protein HSP 90-alpha	HSP90AA1	FUNCTION: Molecular chaperone that promotes the maturation, structural maintenance and proper regulation of specific target proteins involved for instance in cell cycle control and signal transduction. Undergoes a functional cycle that is linked to its ATPase activity which is essential for its chaperone activity. This cycle probably induces conformational changes in the client proteins, thereby …	Heat shock protein HSP 90-alpha OS=Homo sapiens OX=9606 GN=HSP90AA1 PE=1 SV=5	57	27	43	266	732	84.6	5.02	0.95612	0.932268	0.812065	1.09689	1.14752	0.714157	1.18798	1.07112	1.02349	1.00325	0.872823	0.782456	Quantified
P14618	Pyruvate kinase PKM	PKM	FUNCTION: Glycolytic enzyme that catalyzes the transfer of a phosphoryl group from phosphoenolpyruvate (PEP) to ADP, generating ATP. Stimulates POU5F1-mediated transcriptional activation. Plays a general role in caspase independent cell death of tumor cells. The ratio between the highly active tetrameric form and nearly inactive dimeric form determines whether glucose carbons are channeled to bio…	Pyruvate kinase PKM OS=Homo sapiens OX=9606 GN=PKM PE=1 SV=4	71	37	37	210	531	57.9	7.84	0.90933	0.860709	0.770316	1.18956	1.20458	0.733316	1.26574	0.97836	1.00342	1.03547	0.836769	0.758237	Quantified
P46013	Proliferation marker protein Ki-67	MKI67	FUNCTION: Required to maintain individual mitotic chromosomes dispersed in the cytoplasm following nuclear envelope disassembly (PubMed:27362226). Associates with the surface of the mitotic chromosome, the perichromosomal layer, and covers a substantial fraction of the chromosome surface (PubMed:27362226). Prevents chromosomes from collapsing into a single chromatin mass by forming a steric and e…	Proliferation marker protein Ki-67 OS=Homo sapiens OX=9606 GN=MKI67 PE=1 SV=2	31	80	80	124	3256	358.5	9.45	0.984578	0.963267	0.954693	1.00097	1.01188	0.913093	1.0076	0.9801	1.08013	1.00317	0.982411	0.94642	Quantified
Q92616	eIF-2-alpha kinase activator GCN1	GCN1	FUNCTION: Acts as a positive activator of the EIF2AK4/GCN2 protein kinase activity in response to amino acid starvation. Forms a complex with EIF2AK4/GCN2 on translating ribosomes; during this process, GCN1 seems to act as a chaperone to facilitate delivery of uncharged tRNAs that enter the A site of ribosomes to the tRNA-binding domain of EIF2AK4/GCN2, and hence stimulating EIF2AK4/GCN2 kinase a…	eIF-2-alpha kinase activator GCN1 OS=Homo sapiens OX=9606 GN=GCN1 PE=1 SV=6	31	75	75	131	2671	292.6	7.47	0.915302	0.939785	0.889382	1.09828	1.09671	0.881935	1.0717	1.0708	1.01984	1.0002	0.931558	0.916438	Quantified
P11388	DNA topoisomerase 2-alpha	TOP2A	FUNCTION: Control of topological states of DNA by transient breakage and subsequent rejoining of DNA strands. Topoisomerase II makes double-strand breaks. Essential during mitosis and meiosis for proper segregation of daughter chromosomes. May play a role in regulating the period length of ARNTL/BMAL1 transcriptional oscillation (By similarity). {ECO:0000250|UniProtKB:Q01320, ECO:0000269|PubMed:1…	DNA topoisomerase 2-alpha OS=Homo sapiens OX=9606 GN=TOP2A PE=1 SV=3	46	48	64	143	1531	174.3	8.72	1.07691	1.09653	1.1593	0.908956	0.908562	1.13196	0.903092	0.975075	0.9793	0.976512	1.10052	1.16058	Quantified
Q9NYU2	UDP-glucose:glycoprotein glucosyltransferase 1	UGGT1	FUNCTION: Recognizes glycoproteins with minor folding defects. Reglucosylates single N-glycans near the misfolded part of the protein, thus providing quality control for protein folding in the endoplasmic reticulum. Reglucosylated proteins are recognized by calreticulin for recycling to the endoplasmic reticulum and refolding or degradation. {ECO:0000269|PubMed:10694380}.	UDP-glucose:glycoprotein glucosyltransferase 1 OS=Homo sapiens OX=9606 GN=UGGT1 PE=1 SV=3	46	52	55	126	1555	177.1	5.63	1.07381	1.08537	1.15837	0.991384	0.965794	1.11576	0.900736	0.903113	0.928266	0.991279	1.08891	1.13128	Quantified
P26038	Moesin	MSN	FUNCTION: Ezrin-radixin-moesin (ERM) family protein that connects the actin cytoskeleton to the plasma membrane and thereby regulates the structure and function of specific domains of the cell cortex. Tethers actin filaments by oscillating between a resting and an activated state providing transient interactions between moesin and the actin cytoskeleton (PubMed:10212266). Once phosphorylated on i…	Moesin OS=Homo sapiens OX=9606 GN=MSN PE=1 SV=3	65	35	47	209	577	67.8	6.4	0.913934	0.857882	0.796205	1.14704	1.20066	0.786193	1.22221	1.0272	1.06746	1.05775	0.869937	0.783821	Quantified
P02751	Fibronectin	FN1	FUNCTION: Fibronectins bind cell surfaces and various compounds including collagen, fibrin, heparin, DNA, and actin. Fibronectins are involved in cell adhesion, cell motility, opsonization, wound healing, and maintenance of cell shape. Involved in osteoblast compaction through the fibronectin fibrillogenesis cell-mediated matrix assembly process, essential for osteoblast mineralization. Participa…	Fibronectin OS=Homo sapiens OX=9606 GN=FN1 PE=1 SV=5	35	60	60	134	2477	272.2	5.5	1.10902	0.985676	1.27246	0.933383	0.956345	1.20965	0.819881	0.908402	1.03327	0.994632	0.990484	1.19732	Quantified
Q02952	A-kinase anchor protein 12	AKAP12	FUNCTION: Anchoring protein that mediates the subcellular compartmentation of protein kinase A (PKA) and protein kinase C (PKC).	A-kinase anchor protein 12 OS=Homo sapiens OX=9606 GN=AKAP12 PE=1 SV=4	44	61	61	123	1782	191.4	4.41	1.03385	1.04438	1.02002	1.03135	1.05411	0.950736	1.05161	0.885661	0.979919	0.975684	0.941552	1.0671	Quantified
P27816	Microtubule-associated protein 4	MAP4	FUNCTION: Non-neuronal microtubule-associated protein. Promotes microtubule assembly. {ECO:0000269|PubMed:10791892}.	Microtubule-associated protein 4 OS=Homo sapiens OX=9606 GN=MAP4 PE=1 SV=3	57	52	52	150	1152	120.9	5.43	0.953607	0.923694	0.850218	1.1678	1.21102	0.755669	1.2342	1.0044	1.05534	0.949651	0.80916	0.756365	Quantified
P63261	Actin, cytoplasmic 2	ACTG1	FUNCTION: Actins are highly conserved proteins that are involved in various types of cell motility and are ubiquitously expressed in all eukaryotic cells. {ECO:0000305|PubMed:29581253}.	Actin, cytoplasmic 2 OS=Homo sapiens OX=9606 GN=ACTG1 PE=1 SV=1	75	1	22	657	375	41.8	5.48	0.973059	1.11966	0.882181	1.00794	1.03082	0.983985	1.20627	0.958491	1.08181	0.982335	0.880503	0.938566	Quantified
P60709	Actin, cytoplasmic 1	ACTB	FUNCTION: Actin is a highly conserved protein that polymerizes to produce filaments that form cross-linked networks in the cytoplasm of cells (PubMed:29581253). Actin exists in both monomeric (G-actin) and polymeric (F-actin) forms, both forms playing key functions, such as cell motility and contraction (PubMed:29581253). In addition to their role in the cytoplasmic cytoskeleton, G- and F-actin a…	Actin, cytoplasmic 1 OS=Homo sapiens OX=9606 GN=ACTB PE=1 SV=1	75	1	22	658	375	41.7	5.48	1.0245	0.995542	0.97984	0.978231	1.02154	0.9482	1.02596	0.916793	1.05349	1.0305	0.957629	1.01865	Quantified
P55072	Transitional endoplasmic reticulum ATPase	VCP	FUNCTION: Necessary for the fragmentation of Golgi stacks during mitosis and for their reassembly after mitosis. Involved in the formation of the transitional endoplasmic reticulum (tER). The transfer of membranes from the endoplasmic reticulum to the Golgi apparatus occurs via 50-70 nm transition vesicles which derive from part-rough, part-smooth transitional elements of the endoplasmic reticulu…	Transitional endoplasmic reticulum ATPase OS=Homo sapiens OX=9606 GN=VCP PE=1 SV=4	65	41	41	173	806	89.3	5.26	0.9296	0.886445	0.88583	1.11517	1.1229	0.932067	1.16771	1.0287	1.09838	1.05163	0.967342	0.945954	Quantified
P09874	Poly [ADP-ribose] polymerase 1	PARP1	FUNCTION: Poly-ADP-ribosyltransferase that mediates poly-ADP-ribosylation of proteins and plays a key role in DNA repair (PubMed:17177976, PubMed:18172500, PubMed:19344625, PubMed:19661379, PubMed:23230272, PubMed:25043379, PubMed:26344098). Mainly mediates glutamate and aspartate ADP-ribosylation of target proteins: the ADP-D-ribosyl group of NAD(+) is transferred to the acceptor carboxyl group …	Poly [ADP-ribose] polymerase 1 OS=Homo sapiens OX=9606 GN=PARP1 PE=1 SV=4	56	54	54	124	1014	113	8.88	1.1072	1.0219	1.00706	0.943601	0.993391	0.950543	0.997766	0.939832	0.985794	1.00548	0.974808	0.97328	Quantified
P35221	Catenin alpha-1	CTNNA1	FUNCTION: Associates with the cytoplasmic domain of a variety of cadherins. The association of catenins to cadherins produces a complex which is linked to the actin filament network, and which seems to be of primary importance for cadherins cell-adhesion properties. Can associate with both E- and N-cadherins. Originally believed to be a stable component of E-cadherin/catenin adhesion complexes an…	Catenin alpha-1 OS=Homo sapiens OX=9606 GN=CTNNA1 PE=1 SV=1	63	46	46	117	906	100	6.29	1.10438	1.11005	1.13908	0.945699	0.942614	1.01911	0.90965	0.91097	0.960316	0.960035	1.05735	1.09891	Quantified
Q14008	Cytoskeleton-associated protein 5	CKAP5	FUNCTION: Binds to the plus end of microtubules and regulates microtubule dynamics and microtubule organization. Acts as processive microtubule polymerase. Promotes cytoplasmic microtubule nucleation and elongation. Plays a major role in organizing spindle poles. In spindle formation protects kinetochore microtubules from depolymerization by KIF2C and has an essential role in centrosomal microtub…	Cytoskeleton-associated protein 5 OS=Homo sapiens OX=9606 GN=CKAP5 PE=1 SV=3	34	61	61	113	2032	225.4	7.8	0.987469	1.01085	1.0152	1.01431	0.997413	1.01394	1.02463	1.04878	1.00096	0.981026	0.997403	1.01574	Quantified
O75923	Dysferlin	DYSF	FUNCTION: Key calcium ion sensor involved in the Ca(2+)-triggered synaptic vesicle-plasma membrane fusion. Plays a role in the sarcolemma repair mechanism of both skeletal muscle and cardiomyocytes that permits rapid resealing of membranes disrupted by mechanical stress (By similarity). {ECO:0000250}.	Dysferlin OS=Homo sapiens OX=9606 GN=DYSF PE=1 SV=1	38	57	60	122	2080	237.1	5.64	1.16109	1.18093	1.19856	0.900558	0.883052	1.02348	0.888312	0.94011	0.945417	0.9367	1.06939	1.09652	Quantified
Q08211	ATP-dependent RNA helicase A	DHX9	FUNCTION: Multifunctional ATP-dependent nucleic acid helicase that unwinds DNA and RNA in a 3' to 5' direction and that plays important roles in many processes, such as DNA replication, transcriptional activation, post-transcriptional RNA regulation, mRNA translation and RNA-mediated gene silencing (PubMed:9111062, PubMed:11416126, PubMed:12711669, PubMed:15355351, PubMed:16680162, PubMed:1753181…	ATP-dependent RNA helicase A OS=Homo sapiens OX=9606 GN=DHX9 PE=1 SV=4	42	46	46	177	1270	140.9	6.84	1.07251	1.06334	1.10741	0.940835	0.93837	1.05985	0.89103	0.940448	0.965676	1.01337	1.09825	1.1388	Quantified
P05023	Sodium/potassium-transporting ATPase subunit alpha-1	ATP1A1	FUNCTION: This is the catalytic component of the active enzyme, which catalyzes the hydrolysis of ATP coupled with the exchange of sodium and potassium ions across the plasma membrane. This action creates the electrochemical gradient of sodium and potassium ions, providing the energy for active transport of various nutrients. {ECO:0000269|PubMed:29499166, ECO:0000269|PubMed:30388404}.	Sodium/potassium-transporting ATPase subunit alpha-1 OS=Homo sapiens OX=9606 GN=ATP1A1 PE=1 SV=1	45	41	41	131	1023	112.8	5.49	1.07982	1.03488	1.04958	0.907228	0.920039	1.02809	0.889916	0.922028	0.981283	1.00603	1.08016	1.13877	Quantified
P53396	ATP-citrate synthase	ACLY	FUNCTION: Catalyzes the cleavage of citrate into oxaloacetate and acetyl-CoA, the latter serving as common substrate for de novo cholesterol and fatty acid synthesis. {ECO:0000269|PubMed:10653665, ECO:0000269|PubMed:1371749, ECO:0000269|PubMed:19286649, ECO:0000269|PubMed:23932781, ECO:0000269|PubMed:9116495}.	ATP-citrate synthase OS=Homo sapiens OX=9606 GN=ACLY PE=1 SV=3	54	54	54	137	1101	120.8	7.33	0.951384	0.929652	0.885323	1.10905	1.12325	0.81792	1.11004	1.00196	0.997422	1.05117	0.898036	0.845421	Quantified
Q9Y4L1	Hypoxia up-regulated protein 1	HYOU1	FUNCTION: Has a pivotal role in cytoprotective cellular mechanisms triggered by oxygen deprivation. May play a role as a molecular chaperone and participate in protein folding. {ECO:0000269|PubMed:10037731}.	Hypoxia up-regulated protein 1 OS=Homo sapiens OX=9606 GN=HYOU1 PE=1 SV=1	48	38	38	113	999	111.3	5.22	0.970554	0.986631	1.01	1.12023	1.13741	1.23683	0.897369	0.852515	0.887479	1.02398	1.09016	1.10927	Quantified
P04406	Glyceraldehyde-3-phosphate dehydrogenase	GAPDH	FUNCTION: Has both glyceraldehyde-3-phosphate dehydrogenase and nitrosylase activities, thereby playing a role in glycolysis and nuclear functions, respectively. Participates in nuclear events including transcription, RNA transport, DNA replication and apoptosis. Nuclear functions are probably due to the nitrosylase activity that mediates cysteine S-nitrosylation of nuclear target proteins such a…	Glyceraldehyde-3-phosphate dehydrogenase OS=Homo sapiens OX=9606 GN=GAPDH PE=1 SV=3	83	21	21	298	335	36	8.46	0.890896	0.801409	0.783997	1.22964	1.23973	0.743992	1.28739	1.00745	1.05383	1.06415	0.827041	0.752018	Quantified
P38646	Stress-70 protein, mitochondrial	HSPA9	FUNCTION: Chaperone protein which plays an important role in mitochondrial iron-sulfur cluster (ISC) biogenesis. Interacts with and stabilizes ISC cluster assembly proteins FXN, NFU1, NFS1 and ISCU (PubMed:26702583). Regulates erythropoiesis via stabilization of ISC assembly (PubMed:21123823, PubMed:26702583). May play a role in the control of cell proliferation and cellular aging (By similarity)…	Stress-70 protein, mitochondrial OS=Homo sapiens OX=9606 GN=HSPA9 PE=1 SV=2	61	39	40	165	679	73.6	6.16	1.045	1.03686	1.11843	0.934351	0.939331	1.1099	0.866377	0.913112	1.0018	1.00626	1.11184	1.17564	Quantified
P53621	Coatomer subunit alpha	COPA	FUNCTION: The coatomer is a cytosolic protein complex that binds to dilysine motifs and reversibly associates with Golgi non-clathrin-coated vesicles, which further mediate biosynthetic protein transport from the ER, via the Golgi up to the trans Golgi network. Coatomer complex is required for budding from Golgi membranes, and is essential for the retrograde Golgi-to-ER transport of dilysine-tagg…	Coatomer subunit alpha OS=Homo sapiens OX=9606 GN=COPA PE=1 SV=2	52	54	54	119	1224	138.3	7.66	0.896702	0.890204	0.854829	1.09553	1.11568	0.888411	1.06982	1.07659	1.06097	1.03297	0.971022	0.934595	Quantified
P13010	X-ray repair cross-complementing protein 5	XRCC5	FUNCTION: Single-stranded DNA-dependent ATP-dependent helicase. Has a role in chromosome translocation. The DNA helicase II complex binds preferentially to fork-like ends of double-stranded DNA in a cell cycle-dependent manner. It works in the 3'-5' direction. Binding to DNA may be mediated by XRCC6. Involved in DNA non-homologous end joining (NHEJ) required for double-strand break repair and V(D…	X-ray repair cross-complementing protein 5 OS=Homo sapiens OX=9606 GN=XRCC5 PE=1 SV=3	67	40	40	129	732	82.7	5.81	1.04698	1.00851	0.954637	1.00585	0.982012	0.943103	1.04645	0.956769	0.985587	1.015	0.99558	1.01729	Quantified
P16615	Sarcoplasmic/endoplasmic reticulum calcium ATPase 2	ATP2A2	FUNCTION: This magnesium-dependent enzyme catalyzes the hydrolysis of ATP coupled with the translocation of calcium from the cytosol to the sarcoplasmic reticulum lumen. Isoform 2 is involved in the regulation of the contraction/relaxation cycle (PubMed:16402920). Acts as a regulator of TNFSF11-mediated Ca(2+) signaling pathways via its interaction with TMEM64 which is critical for the TNFSF11-in…	Sarcoplasmic/endoplasmic reticulum calcium ATPase 2 OS=Homo sapiens OX=9606 GN=ATP2A2 PE=1 SV=1	45	42	42	118	1042	114.7	5.34	1.04842	1.05751	1.0926	0.993119	0.992845	1.12728	0.877526	0.946233	0.950265	1.00636	1.08585	1.14639	Quantified
Q15029	116 kDa U5 small nuclear ribonucleoprotein component	EFTUD2	FUNCTION: Required for pre-mRNA splicing as component of the spliceosome, including pre-catalytic, catalytic and post-catalytic spliceosomal complexes (PubMed:28502770, PubMed:28781166, PubMed:28076346, PubMed:29361316, PubMed:30315277, PubMed:29360106, PubMed:29301961, PubMed:30705154). Component of the U5 snRNP and the U4/U6-U5 tri-snRNP complex, a building block of the spliceosome (PubMed:1672…	116 kDa U5 small nuclear ribonucleoprotein component OS=Homo sapiens OX=9606 GN=EFTUD2 PE=1 SV=1	67	45	46	108	972	109.4	5	1.04798	1.0374	1.09168	0.931552	0.927987	1.02721	0.90778	0.925485	0.994194	0.995976	1.06861	1.15062	Quantified
P40939	Trifunctional enzyme subunit alpha, mitochondrial	HADHA	FUNCTION: Mitochondrial trifunctional enzyme catalyzes the last three of the four reactions of the mitochondrial beta-oxidation pathway (PubMed:8135828, PubMed:1550553, PubMed:29915090, PubMed:30850536). The mitochondrial beta-oxidation pathway is the major energy-producing process in tissues and is performed through four consecutive reactions breaking down fatty acids into acetyl-CoA (PubMed:299…	Trifunctional enzyme subunit alpha, mitochondrial OS=Homo sapiens OX=9606 GN=HADHA PE=1 SV=2	55	34	34	138	763	82.9	9.04	1.0473	1.05265	1.15776	0.886996	0.871811	1.07522	0.838998	0.91148	0.990833	1.00007	1.15496	1.22671	Quantified
O75533	Splicing factor 3B subunit 1	SF3B1	FUNCTION: Involved in pre-mRNA splicing as a component of the splicing factor SF3B complex (PubMed:27720643). SF3B complex is required for 'A' complex assembly formed by the stable binding of U2 snRNP to the branchpoint sequence (BPS) in pre-mRNA. Sequence independent binding of SF3A/SF3B complex upstream of the branch site is essential, it may anchor U2 snRNP to the pre-mRNA (PubMed:12234937). T…	Splicing factor 3B subunit 1 OS=Homo sapiens OX=9606 GN=SF3B1 PE=1 SV=3	49	49	49	101	1304	145.7	7.09	1.04588	1.07179	1.1083	0.947535	0.921031	1.05906	0.951622	0.919487	0.953442	0.983952	1.04969	1.11397	Quantified
Q5T4S7	E3 ubiquitin-protein ligase UBR4	UBR4	FUNCTION: E3 ubiquitin-protein ligase which is a component of the N-end rule pathway. Recognizes and binds to proteins bearing specific N-terminal residues that are destabilizing according to the N-end rule, leading to their ubiquitination and subsequent degradation. Together with clathrin, forms meshwork structures involved in membrane morphogenesis and cytoskeletal organization. Regulates integ…	E3 ubiquitin-protein ligase UBR4 OS=Homo sapiens OX=9606 GN=UBR4 PE=1 SV=1	16	72	72	104	5183	573.5	6.04	0.928322	0.968939	0.942203	1.08306	1.06616	1.00188	1.05745	1.06432	1.02645	0.9991	0.944012	0.929319	Quantified
P98160	Basement membrane-specific heparan sulfate proteoglycan core protein	HSPG2	FUNCTION: Integral component of basement membranes. Component of the glomerular basement membrane (GBM), responsible for the fixed negative electrostatic membrane charge, and which provides a barrier which is both size- and charge-selective. It serves as an attachment substrate for cells. Plays essential roles in vascularization. Critical for normal heart development and for regulating the vascul…	Basement membrane-specific heparan sulfate proteoglycan core protein OS=Homo sapiens OX=9606 GN=HSPG2 PE=1 SV=4	21	64	64	94	4391	468.5	6.51	1.25104	1.16968	1.41541	0.909135	0.905915	1.13577	0.817705	0.878901	0.895477	0.953241	0.997756	1.04988	Quantified
P49588	Alanine--tRNA ligase, cytoplasmic	AARS1	FUNCTION: Catalyzes the attachment of alanine to tRNA(Ala) in a two-step reaction: alanine is first activated by ATP to form Ala-AMP and then transferred to the acceptor end of tRNA(Ala) (PubMed:27622773, PubMed:27911835, PubMed:28493438). Also edits incorrectly charged tRNA(Ala) via its editing domain (PubMed:27622773, PubMed:27911835, PubMed:28493438). {ECO:0000255|HAMAP-Rule:MF_03133, ECO:0000…	Alanine--tRNA ligase, cytoplasmic OS=Homo sapiens OX=9606 GN=AARS1 PE=1 SV=2	51	40	40	113	968	106.7	5.53	0.940894	0.921877	0.855507	1.29059	1.33564	0.844711	1.11253	0.947288	0.946789	0.946175	0.832461	0.746272	Quantified
O95347	Structural maintenance of chromosomes protein 2	SMC2	FUNCTION: Central component of the condensin complex, a complex required for conversion of interphase chromatin into mitotic-like condense chromosomes. The condensin complex probably introduces positive supercoils into relaxed DNA in the presence of type I topoisomerases and converts nicked DNA into positive knotted forms in the presence of type II topoisomerases. {ECO:0000269|PubMed:11136719}.	Structural maintenance of chromosomes protein 2 OS=Homo sapiens OX=9606 GN=SMC2 PE=1 SV=2	47	57	57	110	1197	135.6	8.43	0.914857	0.924065	0.881617	1.0422	1.07218	0.870397	1.06386	1.01134	1.06573	1.03252	0.928548	0.963509	Quantified
Q7KZF4	Staphylococcal nuclease domain-containing protein 1	SND1	FUNCTION: Endonuclease that mediates miRNA decay of both protein-free and AGO2-loaded miRNAs (PubMed:28546213, PubMed:18453631). As part of its function in miRNA decay, regulates mRNAs involved in G1-to-S phase transition (PubMed:28546213). Functions as a bridging factor between STAT6 and the basal transcription factor (PubMed:12234934). Plays a role in PIM1 regulation of MYB activity (PubMed:980…	Staphylococcal nuclease domain-containing protein 1 OS=Homo sapiens OX=9606 GN=SND1 PE=1 SV=1	62	44	44	141	910	101.9	7.17	0.934679	0.929376	0.967951	1.03033	1.01356	1.02122	1.00116	0.999103	1.03951	1.0173	1.01011	1.02716	Quantified
P30101	Protein disulfide-isomerase A3	PDIA3		Protein disulfide-isomerase A3 OS=Homo sapiens OX=9606 GN=PDIA3 PE=1 SV=4	76	35	36	170	505	56.7	6.35	1.02915	1.02276	1.07485	1.03045	1.07239	1.24389	0.882465	0.857095	0.90062	1.06793	1.16233	1.17775	Quantified
Q14789	Golgin subfamily B member 1	GOLGB1	FUNCTION: May participate in forming intercisternal cross-bridges of the Golgi complex.	Golgin subfamily B member 1 OS=Homo sapiens OX=9606 GN=GOLGB1 PE=1 SV=2	23	66	66	89	3259	375.8	5	1.00873	1.0296	1.07323	0.935873	0.935143	1.07996	0.909698	0.959604	0.986404	0.999202	1.088	1.14464	Quantified
P68104	Elongation factor 1-alpha 1	EEF1A1	FUNCTION: This protein promotes the GTP-dependent binding of aminoacyl-tRNA to the A-site of ribosomes during protein biosynthesis. With PARP1 and TXK, forms a complex that acts as a T helper 1 (Th1) cell-specific transcription factor and binds the promoter of IFN-gamma to directly regulate its transcription, and is thus involved importantly in Th1 cytokine production. {ECO:0000269|PubMed:1717797…	Elongation factor 1-alpha 1 OS=Homo sapiens OX=9606 GN=EEF1A1 PE=1 SV=1	69	26	26	261	462	50.1	9.01	0.856248	0.779796	0.744499	1.18769	1.22564	0.715621	1.21896	1.07871	1.07523	1.07046	0.861085	0.753839	Quantified
P13667	Protein disulfide-isomerase A4	PDIA4		Protein disulfide-isomerase A4 OS=Homo sapiens OX=9606 GN=PDIA4 PE=1 SV=2	59	39	40	146	645	72.9	5.07	0.850136	0.855599	0.865619	1.19079	1.25802	1.30271	0.93247	0.874249	0.849698	1.14498	1.21583	1.12675	Quantified
P34932	Heat shock 70 kDa protein 4	HSPA4		Heat shock 70 kDa protein 4 OS=Homo sapiens OX=9606 GN=HSPA4 PE=1 SV=4	54	38	41	109	840	94.3	5.19	0.920697	0.864438	0.829156	1.09584	1.15071	0.811588	1.18978	1.00537	1.0304	1.05616	0.899112	0.846602	Quantified
Q92621	Nuclear pore complex protein Nup205	NUP205	FUNCTION: Plays a role in the nuclear pore complex (NPC) assembly and/or maintenance (PubMed:9348540). May anchor NUP62 and other nucleoporins, but not NUP153 and TPR, to the NPC (PubMed:15229283). {ECO:0000269|PubMed:15229283, ECO:0000269|PubMed:9348540}.	Nuclear pore complex protein Nup205 OS=Homo sapiens OX=9606 GN=NUP205 PE=1 SV=3	29	49	49	89	2012	227.8	6.19	1.02815	1.08881	1.11989	0.96958	0.913707	1.12775	0.908432	0.962586	0.93823	0.991581	1.07109	1.13792	Quantified
P06576	ATP synthase subunit beta, mitochondrial	ATP5F1B	FUNCTION: Mitochondrial membrane ATP synthase (F(1)F(0) ATP synthase or Complex V) produces ATP from ADP in the presence of a proton gradient across the membrane which is generated by electron transport complexes of the respiratory chain. F-type ATPases consist of two structural domains, F(1) - containing the extramembraneous catalytic core, and F(0) - containing the membrane proton channel, link…	ATP synthase subunit beta, mitochondrial OS=Homo sapiens OX=9606 GN=ATP5F1B PE=1 SV=3	72	26	26	139	529	56.5	5.4	0.994873	1.01031	1.03776	0.917842	0.869542	1.15778	0.902106	0.928668	0.954588	1.01879	1.22197	1.3158	Quantified
O00410	Importin-5	IPO5	FUNCTION: Functions in nuclear protein import as nuclear transport receptor. Serves as receptor for nuclear localization signals (NLS) in cargo substrates. Is thought to mediate docking of the importin/substrate complex to the nuclear pore complex (NPC) through binding to nucleoporin and the complex is subsequently translocated through the pore by an energy requiring, Ran-dependent mechanism. At …	Importin-5 OS=Homo sapiens OX=9606 GN=IPO5 PE=1 SV=4	46	37	39	98	1097	123.6	4.94	0.846839	0.92343	0.829096	1.21347	1.12232	0.880392	1.24855	1.08242	1.05545	0.947982	0.86217	0.889848	Quantified
P0DMV9	Heat shock 70 kDa protein 1B	HSPA1B	FUNCTION: Molecular chaperone implicated in a wide variety of cellular processes, including protection of the proteome from stress, folding and transport of newly synthesized polypeptides, activation of proteolysis of misfolded proteins and the formation and dissociation of protein complexes. Plays a pivotal role in the protein quality control system, ensuring the correct folding of proteins, the…	Heat shock 70 kDa protein 1B OS=Homo sapiens OX=9606 GN=HSPA1B PE=1 SV=1	65	29	34	122	641	70	5.66	1.01442	0.961319	0.833772	1.07513	1.13246	0.750427	1.17138	1.02976	0.963837	0.994074	0.948912	0.785353	Quantified
Q01813	ATP-dependent 6-phosphofructokinase, platelet type	PFKP	FUNCTION: Catalyzes the phosphorylation of D-fructose 6-phosphate to fructose 1,6-bisphosphate by ATP, the first committing step of glycolysis.	ATP-dependent 6-phosphofructokinase, platelet type OS=Homo sapiens OX=9606 GN=PFKP PE=1 SV=2	58	30	35	112	784	85.5	7.55	0.90533	0.854715	0.801502	1.18905	1.25632	0.790617	1.19936	1.00788	1.02834	1.04379	0.87409	0.806085	Quantified
Q00839	Heterogeneous nuclear ribonucleoprotein U	HNRNPU	FUNCTION: DNA- and RNA-binding protein involved in several cellular processes such as nuclear chromatin organization, telomere-length regulation, transcription, mRNA alternative splicing and stability, Xist-mediated transcriptional silencing and mitotic cell progression (PubMed:10490622, PubMed:18082603, PubMed:19029303, PubMed:22325991, PubMed:25986610, PubMed:28622508). Plays a role in the regu…	Heterogeneous nuclear ribonucleoprotein U OS=Homo sapiens OX=9606 GN=HNRNPU PE=1 SV=6	48	34	34	159	825	90.5	6	1.05243	1.03737	1.05382	0.893054	0.914107	0.988953	0.830927	0.966702	1.01043	1.03465	1.10232	1.16445	Quantified
P29401	Transketolase	TKT	FUNCTION: Catalyzes the transfer of a two-carbon ketol group from a ketose donor to an aldose acceptor, via a covalent intermediate with the cofactor thiamine pyrophosphate. {ECO:0000269|PubMed:27259054}.	Transketolase OS=Homo sapiens OX=9606 GN=TKT PE=1 SV=3	64	33	33	129	623	67.8	7.66	0.992878	0.90997	0.821344	1.1524	1.22614	0.737497	1.23976	0.960145	0.975281	1.06754	0.854772	0.741494	Quantified
P07355	Annexin A2	ANXA2	FUNCTION: Calcium-regulated membrane-binding protein whose affinity for calcium is greatly enhanced by anionic phospholipids. It binds two calcium ions with high affinity. May be involved in heat-stress response. Inhibits PCSK9-enhanced LDLR degradation, probably reduces PCSK9 protein levels via a translational mechanism but also competes with LDLR for binding with PCSK9 (PubMed:18799458, PubMed:…	Annexin A2 OS=Homo sapiens OX=9606 GN=ANXA2 PE=1 SV=2	78	31	31	358	339	38.6	7.75	1.11931	1.03918	1.08801	1.0213	1.04724	0.879998	1.03557	1.11038	1.20631	1.08035	0.866669	0.816279	Quantified
Q15075	Early endosome antigen 1	EEA1	FUNCTION: Binds phospholipid vesicles containing phosphatidylinositol 3-phosphate and participates in endosomal trafficking.	Early endosome antigen 1 OS=Homo sapiens OX=9606 GN=EEA1 PE=1 SV=2	45	59	59	89	1411	162.4	5.68	0.966243	0.962861	0.996528	0.954642	0.988654	1.03363	0.964756	0.913508	0.963455	1.01746	1.06997	1.13489	Quantified
P15311	Ezrin	EZR	FUNCTION: Probably involved in connections of major cytoskeletal structures to the plasma membrane. In epithelial cells, required for the formation of microvilli and membrane ruffles on the apical pole. Along with PLEKHG6, required for normal macropinocytosis. {ECO:0000269|PubMed:17881735, ECO:0000269|PubMed:18270268, ECO:0000269|PubMed:19111582}.	Ezrin OS=Homo sapiens OX=9606 GN=EZR PE=1 SV=4	58	25	37	130	586	69.4	6.27	0.867771	0.86315	0.781253	1.11245	1.16645	0.777177	1.2161	1.02847	1.1097	1.05117	0.923845	0.834566	Quantified
P78371	T-complex protein 1 subunit beta	CCT2	FUNCTION: Component of the chaperonin-containing T-complex (TRiC), a molecular chaperone complex that assists the folding of proteins upon ATP hydrolysis (PubMed:25467444). The TRiC complex mediates the folding of WRAP53/TCAB1, thereby regulating telomere maintenance (PubMed:25467444). As part of the TRiC complex may play a role in the assembly of BBSome, a complex involved in ciliogenesis regula…	T-complex protein 1 subunit beta OS=Homo sapiens OX=9606 GN=CCT2 PE=1 SV=4	73	33	33	127	535	57.5	6.46	0.90578	0.884047	0.830518	1.11985	1.14421	0.833676	1.17025	1.01824	1.0178	1.03265	0.897389	0.861318	Quantified
Q9UQE7	Structural maintenance of chromosomes protein 3	SMC3	FUNCTION: Central component of cohesin, a complex required for chromosome cohesion during the cell cycle. The cohesin complex may form a large proteinaceous ring within which sister chromatids can be trapped. At anaphase, the complex is cleaved and dissociates from chromatin, allowing sister chromatids to segregate. Cohesion is coupled to DNA replication and is involved in DNA repair. The cohesin…	Structural maintenance of chromosomes protein 3 OS=Homo sapiens OX=9606 GN=SMC3 PE=1 SV=2	46	50	50	103	1217	141.5	7.18	1.01041	1.02778	1.01578	0.945267	0.971886	1.00302	0.946324	0.958558	0.981555	1.01645	1.03807	1.07855	Quantified
Q7Z6Z7	E3 ubiquitin-protein ligase HUWE1	HUWE1	FUNCTION: E3 ubiquitin-protein ligase which mediates ubiquitination and subsequent proteasomal degradation of target proteins (PubMed:15989957, PubMed:19713937, PubMed:15567145, PubMed:15767685, PubMed:18488021, PubMed:17567951, PubMed:19037095, PubMed:20534529). Regulates apoptosis by catalyzing the polyubiquitination and degradation of MCL1 (PubMed:15989957). Mediates monoubiquitination of DNA …	E3 ubiquitin-protein ligase HUWE1 OS=Homo sapiens OX=9606 GN=HUWE1 PE=1 SV=3	18	58	58	88	4374	481.6	5.22	0.96602	1.02796	1.00114	1.06426	1.02344	0.959909	1.07276	1.03671	1.00049	0.981367	0.960692	0.944531	Quantified
P33176	Kinesin-1 heavy chain	KIF5B	FUNCTION: Microtubule-dependent motor required for normal distribution of mitochondria and lysosomes. Can induce formation of neurite-like membrane protrusions in non-neuronal cells in a ZFYVE27-dependent manner (By similarity). Regulates centrosome and nuclear positioning during mitotic entry. During the G2 phase of the cell cycle in a BICD2-dependent manner, antagonizes dynein function and driv…	Kinesin-1 heavy chain OS=Homo sapiens OX=9606 GN=KIF5B PE=1 SV=1	50	38	47	95	963	109.6	6.51	0.928028	0.928254	0.883494	1.09385	1.11598	0.840521	1.09363	1.03786	1.05084	0.98321	0.89301	0.910054	Quantified
Q9NTJ3	Structural maintenance of chromosomes protein 4	SMC4	FUNCTION: Central component of the condensin complex, a complex required for conversion of interphase chromatin into mitotic-like condense chromosomes. The condensin complex probably introduces positive supercoils into relaxed DNA in the presence of type I topoisomerases and converts nicked DNA into positive knotted forms in the presence of type II topoisomerases. {ECO:0000269|PubMed:11136719}.	Structural maintenance of chromosomes protein 4 OS=Homo sapiens OX=9606 GN=SMC4 PE=1 SV=2	41	51	51	102	1288	147.1	6.79	0.931659	0.946803	0.911716	1.02771	1.05375	0.906943	1.04947	1.03152	1.05	1.01109	0.939222	0.971129	Quantified
P07237	Protein disulfide-isomerase	P4HB	FUNCTION: This multifunctional protein catalyzes the formation, breakage and rearrangement of disulfide bonds. At the cell surface, seems to act as a reductase that cleaves disulfide bonds of proteins attached to the cell. May therefore cause structural modifications of exofacial proteins. Inside the cell, seems to form/rearrange disulfide bonds of nascent proteins. At high concentrations, functi…	Protein disulfide-isomerase OS=Homo sapiens OX=9606 GN=P4HB PE=1 SV=3	68	35	35	175	508	57.1	4.87	1.10304	1.0831	1.16569	0.962169	1.0036	1.15018	0.843809	0.82066	0.91197	1.03675	1.12332	1.15704	Quantified
O00159	Unconventional myosin-Ic	MYO1C	FUNCTION: Myosins are actin-based motor molecules with ATPase activity. Unconventional myosins serve in intracellular movements. Their highly divergent tails are presumed to bind to membranous compartments, which would be moved relative to actin filaments. Involved in glucose transporter recycling in response to insulin by regulating movement of intracellular GLUT4-containing vesicles to the plas…	Unconventional myosin-Ic OS=Homo sapiens OX=9606 GN=MYO1C PE=1 SV=4	43	41	41	91	1063	121.6	9.41	1.06076	1.05137	1.12098	0.917429	0.940346	1.03643	0.903489	0.895241	0.933879	0.971778	1.08164	1.15386	Quantified
P52272	Heterogeneous nuclear ribonucleoprotein M	HNRNPM	FUNCTION: Pre-mRNA binding protein in vivo, binds avidly to poly(G) and poly(U) RNA homopolymers in vitro. Involved in splicing. Acts as a receptor for carcinoembryonic antigen in Kupffer cells, may initiate a series of signaling events leading to tyrosine phosphorylation of proteins and induction of IL-1 alpha, IL-6, IL-10 and tumor necrosis factor alpha cytokines.	Heterogeneous nuclear ribonucleoprotein M OS=Homo sapiens OX=9606 GN=HNRNPM PE=1 SV=3	60	35	35	141	730	77.5	8.7	1.06573	1.04602	1.11066	0.920577	0.910753	1.05503	0.902673	0.919678	0.97665	1.01088	1.09713	1.15035	Quantified
Q14697	Neutral alpha-glucosidase AB	GANAB	FUNCTION: Catalytic subunit of glucosidase II that cleaves sequentially the 2 innermost alpha-1,3-linked glucose residues from the Glc(2)Man(9)GlcNAc(2) oligosaccharide precursor of immature glycoproteins (PubMed:10929008). Required for PKD1/Polycystin-1 and PKD2/Polycystin-2 maturation and localization to the cell surface and cilia (PubMed:27259053). {ECO:0000269|PubMed:10929008, ECO:0000269|Pub…	Neutral alpha-glucosidase AB OS=Homo sapiens OX=9606 GN=GANAB PE=1 SV=3	45	35	35	130	944	106.8	6.14	1.10544	1.08559	1.16413	0.888878	0.917016	1.02009	0.894728	0.87251	0.936908	1.00567	1.06533	1.11145	Quantified
Q9BSJ8	Extended synaptotagmin-1	ESYT1	FUNCTION: Binds glycerophospholipids in a barrel-like domain and may play a role in cellular lipid transport (By similarity). Binds calcium (via the C2 domains) and translocates to sites of contact between the endoplasmic reticulum and the cell membrane in response to increased cytosolic calcium levels. Helps tether the endoplasmic reticulum to the cell membrane and promotes the formation of appo…	Extended synaptotagmin-1 OS=Homo sapiens OX=9606 GN=ESYT1 PE=1 SV=1	45	36	36	94	1104	122.8	5.83	1.17846	1.18533	1.27082	0.950885	0.863126	1.10405	0.885435	0.905336	0.885165	0.951405	1.0634	1.14801	Quantified
Q12906	Interleukin enhancer-binding factor 3	ILF3	FUNCTION: RNA-binding protein that plays an essential role in the biogenesis of circular RNAs (circRNAs) which are produced by back-splicing circularization of pre-mRNAs. Within the nucleus, promotes circRNAs processing by stabilizing the regulatory elements residing in the flanking introns of the circularized exons. Plays thereby a role in the back-splicing of a subset of circRNAs (PubMed:286255…	Interleukin enhancer-binding factor 3 OS=Homo sapiens OX=9606 GN=ILF3 PE=1 SV=3	47	30	34	137	894	95.3	8.76	1.0755	1.0209	1.1058	0.898621	0.913006	1.02119	0.869941	0.921954	0.991082	1.00935	1.08884	1.17709	Quantified
P48681	Nestin	NES	FUNCTION: Required for brain and eye development. Promotes the disassembly of phosphorylated vimentin intermediate filaments (IF) during mitosis and may play a role in the trafficking and distribution of IF proteins and other cellular factors to daughter cells during progenitor cell division. Required for survival, renewal and mitogen-stimulated proliferation of neural progenitor cells (By simila…	Nestin OS=Homo sapiens OX=9606 GN=NES PE=1 SV=2	34	49	49	86	1621	177.3	4.36	1.06253	1.06285	1.04981	0.897774	0.926965	0.956432	0.897782	0.915569	0.945258	0.981864	1.04616	1.07899	Quantified
Q15393	Splicing factor 3B subunit 3	SF3B3	FUNCTION: Involved in pre-mRNA splicing as a component of the splicing factor SF3B complex, a constituent of the spliceosome (PubMed:10490618, PubMed:10882114, PubMed:27720643, PubMed:28781166). SF3B complex is required for 'A' complex assembly formed by the stable binding of U2 snRNP to the branchpoint sequence (BPS) in pre-mRNA. Sequence independent binding of SF3A/SF3B complex upstream of the …	Splicing factor 3B subunit 3 OS=Homo sapiens OX=9606 GN=SF3B3 PE=1 SV=4	40	39	39	116	1217	135.5	5.26	1.03589	0.983152	0.999123	0.936412	0.966994	0.966829	0.945202	0.949598	1.00663	1.02455	1.04285	1.07879	Quantified
P08729	Keratin, type II cytoskeletal 7	KRT7	FUNCTION: Blocks interferon-dependent interphase and stimulates DNA synthesis in cells. Involved in the translational regulation of the human papillomavirus type 16 E7 mRNA (HPV16 E7). {ECO:0000269|PubMed:10492017, ECO:0000269|PubMed:12072504}.	Keratin, type II cytoskeletal 7 OS=Homo sapiens OX=9606 GN=KRT7 PE=1 SV=5	61	29	34	216	469	51.4	5.48	0.935525	0.960208	1.00673	0.892495	0.946334	1.04353	0.825477	0.957253	1.0329	1.06302	1.17389	1.29986	Quantified
O75083	WD repeat-containing protein 1	WDR1	FUNCTION: Induces disassembly of actin filaments in conjunction with ADF/cofilin family proteins (PubMed:15629458). Enhances cofilin-mediated actin severing (By similarity). Involved in cytokinesis. Involved in chemotactic cell migration by restricting lamellipodial membrane protrusions (PubMed:18494608). Involved in myocardium sarcomere organization. Required for cardiomyocyte growth and mainten…	WD repeat-containing protein 1 OS=Homo sapiens OX=9606 GN=WDR1 PE=1 SV=4	73	32	32	105	606	66.2	6.65	0.950744	0.902443	0.871488	1.16117	1.17936	0.803621	1.18836	0.984352	0.998017	1.02674	0.915244	0.83037	Quantified
P20700	Lamin-B1	LMNB1	FUNCTION: Lamins are components of the nuclear lamina, a fibrous layer on the nucleoplasmic side of the inner nuclear membrane, which is thought to provide a framework for the nuclear envelope and may also interact with chromatin.	Lamin-B1 OS=Homo sapiens OX=9606 GN=LMNB1 PE=1 SV=2	56	33	36	132	586	66.4	5.16	1.09765	1.0814	1.15953	0.860846	0.882412	1.04411	0.784993	0.880337	0.934696	0.999542	1.1572	1.22214	Quantified
P50990	T-complex protein 1 subunit theta	CCT8	FUNCTION: Component of the chaperonin-containing T-complex (TRiC), a molecular chaperone complex that assists the folding of proteins upon ATP hydrolysis (PubMed:25467444). The TRiC complex mediates the folding of WRAP53/TCAB1, thereby regulating telomere maintenance (PubMed:25467444). As part of the TRiC complex may play a role in the assembly of BBSome, a complex involved in ciliogenesis regula…	T-complex protein 1 subunit theta OS=Homo sapiens OX=9606 GN=CCT8 PE=1 SV=4	62	30	30	133	548	59.6	5.6	0.910672	0.895902	0.841101	1.10456	1.13415	0.878011	1.13819	1.02587	1.03964	1.03448	0.893445	0.85573	Quantified
P12956	X-ray repair cross-complementing protein 6	XRCC6	FUNCTION: Single-stranded DNA-dependent ATP-dependent helicase. Has a role in chromosome translocation. The DNA helicase II complex binds preferentially to fork-like ends of double-stranded DNA in a cell cycle-dependent manner. It works in the 3'-5' direction. Binding to DNA may be mediated by XRCC6. Involved in DNA non-homologous end joining (NHEJ) required for double-strand break repair and V(D…	X-ray repair cross-complementing protein 6 OS=Homo sapiens OX=9606 GN=XRCC6 PE=1 SV=2	50	31	31	124	609	69.8	6.64	1.03149	0.954227	0.941076	0.977278	1.00743	0.892216	1.02349	0.944488	0.999022	1.05225	0.99292	0.994113	Quantified
P06733	Alpha-enolase	ENO1	FUNCTION: Glycolytic enzyme the catalyzes the conversion of 2-phosphoglycerate to phosphoenolpyruvate (PubMed:29775581, PubMed:1369209). In addition to glycolysis, involved in various processes such as growth control, hypoxia tolerance and allergic responses (PubMed:2005901, PubMed:10802057, PubMed:12666133, PubMed:29775581). May also function in the intravascular and pericellular fibrinolytic sy…	Alpha-enolase OS=Homo sapiens OX=9606 GN=ENO1 PE=1 SV=2	66	21	23	220	434	47.1	7.39	0.879504	0.825681	0.743248	1.26632	1.20592	0.724064	1.368	1.01385	0.996813	1.03351	0.812684	0.70251	Quantified
Q14764	Major vault protein	MVP	FUNCTION: Required for normal vault structure. Vaults are multi-subunit structures that may act as scaffolds for proteins involved in signal transduction. Vaults may also play a role in nucleo-cytoplasmic transport. Down-regulates IFNG-mediated STAT1 signaling and subsequent activation of JAK. Down-regulates SRC activity and signaling through MAP kinases. {ECO:0000269|PubMed:15133037, ECO:0000269…	Major vault protein OS=Homo sapiens OX=9606 GN=MVP PE=1 SV=4	60	38	38	85	893	99.3	5.48	0.95893	0.952875	0.918972	1.04797	1.08287	0.847639	1.14262	1.0076	1.06661	1.00638	0.95085	0.910469	Quantified
Q9P2J5	Leucine--tRNA ligase, cytoplasmic	LARS1	FUNCTION: Catalyzes the specific attachment of an amino acid to its cognate tRNA in a two step reaction: the amino acid (AA) is first activated by ATP to form AA-AMP and then transferred to the acceptor end of the tRNA. Exhibits a post-transfer editing activity to hydrolyze mischarged tRNAs. {ECO:0000269|PubMed:19426743}.	Leucine--tRNA ligase, cytoplasmic OS=Homo sapiens OX=9606 GN=LARS1 PE=1 SV=2	46	43	43	101	1176	134.4	7.3	0.984479	0.978196	0.993176	1.07049	1.08309	0.99671	1.0025	0.968563	0.989092	0.999549	0.978014	1.00248	Quantified
P11216	Glycogen phosphorylase, brain form	PYGB	FUNCTION: Glycogen phosphorylase that regulates glycogen mobilization (PubMed:27402852). Phosphorylase is an important allosteric enzyme in carbohydrate metabolism (PubMed:3346228). Enzymes from different sources differ in their regulatory mechanisms and in their natural substrates (PubMed:3346228). However, all known phosphorylases share catalytic and structural properties (PubMed:3346228). {ECO…	Glycogen phosphorylase, brain form OS=Homo sapiens OX=9606 GN=PYGB PE=1 SV=5	52	35	38	99	843	96.6	6.86	0.918995	0.910989	0.876775	1.11979	1.12755	0.860412	1.19216	1.01838	1.02388	1.03444	0.922845	0.863689	Quantified
Q92598	Heat shock protein 105 kDa	HSPH1	FUNCTION: Acts as a nucleotide-exchange factor (NEF) for chaperone proteins HSPA1A and HSPA1B, promoting the release of ADP from HSPA1A/B thereby triggering client/substrate protein release (PubMed:24318877). Prevents the aggregation of denatured proteins in cells under severe stress, on which the ATP levels decrease markedly. Inhibits HSPA8/HSC70 ATPase and chaperone activities (By similarity). …	Heat shock protein 105 kDa OS=Homo sapiens OX=9606 GN=HSPH1 PE=1 SV=1	50	33	36	94	858	96.8	5.39	0.95891	0.953143	0.817374	1.14857	1.19896	0.784646	1.24688	1.01503	1.02738	1.01401	0.876667	0.781755	Quantified
Q86VP6	Cullin-associated NEDD8-dissociated protein 1	CAND1	FUNCTION: Key assembly factor of SCF (SKP1-CUL1-F-box protein) E3 ubiquitin ligase complexes that promotes the exchange of the substrate-recognition F-box subunit in SCF complexes, thereby playing a key role in the cellular repertoire of SCF complexes. Acts as a F-box protein exchange factor. The exchange activity of CAND1 is coupled with cycles of neddylation conjugation: in the deneddylated sta…	Cullin-associated NEDD8-dissociated protein 1 OS=Homo sapiens OX=9606 GN=CAND1 PE=1 SV=2	39	39	41	100	1230	136.3	5.78	0.943824	0.959391	0.888342	1.11142	1.09103	0.862998	1.11764	1.06545	1.02298	0.982136	0.908181	0.875364	Quantified
Q99832	T-complex protein 1 subunit eta	CCT7	FUNCTION: Component of the chaperonin-containing T-complex (TRiC), a molecular chaperone complex that assists the folding of proteins upon ATP hydrolysis (PubMed:25467444). The TRiC complex mediates the folding of WRAP53/TCAB1, thereby regulating telomere maintenance (PubMed:25467444). The TRiC complex plays a role in the folding of actin and tubulin (Probable). {ECO:0000269|PubMed:25467444, ECO:…	T-complex protein 1 subunit eta OS=Homo sapiens OX=9606 GN=CCT7 PE=1 SV=2	63	29	29	114	543	59.3	7.65	0.919786	0.914003	0.863387	1.09543	1.10619	0.856942	1.11992	0.999627	1.01418	1.0462	0.931406	0.890998	Quantified
P07437	Tubulin beta chain	TUBB	FUNCTION: Tubulin is the major constituent of microtubules. It binds two moles of GTP, one at an exchangeable site on the beta chain and one at a non-exchangeable site on the alpha chain.	Tubulin beta chain OS=Homo sapiens OX=9606 GN=TUBB PE=1 SV=2	82	4	25	202	444	49.6	4.89	0.917787	0.845194	0.781315	1.18048	1.18466	0.734792	1.28478	1.09513	0.996853	1.01371	0.845469	0.738785	Quantified
Q9NR30	Nucleolar RNA helicase 2	DDX21	FUNCTION: RNA helicase that acts as a sensor of the transcriptional status of both RNA polymerase (Pol) I and II: promotes ribosomal RNA (rRNA) processing and transcription from polymerase II (Pol II) (PubMed:25470060, PubMed:28790157). Binds various RNAs, such as rRNAs, snoRNAs, 7SK and, at lower extent, mRNAs (PubMed:25470060). In the nucleolus, localizes to rDNA locus, where it directly binds …	Nucleolar RNA helicase 2 OS=Homo sapiens OX=9606 GN=DDX21 PE=1 SV=5	50	33	36	102	783	87.3	9.28	0.991793	0.977939	1.05991	0.936923	0.937372	1.16001	0.874216	0.9463	1.05318	1.03087	1.07777	1.24727	Quantified
P05783	Keratin, type I cytoskeletal 18	KRT18	FUNCTION: Involved in the uptake of thrombin-antithrombin complexes by hepatic cells (By similarity). When phosphorylated, plays a role in filament reorganization. Involved in the delivery of mutated CFTR to the plasma membrane. Together with KRT8, is involved in interleukin-6 (IL-6)-mediated barrier protection. {ECO:0000250, ECO:0000269|PubMed:15529338, ECO:0000269|PubMed:16424149, ECO:0000269|P…	Keratin, type I cytoskeletal 18 OS=Homo sapiens OX=9606 GN=KRT18 PE=1 SV=2	74	30	33	151	430	48	5.45	0.954403	0.969014	0.995433	0.898131	0.92576	1.03642	0.841062	0.93422	0.993114	1.04597	1.17943	1.28652	Quantified
P19338	Nucleolin	NCL	FUNCTION: Nucleolin is the major nucleolar protein of growing eukaryotic cells. It is found associated with intranucleolar chromatin and pre-ribosomal particles. It induces chromatin decondensation by binding to histone H1. It is thought to play a role in pre-rRNA transcription and ribosome assembly. May play a role in the process of transcriptional elongation. Binds RNA oligonucleotides with 5'-…	Nucleolin OS=Homo sapiens OX=9606 GN=NCL PE=1 SV=3	46	44	44	196	710	76.6	4.7	1.06767	0.964827	0.992156	1.03286	1.04234	0.923693	1.08209	1.0294	1.08849	0.971536	0.904573	0.880518	Quantified
P41252	Isoleucine--tRNA ligase, cytoplasmic	IARS1	FUNCTION: Catalyzes the specific attachment of an amino acid to its cognate tRNA in a 2 step reaction: the amino acid (AA) is first activated by ATP to form AA-AMP and then transferred to the acceptor end of the tRNA. {ECO:0000269|PubMed:8052601}.	Isoleucine--tRNA ligase, cytoplasmic OS=Homo sapiens OX=9606 GN=IARS1 PE=1 SV=2	39	41	41	95	1262	144.4	6.15	1.00081	1.0206	1.0197	1.1076	1.07257	1.03414	1.02642	0.996973	0.997968	0.977921	0.96056	1.00052	Quantified
P68371	Tubulin beta-4B chain	TUBB4B	FUNCTION: Tubulin is the major constituent of microtubules. It binds two moles of GTP, one at an exchangeable site on the beta chain and one at a non-exchangeable site on the alpha chain.	Tubulin beta-4B chain OS=Homo sapiens OX=9606 GN=TUBB4B PE=1 SV=1	78	1	24	207	445	49.8	4.89	0.873807	0.822308	0.743608	1.20792	1.21304	0.742474	1.35237	1.09641	1.08598	1.0475	0.836008	0.756632	Quantified
Q9Y678	Coatomer subunit gamma-1	COPG1	FUNCTION: The coatomer is a cytosolic protein complex that binds to dilysine motifs and reversibly associates with Golgi non-clathrin-coated vesicles, which further mediate biosynthetic protein transport from the ER, via the Golgi up to the trans Golgi network. Coatomer complex is required for budding from Golgi membranes, and is essential for the retrograde Golgi-to-ER transport of dilysine-tagg…	Coatomer subunit gamma-1 OS=Homo sapiens OX=9606 GN=COPG1 PE=1 SV=1	54	31	34	77	874	97.7	5.47	0.930731	1.00943	0.924512	1.16019	1.05811	0.965686	1.14266	1.02796	0.949053	0.939218	0.93883	0.943093	Quantified
Q14690	Protein RRP5 homolog	PDCD11	FUNCTION: Essential for the generation of mature 18S rRNA, specifically necessary for cleavages at sites A0, 1 and 2 of the 47S precursor. Directly interacts with U3 snoRNA. {ECO:0000269|PubMed:17654514}.; FUNCTION: Involved in the biogenesis of rRNA. {ECO:0000250}.	Protein RRP5 homolog OS=Homo sapiens OX=9606 GN=PDCD11 PE=1 SV=3	28	48	48	85	1871	208.6	8.87	1.01284	1.00918	1.07185	0.941957	0.934184	1.05878	0.90665	0.986266	1.04494	0.981577	1.083	1.19611	Quantified
Q02880	DNA topoisomerase 2-beta	TOP2B	FUNCTION: Control of topological states of DNA by transient breakage and subsequent rejoining of DNA strands. Topoisomerase II makes double-strand breaks. {ECO:0000269|PubMed:10684600}.	DNA topoisomerase 2-beta OS=Homo sapiens OX=9606 GN=TOP2B PE=1 SV=3	32	33	49	87	1626	183.2	8	1.05967	1.05481	1.12631	0.919779	0.926185	1.10409	0.906639	0.957536	0.964847	0.98242	1.0967	1.15043	Quantified
Q16891	MICOS complex subunit MIC60	IMMT	FUNCTION: Component of the MICOS complex, a large protein complex of the mitochondrial inner membrane that plays crucial roles in the maintenance of crista junctions, inner membrane architecture, and formation of contact sites to the outer membrane. Plays an important role in the maintenance of the MICOS complex stability and the mitochondrial cristae morphology (PubMed:22114354, PubMed:25781180)…	MICOS complex subunit MIC60 OS=Homo sapiens OX=9606 GN=IMMT PE=1 SV=1	52	38	38	103	758	83.6	6.48	1.06085	1.03955	1.10985	0.933776	0.930799	1.07626	0.866518	0.940677	0.977994	0.999045	1.11142	1.13561	Quantified
P49368	T-complex protein 1 subunit gamma	CCT3	FUNCTION: Component of the chaperonin-containing T-complex (TRiC), a molecular chaperone complex that assists the folding of proteins upon ATP hydrolysis (PubMed:25467444). The TRiC complex mediates the folding of WRAP53/TCAB1, thereby regulating telomere maintenance (PubMed:25467444). As part of the TRiC complex may play a role in the assembly of BBSome, a complex involved in ciliogenesis regula…	T-complex protein 1 subunit gamma OS=Homo sapiens OX=9606 GN=CCT3 PE=1 SV=4	66	35	35	99	545	60.5	6.49	0.915669	0.883317	0.84501	1.11694	1.1207	0.852285	1.14686	1.01139	1.00816	1.03154	0.913347	0.891873	Quantified
P07942	Laminin subunit beta-1	LAMB1	FUNCTION: Binding to cells via a high affinity receptor, laminin is thought to mediate the attachment, migration and organization of cells into tissues during embryonic development by interacting with other extracellular matrix components. Involved in the organization of the laminar architecture of cerebral cortex. It is probably required for the integrity of the basement membrane/glia limitans t…	Laminin subunit beta-1 OS=Homo sapiens OX=9606 GN=LAMB1 PE=1 SV=2	32	44	44	83	1786	197.9	4.94	1.13692	1.14681	1.18707	0.883756	0.918106	1.04851	0.869268	0.917189	0.980733	1.00671	1.0716	1.1561	Quantified
Q14152	Eukaryotic translation initiation factor 3 subunit A	EIF3A	FUNCTION: RNA-binding component of the eukaryotic translation initiation factor 3 (eIF-3) complex, which is required for several steps in the initiation of protein synthesis (PubMed:17581632, PubMed:25849773). The eIF-3 complex associates with the 40S ribosome and facilitates the recruitment of eIF-1, eIF-1A, eIF-2:GTP:methionyl-tRNAi and eIF-5 to form the 43S pre-initiation complex (43S PIC). Th…	Eukaryotic translation initiation factor 3 subunit A OS=Homo sapiens OX=9606 GN=EIF3A PE=1 SV=1	32	50	50	112	1382	166.5	6.79	0.928275	0.949194	0.950271	1.06271	1.04502	0.963891	1.05329	1.0265	1.02352	1.02212	0.950014	0.950624	Quantified
O60506	Heterogeneous nuclear ribonucleoprotein Q	SYNCRIP	FUNCTION: Heterogenous nuclear ribonucleoprotein (hnRNP) implicated in mRNA processing mechanisms. Component of the CRD-mediated complex that promotes MYC mRNA stability. Isoform 1, isoform 2 and isoform 3 are associated in vitro with pre-mRNA, splicing intermediates and mature mRNA protein complexes. Isoform 1 binds to apoB mRNA AU-rich sequences. Isoform 1 is part of the APOB mRNA editosome com…	Heterogeneous nuclear ribonucleoprotein Q OS=Homo sapiens OX=9606 GN=SYNCRIP PE=1 SV=2	51	22	30	118	623	69.6	8.59	1.03203	0.983731	1.0307	0.926459	0.959581	0.987301	0.930876	0.946693	1.03769	1.00546	1.03169	1.12777	Quantified
P25705	ATP synthase subunit alpha, mitochondrial	ATP5F1A	FUNCTION: Mitochondrial membrane ATP synthase (F(1)F(0) ATP synthase or Complex V) produces ATP from ADP in the presence of a proton gradient across the membrane which is generated by electron transport complexes of the respiratory chain. F-type ATPases consist of two structural domains, F(1) - containing the extramembraneous catalytic core, and F(0) - containing the membrane proton channel, link…	ATP synthase subunit alpha, mitochondrial OS=Homo sapiens OX=9606 GN=ATP5F1A PE=1 SV=1	60	26	26	142	553	59.7	9.13	0.970652	0.960016	0.999784	0.882039	0.89539	1.08343	0.869221	0.93323	1.03435	1.04347	1.19161	1.28102	Quantified
Q13200	26S proteasome non-ATPase regulatory subunit 2	PSMD2	FUNCTION: Component of the 26S proteasome, a multiprotein complex involved in the ATP-dependent degradation of ubiquitinated proteins. This complex plays a key role in the maintenance of protein homeostasis by removing misfolded or damaged proteins, which could impair cellular functions, and by removing proteins whose functions are no longer required. Therefore, the proteasome participates in num…	26S proteasome non-ATPase regulatory subunit 2 OS=Homo sapiens OX=9606 GN=PSMD2 PE=1 SV=3	55	38	38	102	908	100.1	5.2	0.901912	0.88522	0.879938	1.07426	1.08464	0.890736	1.10563	1.00392	1.08288	1.04202	0.95057	0.961965	Quantified
P49748	Very long-chain specific acyl-CoA dehydrogenase, mitochondrial	ACADVL	FUNCTION: Active toward esters of long-chain and very long chain fatty acids such as palmitoyl-CoA, myristoyl-CoA and stearoyl-CoA. Can accommodate substrate acyl chain lengths as long as 24 carbons, but shows little activity for substrates of less than 12 carbons. {ECO:0000269|PubMed:18227065}.	Very long-chain specific acyl-CoA dehydrogenase, mitochondrial OS=Homo sapiens OX=9606 GN=ACADVL PE=1 SV=1	63	34	34	97	655	70.3	8.75	1.08788	1.09444	1.16021	0.909299	0.897801	1.04828	0.873993	0.929294	1.00874	0.961674	1.0777	1.13007	Quantified
O95782	AP-2 complex subunit alpha-1	AP2A1	FUNCTION: Component of the adaptor protein complex 2 (AP-2). Adaptor protein complexes function in protein transport via transport vesicles in different membrane traffic pathways. Adaptor protein complexes are vesicle coat components and appear to be involved in cargo selection and vesicle formation. AP-2 is involved in clathrin-dependent endocytosis in which cargo proteins are incorporated into …	AP-2 complex subunit alpha-1 OS=Homo sapiens OX=9606 GN=AP2A1 PE=1 SV=3	44	27	38	91	977	107.5	7.03	1.0568	1.02624	1.11886	0.954376	0.9994	0.923337	0.910053	0.94954	0.995925	0.993975	1.02723	1.04274	Quantified
Q9BQE3	Tubulin alpha-1C chain	TUBA1C	FUNCTION: Tubulin is the major constituent of microtubules. It binds two moles of GTP, one at an exchangeable site on the beta chain and one at a non-exchangeable site on the alpha chain.	Tubulin alpha-1C chain OS=Homo sapiens OX=9606 GN=TUBA1C PE=1 SV=1	63	8	22	200	449	49.9	5.1	0.89154	0.829687	0.796134	1.21773	1.18113	0.724696	1.31572	1.09222	1.00121	1.01259	0.846368	0.730443	Quantified
P27708	CAD protein	CAD	FUNCTION: This protein is a 'fusion' protein encoding four enzymatic activities of the pyrimidine pathway (GATase, CPSase, ATCase and DHOase). {ECO:0000269|PubMed:24332717}.	CAD protein OS=Homo sapiens OX=9606 GN=CAD PE=1 SV=3	29	47	47	76	2225	242.8	6.46	0.925089	0.91035	0.884578	1.09126	1.08591	0.899041	1.11617	1.08319	0.99183	1.0108	0.924719	0.903405	Quantified
Q8WUM4	Programmed cell death 6-interacting protein	PDCD6IP	FUNCTION: Multifunctional protein involved in endocytosis, multivesicular body biogenesis, membrane repair, cytokinesis, apoptosis and maintenance of tight junction integrity. Class E VPS protein involved in concentration and sorting of cargo proteins of the multivesicular body (MVB) for incorporation into intralumenal vesicles (ILVs) that are generated by invagination and scission from the limit…	Programmed cell death 6-interacting protein OS=Homo sapiens OX=9606 GN=PDCD6IP PE=1 SV=1	51	44	44	92	868	96	6.52	0.911804	0.946015	0.900461	1.12138	1.13012	0.831039	1.0829	1.08283	1.04874	1.00102	0.913074	0.88162	Quantified
P08133	Annexin A6	ANXA6	FUNCTION: May associate with CD21. May regulate the release of Ca(2+) from intracellular stores.	Annexin A6 OS=Homo sapiens OX=9606 GN=ANXA6 PE=1 SV=3	62	38	38	82	673	75.8	5.6	1.10385	0.980659	0.789545	1.07957	1.21019	0.752218	1.15812	1.20962	1.21321	1.00955	0.84961	0.669949	Quantified
Q9Y5B9	FACT complex subunit SPT16	SUPT16H	FUNCTION: Component of the FACT complex, a general chromatin factor that acts to reorganize nucleosomes. The FACT complex is involved in multiple processes that require DNA as a template such as mRNA elongation, DNA replication and DNA repair. During transcription elongation the FACT complex acts as a histone chaperone that both destabilizes and restores nucleosomal structure. It facilitates the …	FACT complex subunit SPT16 OS=Homo sapiens OX=9606 GN=SUPT16H PE=1 SV=1	42	40	40	90	1047	119.8	5.66	1.06221	0.996971	0.987832	0.973168	1.01905	0.950011	0.978124	0.991103	0.994574	1.02602	1.00235	0.984092	Quantified
P07996	Thrombospondin-1	THBS1	FUNCTION: Adhesive glycoprotein that mediates cell-to-cell and cell-to-matrix interactions. Binds heparin. May play a role in dentinogenesis and/or maintenance of dentin and dental pulp (By similarity). Ligand for CD36 mediating antiangiogenic properties. Plays a role in ER stress response, via its interaction with the activating transcription factor 6 alpha (ATF6) which produces adaptive ER stre…	Thrombospondin-1 OS=Homo sapiens OX=9606 GN=THBS1 PE=1 SV=2	39	40	40	102	1170	129.3	4.94	1.08069	1.01902	1.22714	0.918219	0.950126	1.11896	0.839971	0.976292	1.12303	0.912377	1.00567	1.13444	Quantified
Q16881	Thioredoxin reductase 1, cytoplasmic	TXNRD1	FUNCTION: Isoform 1 may possess glutaredoxin activity as well as thioredoxin reductase activity and induces actin and tubulin polymerization, leading to formation of cell membrane protrusions. Isoform 4 enhances the transcriptional activity of estrogen receptors alpha and beta while isoform 5 enhances the transcriptional activity of the beta receptor only. Isoform 5 also mediates cell death induc…	Thioredoxin reductase 1, cytoplasmic OS=Homo sapiens OX=9606 GN=TXNRD1 PE=1 SV=3	52	27	28	86	649	70.9	7.39	1.01056	0.978509	0.965655	1.21472	1.19166	0.871894	1.15601	0.95405	0.95533	0.988662	0.886105	0.838694	Quantified
P19367	Hexokinase-1	HK1	FUNCTION: Catalyzes the phosphorylation of various hexoses, such as D-glucose, D-glucosamine, D-fructose, D-mannose and 2-deoxy-D-glucose, to hexose 6-phosphate (D-glucose 6-phosphate, D-glucosamine 6-phosphate, D-fructose 6-phosphate, D-mannose 6-phosphate and 2-deoxy-D-glucose 6-phosphate, respectively) (PubMed:1637300, PubMed:25316723, PubMed:27374331). Does not phosphorylate N-acetyl-D-glucos…	Hexokinase-1 OS=Homo sapiens OX=9606 GN=HK1 PE=1 SV=3	44	36	39	95	917	102.4	6.8	1.02291	1.05649	1.10707	0.922124	0.926188	1.11196	0.910696	0.935682	1.02787	0.990963	1.04027	1.1781	Quantified
P11586	C-1-tetrahydrofolate synthase, cytoplasmic	MTHFD1		C-1-tetrahydrofolate synthase, cytoplasmic OS=Homo sapiens OX=9606 GN=MTHFD1 PE=1 SV=3	43	36	36	80	935	101.5	7.3	0.947605	0.900871	0.863825	1.08067	1.12734	0.826006	1.13279	0.963084	0.971101	1.05661	0.943491	0.872383	Quantified
Q14683	Structural maintenance of chromosomes protein 1A	SMC1A	FUNCTION: Involved in chromosome cohesion during cell cycle and in DNA repair. Central component of cohesin complex. The cohesin complex is required for the cohesion of sister chromatids after DNA replication. The cohesin complex apparently forms a large proteinaceous ring within which sister chromatids can be trapped. At anaphase, the complex is cleaved and dissociates from chromatin, allowing s…	Structural maintenance of chromosomes protein 1A OS=Homo sapiens OX=9606 GN=SMC1A PE=1 SV=2	40	51	51	92	1233	143.1	7.64	1.01392	1.03343	1.03517	0.929239	0.94232	1.00776	0.929304	0.962942	1.00572	1.01075	1.05919	1.08456	Quantified
Q13085	Acetyl-CoA carboxylase 1	ACACA	FUNCTION: Cytosolic enzyme that catalyzes the carboxylation of acetyl-CoA to malonyl-CoA, the first and rate-limiting step of de novo fatty acid biosynthesis (PubMed:20952656, PubMed:20457939, PubMed:29899443). This is a 2 steps reaction starting with the ATP-dependent carboxylation of the biotin carried by the biotin carboxyl carrier (BCC) domain followed by the transfer of the carboxyl group fr…	Acetyl-CoA carboxylase 1 OS=Homo sapiens OX=9606 GN=ACACA PE=1 SV=2	25	47	47	73	2346	265.4	6.37	0.915326	0.932592	0.901469	1.10427	1.10646	0.928668	1.06652	1.07772	1.02351	1.00033	0.950188	0.921411	Quantified
Q9BZF9	Uveal autoantigen with coiled-coil domains and ankyrin repeats	UACA	FUNCTION: Regulates APAF1 expression and plays an important role in the regulation of stress-induced apoptosis. Promotes apoptosis by regulating three pathways, apoptosome up-regulation, LGALS3/galectin-3 down-regulation and NF-kappa-B inactivation. Regulates the redistribution of APAF1 into the nucleus after proapoptotic stress. Down-regulates the expression of LGALS3 by inhibiting NFKB1 (By sim…	Uveal autoantigen with coiled-coil domains and ankyrin repeats OS=Homo sapiens OX=9606 GN=UACA PE=1 SV=2	33	49	49	73	1416	162.4	7.03	0.968099	0.976464	0.992317	0.999708	1.01873	1.01476	0.992037	0.989026	1.02908	1.01504	1.01609	1.03503	Quantified
P31948	Stress-induced-phosphoprotein 1	STIP1	FUNCTION: Acts as a co-chaperone for HSP90AA1 (PubMed:27353360). Mediates the association of the molecular chaperones HSPA8/HSC70 and HSP90 (By similarity). {ECO:0000250|UniProtKB:O35814, ECO:0000303|PubMed:27353360}.	Stress-induced-phosphoprotein 1 OS=Homo sapiens OX=9606 GN=STIP1 PE=1 SV=1	53	31	31	105	543	62.6	6.8	0.93871	0.911352	0.849977	1.09932	1.14726	0.812272	1.15415	0.985824	0.989499	1.04349	0.948531	0.848425	Quantified
P00558	Phosphoglycerate kinase 1	PGK1	FUNCTION: Catalyzes one of the two ATP producing reactions in the glycolytic pathway via the reversible conversion of 1,3-diphosphoglycerate to 3-phosphoglycerate (PubMed:30323285, PubMed:7391028). In addition to its role as a glycolytic enzyme, it seems that PGK-1 acts as a polymerase alpha cofactor protein (primer recognition protein) (PubMed:2324090). May play a role in sperm motility (PubMed:…	Phosphoglycerate kinase 1 OS=Homo sapiens OX=9606 GN=PGK1 PE=1 SV=3	79	30	30	105	417	44.6	8.1	0.952523	0.932878	0.849798	1.21217	1.22761	0.816027	1.24014	0.955067	0.988498	1.0114	0.838073	0.758315	Quantified
Q03252	Lamin-B2	LMNB2	FUNCTION: Lamins are components of the nuclear lamina, a fibrous layer on the nucleoplasmic side of the inner nuclear membrane, which is thought to provide a framework for the nuclear envelope and may also interact with chromatin.	Lamin-B2 OS=Homo sapiens OX=9606 GN=LMNB2 PE=1 SV=4	53	34	37	140	620	69.9	5.59	1.03227	1.02672	1.08778	0.846441	0.870903	1.03733	0.804434	0.923389	0.964849	1.02046	1.17394	1.23092	Quantified
Q9Y2A7	Nck-associated protein 1	NCKAP1	FUNCTION: Part of the WAVE complex that regulates lamellipodia formation. The WAVE complex regulates actin filament reorganization via its interaction with the Arp2/3 complex. Actin remodeling activity is regulated by RAC1. As component of the WAVE1 complex, required for BDNF-NTRK2 endocytic trafficking and signaling from early endosomes. {ECO:0000250|UniProtKB:P28660}.	Nck-associated protein 1 OS=Homo sapiens OX=9606 GN=NCKAP1 PE=1 SV=1	39	40	40	78	1128	128.7	6.62	0.972366	0.951688	0.927953	1.11085	1.09216	0.893226	1.07418	1.04581	1.01601	0.975715	0.94257	0.935532	Quantified
Q16555	Dihydropyrimidinase-related protein 2	DPYSL2	FUNCTION: Plays a role in neuronal development and polarity, as well as in axon growth and guidance, neuronal growth cone collapse and cell migration. Necessary for signaling by class 3 semaphorins and subsequent remodeling of the cytoskeleton. May play a role in endocytosis. {ECO:0000269|PubMed:11477421, ECO:0000269|PubMed:15466863, ECO:0000269|PubMed:20801876}.	Dihydropyrimidinase-related protein 2 OS=Homo sapiens OX=9606 GN=DPYSL2 PE=1 SV=1	68	23	26	108	572	62.3	6.38	0.996764	0.980053	0.902505	1.11175	1.15183	0.782583	1.2146	0.995482	1.04444	0.992616	0.887406	0.810149	Quantified
P40227	T-complex protein 1 subunit zeta	CCT6A	FUNCTION: Component of the chaperonin-containing T-complex (TRiC), a molecular chaperone complex that assists the folding of proteins upon ATP hydrolysis (PubMed:25467444). The TRiC complex mediates the folding of WRAP53/TCAB1, thereby regulating telomere maintenance (PubMed:25467444). The TRiC complex plays a role in the folding of actin and tubulin (Probable). {ECO:0000269|PubMed:25467444, ECO:…	T-complex protein 1 subunit zeta OS=Homo sapiens OX=9606 GN=CCT6A PE=1 SV=3	61	28	28	84	531	58	6.68	0.914994	0.901172	0.851049	1.09489	1.12669	0.839603	1.14566	1.01998	1.04799	1.01693	0.888545	0.866881	Quantified
P50991	T-complex protein 1 subunit delta	CCT4	FUNCTION: Component of the chaperonin-containing T-complex (TRiC), a molecular chaperone complex that assists the folding of proteins upon ATP hydrolysis (PubMed:25467444). The TRiC complex mediates the folding of WRAP53/TCAB1, thereby regulating telomere maintenance (PubMed:25467444). As part of the TRiC complex may play a role in the assembly of BBSome, a complex involved in ciliogenesis regula…	T-complex protein 1 subunit delta OS=Homo sapiens OX=9606 GN=CCT4 PE=1 SV=4	65	29	29	99	539	57.9	7.83	0.907424	0.893674	0.843134	1.15921	1.13008	0.864744	1.17688	1.05705	0.978605	1.0353	0.901331	0.86043	Quantified
P60842	Eukaryotic initiation factor 4A-I	EIF4A1	FUNCTION: ATP-dependent RNA helicase which is a subunit of the eIF4F complex involved in cap recognition and is required for mRNA binding to ribosome. In the current model of translation initiation, eIF4A unwinds RNA secondary structures in the 5'-UTR of mRNAs which is necessary to allow efficient binding of the small ribosomal subunit, and subsequent scanning for the initiator codon. {ECO:000026…	Eukaryotic initiation factor 4A-I OS=Homo sapiens OX=9606 GN=EIF4A1 PE=1 SV=1	67	13	24	131	406	46.1	5.48	0.864726	0.874135	0.814706	1.22347	1.1078	0.852745	1.2155	1.11868	0.990469	0.952225	0.893689	0.853433	Quantified
P78347	General transcription factor II-I	GTF2I	FUNCTION: Interacts with the basal transcription machinery by coordinating the formation of a multiprotein complex at the C-FOS promoter, and linking specific signal responsive activator complexes. Promotes the formation of stable high-order complexes of SRF and PHOX1 and interacts cooperatively with PHOX1 to promote serum-inducible transcription of a reporter gene deriven by the C-FOS serum resp…	General transcription factor II-I OS=Homo sapiens OX=9606 GN=GTF2I PE=1 SV=2	45	38	38	90	998	112.3	6.39	0.994857	1.02109	1.03109	0.985319	0.923135	1.09687	1.01674	0.995389	0.951754	0.972237	1.01766	1.06633	Quantified
P53618	Coatomer subunit beta	COPB1	FUNCTION: The coatomer is a cytosolic protein complex that binds to dilysine motifs and reversibly associates with Golgi non-clathrin-coated vesicles, which further mediate biosynthetic protein transport from the ER, via the Golgi up to the trans Golgi network. Coatomer complex is required for budding from Golgi membranes, and is essential for the retrograde Golgi-to-ER transport of dilysine-tagg…	Coatomer subunit beta OS=Homo sapiens OX=9606 GN=COPB1 PE=1 SV=3	46	35	35	75	953	107.1	6.05	0.935462	0.959732	0.934436	1.13154	1.1121	0.923032	1.09621	1.059	1.02992	0.986986	0.933354	0.930096	Quantified
O43390	Heterogeneous nuclear ribonucleoprotein R	HNRNPR	FUNCTION: Component of ribonucleosomes, which are complexes of at least 20 other different heterogeneous nuclear ribonucleoproteins (hnRNP). hnRNP play an important role in processing of precursor mRNA in the nucleus.	Heterogeneous nuclear ribonucleoprotein R OS=Homo sapiens OX=9606 GN=HNRNPR PE=1 SV=1	49	21	29	108	633	70.9	8.13	1.08717	1.06677	1.09805	0.892749	0.899867	1.02914	0.865786	0.891538	0.975743	0.983872	1.09715	1.24139	Quantified
Q92841	Probable ATP-dependent RNA helicase DDX17	DDX17	FUNCTION: As an RNA helicase, unwinds RNA and alters RNA structures through ATP binding and hydrolysis. Involved in multiple cellular processes, including pre-mRNA splicing, alternative splicing, ribosomal RNA processing and miRNA processing, as well as transcription regulation. Regulates the alternative splicing of exons exhibiting specific features (PubMed:12138182, PubMed:23022728, PubMed:2491…	Probable ATP-dependent RNA helicase DDX17 OS=Homo sapiens OX=9606 GN=DDX17 PE=1 SV=2	51	27	36	104	729	80.2	8.27	1.05512	0.991437	1.00683	0.955866	0.989825	0.996694	0.975066	0.980505	1.05165	1.02112	1.00842	0.989868	Quantified
Q16531	DNA damage-binding protein 1	DDB1	FUNCTION: Protein, which is both involved in DNA repair and protein ubiquitination, as part of the UV-DDB complex and DCX (DDB1-CUL4-X-box) complexes, respectively (PubMed:15448697, PubMed:14739464, PubMed:16260596, PubMed:16482215, PubMed:17079684, PubMed:16407242, PubMed:16407252, PubMed:16940174). Core component of the UV-DDB complex (UV-damaged DNA-binding protein complex), a complex that rec…	DNA damage-binding protein 1 OS=Homo sapiens OX=9606 GN=DDB1 PE=1 SV=1	39	37	37	96	1140	126.9	5.26	0.996523	0.929554	0.941958	0.98916	1.01523	0.91204	1.03162	0.97302	1.03869	1.04914	0.979603	0.991664	Quantified
Q99798	Aconitate hydratase, mitochondrial	ACO2	FUNCTION: Catalyzes the isomerization of citrate to isocitrate via cis-aconitate. {ECO:0000250|UniProtKB:P16276}.	Aconitate hydratase, mitochondrial OS=Homo sapiens OX=9606 GN=ACO2 PE=1 SV=2	58	36	36	73	780	85.4	7.61	1.08379	1.11808	1.15464	0.959641	0.89769	1.11569	0.908255	0.892185	0.909275	0.981473	1.13711	1.19112	Quantified
Q5JPE7	Nodal modulator 2	NOMO2	FUNCTION: May antagonize Nodal signaling and subsequent organization of axial structures during mesodermal patterning, via its interaction with NCLN. {ECO:0000250}.	Nodal modulator 2 OS=Homo sapiens OX=9606 GN=NOMO2 PE=1 SV=1	37	2	36	79	1267	139.4	5.76	1.07742	1.06499	1.12612	0.946013	0.942588	1.06649	0.868099	0.946117	0.968765	1.02537	1.11928	1.17224	Quantified
P55060	Exportin-2	CSE1L	FUNCTION: Export receptor for importin-alpha. Mediates importin-alpha re-export from the nucleus to the cytoplasm after import substrates (cargos) have been released into the nucleoplasm. In the nucleus binds cooperatively to importin-alpha and to the GTPase Ran in its active GTP-bound form. Docking of this trimeric complex to the nuclear pore complex (NPC) is mediated through binding to nucleopo…	Exportin-2 OS=Homo sapiens OX=9606 GN=CSE1L PE=1 SV=3	38	35	35	101	971	110.3	5.77	0.913551	0.911018	0.845984	1.13207	1.08238	0.861564	1.14501	1.10849	0.946003	0.990799	0.942917	0.866301	Quantified
P35241	Radixin	RDX	FUNCTION: Probably plays a crucial role in the binding of the barbed end of actin filaments to the plasma membrane.	Radixin OS=Homo sapiens OX=9606 GN=RDX PE=1 SV=1	50	17	32	112	583	68.5	6.37	0.988288	0.981293	0.882155	1.06356	1.08592	0.84204	1.15903	0.986734	0.988225	1.01099	0.947438	0.860238	Quantified
P63010	AP-2 complex subunit beta	AP2B1	FUNCTION: Component of the adaptor protein complex 2 (AP-2). Adaptor protein complexes function in protein transport via transport vesicles in different membrane traffic pathways. Adaptor protein complexes are vesicle coat components and appear to be involved in cargo selection and vesicle formation. AP-2 is involved in clathrin-dependent endocytosis in which cargo proteins are incorporated into …	AP-2 complex subunit beta OS=Homo sapiens OX=9606 GN=AP2B1 PE=1 SV=1	43	20	34	89	937	104.5	5.38	1.03728	1.07931	1.16895	0.995975	0.976461	1.00389	0.970309	0.95608	0.954104	0.976456	1.00925	1.03905	Quantified
Q14203	Dynactin subunit 1	DCTN1	FUNCTION: Plays a key role in dynein-mediated retrograde transport of vesicles and organelles along microtubules by recruiting and tethering dynein to microtubules. Binds to both dynein and microtubules providing a link between specific cargos, microtubules and dynein. Essential for targeting dynein to microtubule plus ends, recruiting dynein to membranous cargos and enhancing dynein processivity…	Dynactin subunit 1 OS=Homo sapiens OX=9606 GN=DCTN1 PE=1 SV=3	39	41	41	70	1278	141.6	5.81	0.959616	1.01672	0.947176	1.09048	1.06461	0.915052	1.0795	1.02973	1.02496	0.972739	0.911642	0.934234	Quantified
Q13885	Tubulin beta-2A chain	TUBB2A	FUNCTION: Tubulin is the major constituent of microtubules. It binds two moles of GTP, one at an exchangeable site on the beta chain and one at a non-exchangeable site on the alpha chain (By similarity). {ECO:0000250}.	Tubulin beta-2A chain OS=Homo sapiens OX=9606 GN=TUBB2A PE=1 SV=1	71	5	23	185	445	49.9	4.89	0.992377	0.965483	0.887416	1.18274	1.15745	0.826024	1.26807	1.02876	0.985179	0.956277	0.860629	0.802654	Quantified
Q7L576	Cytoplasmic FMR1-interacting protein 1	CYFIP1	FUNCTION: Component of the CYFIP1-EIF4E-FMR1 complex which binds to the mRNA cap and mediates translational repression. In the CYFIP1-EIF4E-FMR1 complex this subunit is an adapter between EIF4E and FMR1. Promotes the translation repression activity of FMR1 in brain probably by mediating its association with EIF4E and mRNA (By similarity). Regulates formation of membrane ruffles and lamellipodia. …	Cytoplasmic FMR1-interacting protein 1 OS=Homo sapiens OX=9606 GN=CYFIP1 PE=1 SV=1	36	40	40	74	1253	145.1	6.9	0.969615	0.977315	0.956796	1.11529	1.06489	0.927773	1.06796	1.05548	0.985548	0.981102	0.965463	0.943245	Quantified
P69849	Nodal modulator 3	NOMO3	FUNCTION: May antagonize Nodal signaling. {ECO:0000250}.	Nodal modulator 3 OS=Homo sapiens OX=9606 GN=NOMO3 PE=1 SV=2	37	1	35	78	1222	134	5.67	1.04317	1.03523	1.17254	0.910779	0.901588	1.05397	0.802438	0.936182	0.962113	1.07132	1.20112	1.16213	Quantified
Q07065	Cytoskeleton-associated protein 4	CKAP4	FUNCTION: Mediates the anchoring of the endoplasmic reticulum to microtubules. {ECO:0000269|PubMed:15703217}.; FUNCTION: High-affinity epithelial cell surface receptor for the FZD8-related low molecular weight sialoglycopeptide APF/antiproliferative factor. Mediates the APF antiproliferative signaling within cells. {ECO:0000269|PubMed:17030514, ECO:0000269|PubMed:19144824}.	Cytoskeleton-associated protein 4 OS=Homo sapiens OX=9606 GN=CKAP4 PE=1 SV=2	58	33	34	118	602	66	5.92	1.02179	1.01198	1.02962	0.925606	0.933936	1.04268	0.912823	0.972313	0.959645	1.02176	1.14273	1.15308	Quantified
P33991	DNA replication licensing factor MCM4	MCM4	FUNCTION: Acts as component of the MCM2-7 complex (MCM complex) which is the putative replicative helicase essential for 'once per cell cycle' DNA replication initiation and elongation in eukaryotic cells. The active ATPase sites in the MCM2-7 ring are formed through the interaction surfaces of two neighboring subunits such that a critical structure of a conserved arginine finger motif is provide…	DNA replication licensing factor MCM4 OS=Homo sapiens OX=9606 GN=MCM4 PE=1 SV=5	44	33	33	65	863	96.5	6.74	1.01353	1.01551	0.946134	0.930176	0.952941	0.892906	1.00329	0.967412	1.05725	1.00634	0.924989	1.00551	Quantified
P68366	Tubulin alpha-4A chain	TUBA4A	FUNCTION: Tubulin is the major constituent of microtubules. It binds two moles of GTP, one at an exchangeable site on the beta chain and one at a non-exchangeable site on the alpha chain.	Tubulin alpha-4A chain OS=Homo sapiens OX=9606 GN=TUBA4A PE=1 SV=1	50	5	19	167	448	49.9	5.06	0.899295	0.863527	0.821131	1.18345	1.21592	0.757114	1.24846	1.07409	0.999266	1.02065	0.863073	0.751946	Quantified
Q13740	CD166 antigen	ALCAM	FUNCTION: Cell adhesion molecule that mediates both heterotypic cell-cell contacts via its interaction with CD6, as well as homotypic cell-cell contacts (PubMed:7760007, PubMed:15496415, PubMed:15048703, PubMed:16352806, PubMed:23169771, PubMed:24945728). Promotes T-cell activation and proliferation via its interactions with CD6 (PubMed:15048703, PubMed:16352806, PubMed:24945728). Contributes to …	CD166 antigen OS=Homo sapiens OX=9606 GN=ALCAM PE=1 SV=2	53	25	25	88	583	65.1	6.25	1.14615	1.13151	1.18913	0.909966	0.880624	1.07968	0.852636	0.909452	0.920336	0.989951	1.13688	1.19143	Quantified
P13797	Plastin-3	PLS3	FUNCTION: Actin-bundling protein found in intestinal microvilli, hair cell stereocilia, and fibroblast filopodia. May play a role in the regulation of bone development.	Plastin-3 OS=Homo sapiens OX=9606 GN=PLS3 PE=1 SV=4	56	27	30	95	630	70.8	5.6	0.876394	0.921268	0.857268	1.27716	1.16699	0.867897	1.25902	1.04636	1.03902	0.940973	0.839839	0.815899	Quantified
P48643	T-complex protein 1 subunit epsilon	CCT5	FUNCTION: Component of the chaperonin-containing T-complex (TRiC), a molecular chaperone complex that assists the folding of proteins upon ATP hydrolysis (PubMed:25467444). The TRiC complex mediates the folding of WRAP53/TCAB1, thereby regulating telomere maintenance (PubMed:25467444). As part of the TRiC complex may play a role in the assembly of BBSome, a complex involved in ciliogenesis regula…	T-complex protein 1 subunit epsilon OS=Homo sapiens OX=9606 GN=CCT5 PE=1 SV=1	54	29	29	92	541	59.6	5.66	0.910105	0.90858	0.88133	1.08058	1.12374	0.861031	1.10573	1.0109	1.02035	1.04274	0.924493	0.875067	Quantified
P17844	Probable ATP-dependent RNA helicase DDX5	DDX5	FUNCTION: Involved in the alternative regulation of pre-mRNA splicing; its RNA helicase activity is necessary for increasing tau exon 10 inclusion and occurs in a RBM4-dependent manner. Binds to the tau pre-mRNA in the stem-loop region downstream of exon 10. The rate of ATP hydrolysis is highly stimulated by single-stranded RNA. Involved in transcriptional regulation; the function is independent …	Probable ATP-dependent RNA helicase DDX5 OS=Homo sapiens OX=9606 GN=DDX5 PE=1 SV=1	53	25	34	113	614	69.1	8.92	1.0104	0.957763	1.05395	0.945211	0.983689	0.978298	0.964511	0.985987	1.13077	1.01988	0.992468	1.03618	Quantified
Q8N1F7	Nuclear pore complex protein Nup93	NUP93	FUNCTION: Plays a role in the nuclear pore complex (NPC) assembly and/or maintenance (PubMed:9348540). May anchor nucleoporins, but not NUP153 and TPR, to the NPC. During renal development, regulates podocyte migration and proliferation through SMAD4 signaling (PubMed:26878725). {ECO:0000269|PubMed:15229283, ECO:0000269|PubMed:15703211, ECO:0000269|PubMed:26878725, ECO:0000269|PubMed:9348540}.	Nuclear pore complex protein Nup93 OS=Homo sapiens OX=9606 GN=NUP93 PE=1 SV=2	48	39	39	99	819	93.4	5.72	0.98668	1.05714	1.05714	1.00664	0.959874	1.0527	0.961931	1.0099	0.958155	0.968192	1.01998	1.03451	Quantified
P22314	Ubiquitin-like modifier-activating enzyme 1	UBA1	FUNCTION: Catalyzes the first step in ubiquitin conjugation to mark cellular proteins for degradation through the ubiquitin-proteasome system (PubMed:1606621, PubMed:1447181). Activates ubiquitin by first adenylating its C-terminal glycine residue with ATP, and thereafter linking this residue to the side chain of a cysteine residue in E1, yielding a ubiquitin-E1 thioester and free AMP (PubMed:144…	Ubiquitin-like modifier-activating enzyme 1 OS=Homo sapiens OX=9606 GN=UBA1 PE=1 SV=3	36	31	31	81	1058	117.8	5.76	0.914364	1.03096	0.936213	1.14674	1.09568	0.902426	1.18467	1.03918	1.02468	0.965282	0.837638	0.78932	Quantified
O60716	Catenin delta-1	CTNND1	FUNCTION: Key regulator of cell-cell adhesion that associates with and regulates the cell adhesion properties of both C-, E- and N-cadherins, being critical for their surface stability (PubMed:14610055, PubMed:20371349). Beside cell-cell adhesion, regulates gene transcription through several transcription factors including ZBTB33/Kaiso2 and GLIS2, and the activity of Rho family GTPases and downst…	Catenin delta-1 OS=Homo sapiens OX=9606 GN=CTNND1 PE=1 SV=1	46	39	39	74	968	108.1	6.23	1.06071	1.04183	1.08578	0.934814	0.936934	1.04893	0.887802	0.948985	0.971009	1.00116	1.08657	1.08871	Quantified
P04843	Dolichyl-diphosphooligosaccharide--protein glycosyltransferase subunit 1	RPN1	FUNCTION: Subunit of the oligosaccharyl transferase (OST) complex that catalyzes the initial transfer of a defined glycan (Glc(3)Man(9)GlcNAc(2) in eukaryotes) from the lipid carrier dolichol-pyrophosphate to an asparagine residue within an Asn-X-Ser/Thr consensus motif in nascent polypeptide chains, the first step in protein N-glycosylation. N-glycosylation occurs cotranslationally and the compl…	Dolichyl-diphosphooligosaccharide--protein glycosyltransferase subunit 1 OS=Homo sapiens OX=9606 GN=RPN1 PE=1 SV=1	63	31	31	106	607	68.5	6.38	1.05966	1.0522	1.09296	0.953924	0.980112	1.06024	0.834951	0.947917	0.95132	1.04049	1.14436	1.12071	Quantified
O75691	Small subunit processome component 20 homolog	UTP20	FUNCTION: Involved in 18S pre-rRNA processing. Associates with U3 snoRNA. {ECO:0000269|PubMed:17498821}.	Small subunit processome component 20 homolog OS=Homo sapiens OX=9606 GN=UTP20 PE=1 SV=3	22	51	51	69	2785	318.2	7.39	1.03003	1.07441	1.10292	1.01231	0.915583	1.1263	0.962326	0.990381	0.957125	0.969624	1.06473	1.11874	Quantified
P49411	Elongation factor Tu, mitochondrial	TUFM	FUNCTION: Promotes the GTP-dependent binding of aminoacyl-tRNA to the A-site of ribosomes during protein biosynthesis. Plays also a role in the regulation of autophagy and innate immunity. Recruits ATG5-ATG12 and NLRX1 at mitochondria and serves as a checkpoint of the RIG-I/DDX58-MAVS pathway. In turn, inhibits RLR-mediated type I interferon while promoting autophagy. {ECO:0000269|PubMed:22749352…	Elongation factor Tu, mitochondrial OS=Homo sapiens OX=9606 GN=TUFM PE=1 SV=2	60	23	23	91	452	49.5	7.61	1.03635	1.05588	1.04169	0.919875	0.902012	1.02612	0.881988	0.921428	0.997793	1.01063	1.137	1.1742	Quantified
Q9H583	HEAT repeat-containing protein 1	HEATR1	FUNCTION: Ribosome biogenesis factor. Involved in nucleolar processing of pre-18S ribosomal RNA. Required for optimal pre-ribosomal RNA transcription by RNA polymerase I. {ECO:0000269|PubMed:17699751}.	HEAT repeat-containing protein 1 OS=Homo sapiens OX=9606 GN=HEATR1 PE=1 SV=3	23	43	43	67	2144	242.2	6.54	1.02406	1.03261	1.11506	0.97131	0.930652	1.13697	0.890874	0.979838	0.976437	1.00193	1.1012	1.18704	Quantified
Q9Y2J2	Band 4.1-like protein 3	EPB41L3	FUNCTION: Tumor suppressor that inhibits cell proliferation and promotes apoptosis. Modulates the activity of protein arginine N-methyltransferases, including PRMT3 and PRMT5. {ECO:0000269|PubMed:15334060, ECO:0000269|PubMed:15737618, ECO:0000269|PubMed:16420693, ECO:0000269|PubMed:9892180}.	Band 4.1-like protein 3 OS=Homo sapiens OX=9606 GN=EPB41L3 PE=1 SV=2	38	30	35	81	1087	120.6	5.19	0.913033	0.926033	0.983382	1.01231	1.06616	1.02411	1.03575	1.01065	1.04884	1.03281	1.07389	1.11914	Quantified
Q96AC1	Fermitin family homolog 2	FERMT2	FUNCTION: Scaffolding protein that enhances integrin activation mediated by TLN1 and/or TLN2, but activates integrins only weakly by itself. Binds to membranes enriched in phosphoinositides. Enhances integrin-mediated cell adhesion onto the extracellular matrix and cell spreading; this requires both its ability to interact with integrins and with phospholipid membranes. Required for the assembly …	Fermitin family homolog 2 OS=Homo sapiens OX=9606 GN=FERMT2 PE=1 SV=1	46	31	31	73	680	77.8	6.7	0.957422	0.960517	0.933668	1.11943	1.12325	0.908615	1.03089	1.02086	1.04664	0.9787	0.929487	0.960057	Quantified
Q04637	Eukaryotic translation initiation factor 4 gamma 1	EIF4G1	FUNCTION: Component of the protein complex eIF4F, which is involved in the recognition of the mRNA cap, ATP-dependent unwinding of 5'-terminal secondary structure and recruitment of mRNA to the ribosome. As a member of the eIF4F complex, required for endoplasmic reticulum stress-induced ATF4 mRNA translation (PubMed:29062139). {ECO:0000269|PubMed:29062139}.	Eukaryotic translation initiation factor 4 gamma 1 OS=Homo sapiens OX=9606 GN=EIF4G1 PE=1 SV=4	29	39	43	85	1599	175.4	5.33	0.942916	1.00517	0.966728	1.14836	1.0516	0.974499	1.14084	1.05128	0.998858	0.941895	0.909196	0.941475	Quantified
Q15021	Condensin complex subunit 1	NCAPD2	FUNCTION: Regulatory subunit of the condensin complex, a complex required for conversion of interphase chromatin into mitotic-like condense chromosomes. The condensin complex probably introduces positive supercoils into relaxed DNA in the presence of type I topoisomerases and converts nicked DNA into positive knotted forms in the presence of type II topoisomerases. May target the condensin comple…	Condensin complex subunit 1 OS=Homo sapiens OX=9606 GN=NCAPD2 PE=1 SV=3	32	38	38	73	1401	157.1	6.61	0.921524	0.980443	0.918797	1.088	1.02935	0.944824	1.10568	1.0688	0.993788	0.964111	0.918211	0.930853	Quantified
P11717	Cation-independent mannose-6-phosphate receptor	IGF2R	FUNCTION: Transport of phosphorylated lysosomal enzymes from the Golgi complex and the cell surface to lysosomes. Lysosomal enzymes bearing phosphomannosyl residues bind specifically to mannose-6-phosphate receptors in the Golgi apparatus and the resulting receptor-ligand complex is transported to an acidic prelyosomal compartment where the low pH mediates the dissociation of the complex. This re…	Cation-independent mannose-6-phosphate receptor OS=Homo sapiens OX=9606 GN=IGF2R PE=1 SV=3	22	43	43	72	2491	274.2	5.94	1.1344	1.10371	1.13412	0.936445	0.949988	0.966963	0.898291	0.930121	0.962248	0.992376	0.995924	1.00975	Quantified
P05556	Integrin beta-1	ITGB1	FUNCTION: Integrins alpha-1/beta-1, alpha-2/beta-1, alpha-10/beta-1 and alpha-11/beta-1 are receptors for collagen. Integrins alpha-1/beta-1 and alpha-2/beta-2 recognize the proline-hydroxylated sequence G-F-P-G-E-R in collagen. Integrins alpha-2/beta-1, alpha-3/beta-1, alpha-4/beta-1, alpha-5/beta-1, alpha-8/beta-1, alpha-10/beta-1, alpha-11/beta-1 and alpha-V/beta-1 are receptors for fibronecti…	Integrin beta-1 OS=Homo sapiens OX=9606 GN=ITGB1 PE=1 SV=2	44	29	29	106	798	88.4	5.39	1.2348	1.19787	1.2549	0.911095	0.93054	1.05534	0.825176	0.916059	0.915337	0.966761	1.08194	1.13505	Quantified
Q92499	ATP-dependent RNA helicase DDX1	DDX1	FUNCTION: Acts as an ATP-dependent RNA helicase, able to unwind both RNA-RNA and RNA-DNA duplexes. Possesses 5' single-stranded RNA overhang nuclease activity. Possesses ATPase activity on various RNA, but not DNA polynucleotides. May play a role in RNA clearance at DNA double-strand breaks (DSBs), thereby facilitating the template-guided repair of transcriptionally active regions of the genome. …	ATP-dependent RNA helicase DDX1 OS=Homo sapiens OX=9606 GN=DDX1 PE=1 SV=2	55	32	32	80	740	82.4	7.23	0.95685	0.945296	0.910063	1.06382	1.07427	0.897943	1.08736	1.03969	1.03277	1.01403	0.948358	0.908026	Quantified
A5YKK6	CCR4-NOT transcription complex subunit 1	CNOT1	FUNCTION: Scaffolding component of the CCR4-NOT complex which is one of the major cellular mRNA deadenylases and is linked to various cellular processes including bulk mRNA degradation, miRNA-mediated repression, translational repression during translational initiation and general transcription regulation. Additional complex functions may be a consequence of its influence on mRNA expression. Its …	CCR4-NOT transcription complex subunit 1 OS=Homo sapiens OX=9606 GN=CNOT1 PE=1 SV=2	22	45	45	69	2376	266.8	7.11	0.989946	1.01029	1.01503	1.00136	0.997222	1.01965	0.977252	1.01574	0.999499	0.999408	0.992061	1.00461	Quantified
Q8WWI1	LIM domain only protein 7	LMO7		LIM domain only protein 7 OS=Homo sapiens OX=9606 GN=LMO7 PE=1 SV=3	31	46	46	77	1683	192.6	8.09	1.09236	1.09169	1.17749	0.948668	0.948612	1.03726	0.929949	0.921303	0.996879	0.958767	0.992173	1.0186	Quantified
P04350	Tubulin beta-4A chain	TUBB4A	FUNCTION: Tubulin is the major constituent of microtubules. It binds two moles of GTP, one at an exchangeable site on the beta chain and one at a non-exchangeable site on the alpha chain.	Tubulin beta-4A chain OS=Homo sapiens OX=9606 GN=TUBB4A PE=1 SV=2	73	1	22	164	444	49.6	4.88	1.08139	1.22984	1.05556	1.45331	0.89963	0.980702	1.49057	1.03127	0.738713	0.719097	0.86196	0.783761	Quantified
Q01518	Adenylyl cyclase-associated protein 1	CAP1	FUNCTION: Directly regulates filament dynamics and has been implicated in a number of complex developmental and morphological processes, including mRNA localization and the establishment of cell polarity.	Adenylyl cyclase-associated protein 1 OS=Homo sapiens OX=9606 GN=CAP1 PE=1 SV=5	55	24	24	98	475	51.9	8.06	0.922743	0.954518	0.915739	1.13252	1.19006	0.81008	1.15058	0.99187	1.09686	0.992693	0.872787	0.816238	Quantified
P27797	Calreticulin	CALR	FUNCTION: Calcium-binding chaperone that promotes folding, oligomeric assembly and quality control in the endoplasmic reticulum (ER) via the calreticulin/calnexin cycle. This lectin interacts transiently with almost all of the monoglucosylated glycoproteins that are synthesized in the ER. Interacts with the DNA-binding domain of NR3C1 and mediates its nuclear export. Involved in maternal gene exp…	Calreticulin OS=Homo sapiens OX=9606 GN=CALR PE=1 SV=1	76	25	25	114	417	48.1	4.44	0.947684	0.912925	0.935428	1.06492	1.11425	1.22248	0.922639	0.85882	0.958991	1.10316	1.18913	1.22142	Quantified
P17987	T-complex protein 1 subunit alpha	TCP1	FUNCTION: Component of the chaperonin-containing T-complex (TRiC), a molecular chaperone complex that assists the folding of proteins upon ATP hydrolysis (PubMed:25467444). The TRiC complex mediates the folding of WRAP53/TCAB1, thereby regulating telomere maintenance (PubMed:25467444). As part of the TRiC complex may play a role in the assembly of BBSome, a complex involved in ciliogenesis regula…	T-complex protein 1 subunit alpha OS=Homo sapiens OX=9606 GN=TCP1 PE=1 SV=1	62	24	24	89	556	60.3	6.11	0.922823	0.891212	0.829022	1.11553	1.15135	0.81738	1.13867	0.994418	1.02572	1.02703	0.901104	0.865815	Quantified
Q14974	Importin subunit beta-1	KPNB1	FUNCTION: Functions in nuclear protein import, either in association with an adapter protein, like an importin-alpha subunit, which binds to nuclear localization signals (NLS) in cargo substrates, or by acting as autonomous nuclear transport receptor. Acting autonomously, serves itself as NLS receptor. Docking of the importin/substrate complex to the nuclear pore complex (NPC) is mediated by KPNB…	Importin subunit beta-1 OS=Homo sapiens OX=9606 GN=KPNB1 PE=1 SV=2	39	27	27	88	876	97.1	4.78	0.914001	0.964218	0.947617	1.0573	1.03997	0.93462	1.05757	1.01573	1.02223	0.997857	0.960644	0.987564	Quantified
Q13509	Tubulin beta-3 chain	TUBB3	FUNCTION: Tubulin is the major constituent of microtubules. It binds two moles of GTP, one at an exchangeable site on the beta chain and one at a non-exchangeable site on the alpha chain. TUBB3 plays a critical role in proper axon guidance and mantainance. Binding of NTN1/Netrin-1 to its receptor UNC5C might cause dissociation of UNC5C from polymerized TUBB3 in microtubules and thereby lead to in…	Tubulin beta-3 chain OS=Homo sapiens OX=9606 GN=TUBB3 PE=1 SV=2	52	4	18	157	450	50.4	4.93	1.04588	1.04064	0.983227	1.48965	1.07002	0.895669	1.48226	1.08742	0.77688	0.835097	0.822841	0.707824	Quantified
Q9H0A0	RNA cytidine acetyltransferase	NAT10	FUNCTION: RNA cytidine acetyltransferase that catalyzes the formation of N(4)-acetylcytidine (ac4C) modification on mRNAs, 18S rRNA and tRNAs (PubMed:25411247, PubMed:25653167, PubMed:30449621). Catalyzes ac4C modification of a broad range of mRNAs, enhancing mRNA stability and translation (PubMed:30449621). mRNA ac4C modification is frequently present within wobble cytidine sites and promotes tr…	RNA cytidine acetyltransferase OS=Homo sapiens OX=9606 GN=NAT10 PE=1 SV=2	43	36	36	70	1025	115.7	8.27	1.01382	1.00657	1.03547	0.943488	0.950285	1.08146	0.918609	0.957705	1.02645	1.01149	1.08295	1.15674	Quantified
P00338	L-lactate dehydrogenase A chain	LDHA		L-lactate dehydrogenase A chain OS=Homo sapiens OX=9606 GN=LDHA PE=1 SV=2	66	21	23	113	332	36.7	8.27	0.877356	0.808608	0.761693	1.26421	1.30945	0.753343	1.26876	0.983481	1.00269	1.04191	0.845138	0.743443	Quantified
P04075	Fructose-bisphosphate aldolase A	ALDOA	FUNCTION: Plays a key role in glycolysis and gluconeogenesis. In addition, may also function as scaffolding protein (By similarity). {ECO:0000250}.	Fructose-bisphosphate aldolase A OS=Homo sapiens OX=9606 GN=ALDOA PE=1 SV=2	78	20	25	122	364	39.4	8.09	0.888322	0.86099	0.776453	1.23417	1.27465	0.775682	1.21714	0.963494	0.998839	1.03861	0.843291	0.752103	Quantified
P52948	Nuclear pore complex protein Nup98-Nup96	NUP98	FUNCTION: Plays a role in the nuclear pore complex (NPC) assembly and/or maintenance. NUP98 and NUP96 are involved in the bidirectional transport across the NPC. May anchor NUP153 and TPR to the NPC. In cooperation with DHX9, plays a role in transcription and alternative splicing activation of a subset of genes (PubMed:28221134). Involved in the localization of DHX9 in discrete intranuclear foci …	Nuclear pore complex protein Nup98-Nup96 OS=Homo sapiens OX=9606 GN=NUP98 PE=1 SV=4	25	36	36	72	1817	197.5	6.4	0.999369	1.02206	1.0496	0.964873	0.98046	1.00947	0.929928	0.950209	0.998278	0.993532	1.05285	1.08615	Quantified
P25205	DNA replication licensing factor MCM3	MCM3	FUNCTION: Acts as component of the MCM2-7 complex (MCM complex) which is the putative replicative helicase essential for 'once per cell cycle' DNA replication initiation and elongation in eukaryotic cells. The active ATPase sites in the MCM2-7 ring are formed through the interaction surfaces of two neighboring subunits such that a critical structure of a conserved arginine finger motif is provide…	DNA replication licensing factor MCM3 OS=Homo sapiens OX=9606 GN=MCM3 PE=1 SV=3	51	36	36	81	808	90.9	5.77	1.02402	1.02438	0.994542	0.925782	0.948147	0.942528	0.979525	0.975589	0.997023	1.00834	0.961144	1.01182	Quantified
Q5VYK3	Proteasome adapter and scaffold protein ECM29	ECPAS	FUNCTION: Adapter/scaffolding protein that binds to the 26S proteasome, motor proteins and other compartment specific proteins. May couple the proteasome to different compartments including endosome, endoplasmic reticulum and centrosome. May play a role in ERAD and other enhanced proteolysis (PubMed:15496406). Promotes proteasome dissociation under oxidative stress (By similarity). {ECO:0000250|U…	Proteasome adapter and scaffold protein ECM29 OS=Homo sapiens OX=9606 GN=ECPAS PE=1 SV=2	29	41	41	64	1845	204.2	7.12	0.885287	0.904492	0.876266	1.14695	1.08833	0.910053	1.18115	1.09014	1.05073	1.02625	0.957698	0.945955	Quantified
P50395	Rab GDP dissociation inhibitor beta	GDI2	FUNCTION: Regulates the GDP/GTP exchange reaction of most Rab proteins by inhibiting the dissociation of GDP from them, and the subsequent binding of GTP to them.	Rab GDP dissociation inhibitor beta OS=Homo sapiens OX=9606 GN=GDI2 PE=1 SV=2	73	21	30	76	445	50.6	6.47	0.90424	0.858294	0.775691	1.17621	1.24155	0.761176	1.24978	1.00686	1.05069	1.03638	0.883106	0.790795	Quantified
O14980	Exportin-1	XPO1	FUNCTION: Mediates the nuclear export of cellular proteins (cargos) bearing a leucine-rich nuclear export signal (NES) and of RNAs. In the nucleus, in association with RANBP3, binds cooperatively to the NES on its target protein and to the GTPase RAN in its active GTP-bound form (Ran-GTP). Docking of this complex to the nuclear pore complex (NPC) is mediated through binding to nucleoporins. Upon …	Exportin-1 OS=Homo sapiens OX=9606 GN=XPO1 PE=1 SV=1	38	30	30	81	1071	123.3	6.06	0.936054	1.02403	0.966439	1.14184	1.03251	0.962987	1.10414	1.08324	0.959972	0.94879	0.935741	0.855199	Quantified
P35606	Coatomer subunit beta'	COPB2	FUNCTION: The coatomer is a cytosolic protein complex that binds to dilysine motifs and reversibly associates with Golgi non-clathrin-coated vesicles, which further mediate biosynthetic protein transport from the ER, via the Golgi up to the trans Golgi network. Coatomer complex is required for budding from Golgi membranes, and is essential for the retrograde Golgi-to-ER transport of dilysine-tagg…	Coatomer subunit beta' OS=Homo sapiens OX=9606 GN=COPB2 PE=1 SV=2	44	34	34	69	906	102.4	5.27	0.953248	0.924358	0.89617	1.04265	1.09543	0.872256	1.0791	1.00359	1.05801	1.0277	0.967957	0.935425	Quantified
P04264	Keratin, type II cytoskeletal 1	KRT1	FUNCTION: May regulate the activity of kinases such as PKC and SRC via binding to integrin beta-1 (ITB1) and the receptor of activated protein C kinase 1 (RACK1). In complex with C1QBP is a high affinity receptor for kininogen-1/HMWK. {ECO:0000269|PubMed:17956333, ECO:0000269|PubMed:21544310}.	Keratin, type II cytoskeletal 1 OS=Homo sapiens OX=9606 GN=KRT1 PE=1 SV=6	46	25	28	86	644	66	8.12	1.3183	2.4015	1.63292	1.19913	0.918283	0.998338	0.728532	0.647133	0.636089	0.643613	0.968186	1.48282	Quantified
P49915	GMP synthase [glutamine-hydrolyzing]	GMPS	FUNCTION: Involved in the de novo synthesis of guanine nucleotides which are not only essential for DNA and RNA synthesis, but also provide GTP, which is involved in a number of cellular processes important for cell division.	GMP synthase [glutamine-hydrolyzing] OS=Homo sapiens OX=9606 GN=GMPS PE=1 SV=1	58	33	33	61	693	76.7	6.87	0.937684	0.915954	0.875545	1.0485	1.06681	0.846356	1.12054	1.02646	1.05931	1.01874	0.913106	0.890034	Quantified
P43243	Matrin-3	MATR3	FUNCTION: May play a role in transcription or may interact with other nuclear matrix proteins to form the internal fibrogranular network. In association with the SFPQ-NONO heteromer may play a role in nuclear retention of defective RNAs. Plays a role in the regulation of DNA virus-mediated innate immune response by assembling into the HDP-RNP complex, a complex that serves as a platform for IRF3 …	Matrin-3 OS=Homo sapiens OX=9606 GN=MATR3 PE=1 SV=2	40	33	33	92	847	94.6	6.25	1.05247	1.02649	1.13651	0.917706	0.897634	1.0749	0.858305	0.930391	0.972652	0.99894	1.14277	1.20063	Quantified
Q8WUM0	Nuclear pore complex protein Nup133	NUP133	FUNCTION: Involved in poly(A)+ RNA transport. Involved in nephrogenesis (PubMed:30179222). {ECO:0000269|PubMed:11684705, ECO:0000269|PubMed:30179222}.	Nuclear pore complex protein Nup133 OS=Homo sapiens OX=9606 GN=NUP133 PE=1 SV=2	37	31	31	64	1156	128.9	5.1	0.999987	1.06155	1.06922	0.927619	0.926761	1.03528	0.890939	0.955029	1.00407	0.9952	1.09068	1.16071	Quantified
Q709C8	Vacuolar protein sorting-associated protein 13C	VPS13C	FUNCTION: Necessary for proper mitochondrial function and maintenance of mitochondrial transmembrane potential. Involved in the regulation of PINK1/PRKN-mediated mitophagy in response to mitochondrial depolarization. {ECO:0000269|PubMed:26942284}.	Vacuolar protein sorting-associated protein 13C OS=Homo sapiens OX=9606 GN=VPS13C PE=1 SV=1	15	46	46	60	3753	422.1	6.83	1.00141	1.01403	1.00321	1.03662	1.04026	0.982415	0.986099	1.04512	1.01821	0.985237	0.999885	0.98199	Quantified
P26641	Elongation factor 1-gamma	EEF1G	FUNCTION: Probably plays a role in anchoring the complex to other cellular components.	Elongation factor 1-gamma OS=Homo sapiens OX=9606 GN=EEF1G PE=1 SV=3	68	27	27	104	437	50.1	6.67	0.860154	0.86792	0.840209	1.13159	1.09901	0.836822	1.20863	1.10569	1.1013	1.01757	0.897007	0.846146	Quantified
P21980	Protein-glutamine gamma-glutamyltransferase 2	TGM2	FUNCTION: Catalyzes the cross-linking of proteins, such as WDR54, and the conjugation of polyamines to proteins. {ECO:0000269|PubMed:30458214}.	Protein-glutamine gamma-glutamyltransferase 2 OS=Homo sapiens OX=9606 GN=TGM2 PE=1 SV=2	53	25	25	72	687	77.3	5.22	1.04825	0.976961	0.923418	1.11843	1.13831	0.773158	1.06937	0.917449	0.862923	0.983395	0.888979	0.793033	Quantified
Q9BQG0	Myb-binding protein 1A	MYBBP1A	FUNCTION: May activate or repress transcription via interactions with sequence specific DNA-binding proteins (By similarity). Repression may be mediated at least in part by histone deacetylase activity (HDAC activity) (By similarity). Acts as a corepressor and in concert with CRY1, represses the transcription of the core circadian clock component PER2 (By similarity). Preferentially binds to dime…	Myb-binding protein 1A OS=Homo sapiens OX=9606 GN=MYBBP1A PE=1 SV=2	28	33	33	64	1328	148.8	9.28	1.03387	1.09558	1.18104	0.965496	0.889314	1.195	0.890641	0.969109	0.949817	0.971419	1.09194	1.17255	Quantified
Q9UM54	Unconventional myosin-VI	MYO6	FUNCTION: Myosins are actin-based motor molecules with ATPase activity (By similarity). Unconventional myosins serve in intracellular movements (By similarity). Myosin 6 is a reverse-direction motor protein that moves towards the minus-end of actin filaments (PubMed:10519557). Has slow rate of actin-activated ADP release due to weak ATP binding (By similarity). Functions in a variety of intracell…	Unconventional myosin-VI OS=Homo sapiens OX=9606 GN=MYO6 PE=1 SV=4	30	35	35	65	1294	149.6	8.53	0.991269	0.993442	0.979547	1.06144	1.05008	0.947416	1.0874	1.03368	1.04598	0.98142	0.926195	0.89091	Quantified
Q9BUF5	Tubulin beta-6 chain	TUBB6	FUNCTION: Tubulin is the major constituent of microtubules. It binds two moles of GTP, one at an exchangeable site on the beta chain and one at a non-exchangeable site on the alpha chain. {ECO:0000250|UniProtKB:P02557}.	Tubulin beta-6 chain OS=Homo sapiens OX=9606 GN=TUBB6 PE=1 SV=1	73	9	21	105	446	49.8	4.88	0.991338	1.0274	0.970268	1.29713	1.03657	0.926317	1.34272	1.01979	0.885771	0.893906	0.894723	0.799317	Quantified
O94973	AP-2 complex subunit alpha-2	AP2A2	FUNCTION: Component of the adaptor protein complex 2 (AP-2). Adaptor protein complexes function in protein transport via transport vesicles in different membrane traffic pathways. Adaptor protein complexes are vesicle coat components and appear to be involved in cargo selection and vesicle formation. AP-2 is involved in clathrin-dependent endocytosis in which cargo proteins are incorporated into …	AP-2 complex subunit alpha-2 OS=Homo sapiens OX=9606 GN=AP2A2 PE=1 SV=2	42	19	30	62	939	103.9	6.96	0.996812	1.0033	1.03404	1.01134	1.02483	0.96607	1.00895	1.01278	0.989328	0.983151	0.989889	1.0097	Quantified
A6NHR9	Structural maintenance of chromosomes flexible hinge domain-containing protein 1	SMCHD1	FUNCTION: Non-canonical member of the structural maintenance of chromosomes (SMC) protein family that plays a key role in epigenetic silencing by regulating chromatin architecture (By similarity). Promotes heterochromatin formation in both autosomes and chromosome X, probably by mediating the merge of chromatin compartments (By similarity). Plays a key role in chromosome X inactivation in females…	Structural maintenance of chromosomes flexible hinge domain-containing protein 1 OS=Homo sapiens OX=9606 GN=SMCHD1 PE=1 SV=2	24	44	44	70	2005	226.2	7.3	1.03075	1.05281	1.05414	0.969237	0.975613	1.05163	0.964057	0.96185	0.954179	1.00682	1.01574	1.02456	Quantified
Q14839	Chromodomain-helicase-DNA-binding protein 4	CHD4	FUNCTION: Component of the histone deacetylase NuRD complex which participates in the remodeling of chromatin by deacetylating histones. {ECO:0000269|PubMed:17626165, ECO:0000269|PubMed:9804427}.	Chromodomain-helicase-DNA-binding protein 4 OS=Homo sapiens OX=9606 GN=CHD4 PE=1 SV=2	25	36	40	71	1912	217.9	5.86	0.990224	1.0229	1.06818	0.952946	0.950776	1.05835	0.967774	0.958621	0.992814	1.00535	1.02581	1.10973	Quantified
P33993	DNA replication licensing factor MCM7	MCM7	FUNCTION: Acts as component of the MCM2-7 complex (MCM complex) which is the putative replicative helicase essential for 'once per cell cycle' DNA replication initiation and elongation in eukaryotic cells. The active ATPase sites in the MCM2-7 ring are formed through the interaction surfaces of two neighboring subunits such that a critical structure of a conserved arginine finger motif is provide…	DNA replication licensing factor MCM7 OS=Homo sapiens OX=9606 GN=MCM7 PE=1 SV=4	50	31	31	64	719	81.3	6.46	1.0445	1.05739	1.00378	0.919832	0.926209	0.924141	0.978496	0.965895	0.98408	1.00507	0.958504	1.03313	Quantified
P04844	Dolichyl-diphosphooligosaccharide--protein glycosyltransferase subunit 2	RPN2	FUNCTION: Subunit of the oligosaccharyl transferase (OST) complex that catalyzes the initial transfer of a defined glycan (Glc(3)Man(9)GlcNAc(2) in eukaryotes) from the lipid carrier dolichol-pyrophosphate to an asparagine residue within an Asn-X-Ser/Thr consensus motif in nascent polypeptide chains, the first step in protein N-glycosylation. N-glycosylation occurs cotranslationally and the compl…	Dolichyl-diphosphooligosaccharide--protein glycosyltransferase subunit 2 OS=Homo sapiens OX=9606 GN=RPN2 PE=1 SV=3	45	19	19	67	631	69.2	5.69	1.15736	1.14677	1.1315	0.989379	0.932718	1.10199	0.892696	0.922228	0.899989	0.956359	1.09602	1.16837	Quantified
P55265	Double-stranded RNA-specific adenosine deaminase	ADAR	FUNCTION: Catalyzes the hydrolytic deamination of adenosine to inosine in double-stranded RNA (dsRNA) referred to as A-to-I RNA editing (PubMed:7972084, PubMed:7565688, PubMed:12618436). This may affect gene expression and function in a number of ways that include mRNA translation by changing codons and hence the amino acid sequence of proteins; pre-mRNA splicing by altering splice site recogniti…	Double-stranded RNA-specific adenosine deaminase OS=Homo sapiens OX=9606 GN=ADAR PE=1 SV=4	37	38	38	75	1226	136	8.65	1.04178	1.05317	1.14833	0.946618	0.938986	1.11563	0.866688	0.956008	0.962019	0.992623	1.09801	1.15117	Quantified
P49736	DNA replication licensing factor MCM2	MCM2	FUNCTION: Acts as component of the MCM2-7 complex (MCM complex) which is the putative replicative helicase essential for 'once per cell cycle' DNA replication initiation and elongation in eukaryotic cells. The active ATPase sites in the MCM2-7 ring are formed through the interaction surfaces of two neighboring subunits such that a critical structure of a conserved arginine finger motif is provide…	DNA replication licensing factor MCM2 OS=Homo sapiens OX=9606 GN=MCM2 PE=1 SV=4	38	32	32	73	904	101.8	5.52	1.03914	1.01752	0.975731	0.922688	0.93112	0.916602	0.968498	0.977551	1.0077	1.02173	0.925054	1.00028	Quantified
P24928	DNA-directed RNA polymerase II subunit RPB1	POLR2A	FUNCTION: DNA-dependent RNA polymerase catalyzes the transcription of DNA into RNA using the four ribonucleoside triphosphates as substrates. Largest and catalytic component of RNA polymerase II which synthesizes mRNA precursors and many functional non-coding RNAs. Forms the polymerase active center together with the second largest subunit. Pol II is the central component of the basal RNA polymer…	DNA-directed RNA polymerase II subunit RPB1 OS=Homo sapiens OX=9606 GN=POLR2A PE=1 SV=2	26	40	40	65	1970	217	7.37	0.996374	1.00131	1.01941	0.938957	0.96198	1.02096	0.952711	0.959959	1.00836	1.01688	1.0337	1.08457	Quantified
P54136	Arginine--tRNA ligase, cytoplasmic	RARS1	FUNCTION: Forms part of a macromolecular complex that catalyzes the attachment of specific amino acids to cognate tRNAs during protein synthesis (PubMed:25288775). Modulates the secretion of AIMP1 and may be involved in generation of the inflammatory cytokine EMAP2 from AIMP1 (PubMed:17443684). {ECO:0000269|PubMed:17443684, ECO:0000269|PubMed:25288775}.	Arginine--tRNA ligase, cytoplasmic OS=Homo sapiens OX=9606 GN=RARS1 PE=1 SV=2	51	30	30	70	660	75.3	6.68	0.959264	0.939574	0.966287	1.05187	1.04878	0.931494	1.04999	1.023	1.03339	1.01089	0.978554	0.993798	Quantified
Q13263	Transcription intermediary factor 1-beta	TRIM28	FUNCTION: Nuclear corepressor for KRAB domain-containing zinc finger proteins (KRAB-ZFPs). Mediates gene silencing by recruiting CHD3, a subunit of the nucleosome remodeling and deacetylation (NuRD) complex, and SETDB1 (which specifically methylates histone H3 at 'Lys-9' (H3K9me)) to the promoter regions of KRAB target genes. Enhances transcriptional repression by coordinating the increase in H3K…	Transcription intermediary factor 1-beta OS=Homo sapiens OX=9606 GN=TRIM28 PE=1 SV=5	47	27	27	67	835	88.5	5.77	1.00614	0.999047	0.955594	0.972374	1.0117	0.936893	1.01191	0.943814	1.02444	1.0348	0.962394	0.98278	Quantified
Q10567	AP-1 complex subunit beta-1	AP1B1	FUNCTION: Subunit of clathrin-associated adaptor protein complex 1 that plays a role in protein sorting in the late-Golgi/trans-Golgi network (TGN) and/or endosomes (PubMed:31630791). The AP complexes mediate both the recruitment of clathrin to membranes and the recognition of sorting signals within the cytosolic tails of transmembrane cargo molecules. {ECO:0000269|PubMed:31630791}.	AP-1 complex subunit beta-1 OS=Homo sapiens OX=9606 GN=AP1B1 PE=1 SV=2	41	17	31	68	949	104.6	5.06	0.997345	1.13842	1.11597	1.06727	0.976886	1.0155	1.02988	0.990499	0.961924	0.94464	0.972109	0.965508	Quantified
P22102	Trifunctional purine biosynthetic protein adenosine-3	GART		Trifunctional purine biosynthetic protein adenosine-3 OS=Homo sapiens OX=9606 GN=GART PE=1 SV=1	41	35	35	61	1010	107.7	6.7	0.878595	0.903649	0.843246	1.22141	1.15058	0.867342	1.1758	1.07853	1.02805	0.977125	0.886482	0.838237	Quantified
P23921	Ribonucleoside-diphosphate reductase large subunit	RRM1	FUNCTION: Provides the precursors necessary for DNA synthesis. Catalyzes the biosynthesis of deoxyribonucleotides from the corresponding ribonucleotides.	Ribonucleoside-diphosphate reductase large subunit OS=Homo sapiens OX=9606 GN=RRM1 PE=1 SV=1	46	30	30	78	792	90	7.15	0.888491	0.893539	0.841154	1.12153	1.11572	0.773294	1.13236	1.02356	1.03285	1.01432	0.899587	0.841595	Quantified
P13645	Keratin, type I cytoskeletal 10	KRT10	FUNCTION: Plays a role in the establishment of the epidermal barrier on plantar skin. {ECO:0000250|UniProtKB:P02535}.; FUNCTION: (Microbial infection) Acts as a mediator of S.aureus adherence to desquamated nasal epithelial cells via clfB, and hence may play a role in nasal colonization. {ECO:0000269|PubMed:15385531}.; FUNCTION: (Microbial infection) Binds S.pneumoniae PsrP, mediating adherence o…	Keratin, type I cytoskeletal 10 OS=Homo sapiens OX=9606 GN=KRT10 PE=1 SV=6	53	26	29	89	584	58.8	5.21	1.32067	1.91746	1.62147	1.35461	0.934355	1.06733	0.766733	0.630482	0.654246	0.601287	1.03305	1.47049	Quantified
O60610	Protein diaphanous homolog 1	DIAPH1	FUNCTION: Actin nucleation and elongation factor required for the assembly of F-actin structures, such as actin cables and stress fibers (By similarity). Binds to the barbed end of the actin filament and slows down actin polymerization and depolymerization (By similarity). Required for cytokinesis, and transcriptional activation of the serum response factor (By similarity). DFR proteins couple Rh…	Protein diaphanous homolog 1 OS=Homo sapiens OX=9606 GN=DIAPH1 PE=1 SV=2	35	38	38	59	1272	141.3	5.41	0.941478	0.992053	0.970643	1.08908	1.06516	0.911431	1.02729	1.01855	1.01625	0.977372	0.925328	0.981231	Quantified
O60264	SWI/SNF-related matrix-associated actin-dependent regulator of chromatin subfamily A member 5	SMARCA5	FUNCTION: Helicase that possesses intrinsic ATP-dependent nucleosome-remodeling activity. Complexes containing SMARCA5 are capable of forming ordered nucleosome arrays on chromatin; this may require intact histone H4 tails. Also required for replication of pericentric heterochromatin in S-phase specifically in conjunction with BAZ1A. Probably plays a role in repression of polI dependent transcrip…	SWI/SNF-related matrix-associated actin-dependent regulator of chromatin subfamily A member 5 OS=Homo sapiens OX=9606 GN=SMARCA5 PE=1 SV=1	37	27	40	74	1052	121.8	8.09	1.04227	1.03154	1.10164	0.89601	0.938763	1.03354	0.874824	0.957326	0.993887	1.01804	1.0992	1.14462	Quantified
Q6DD88	Atlastin-3	ATL3	FUNCTION: GTPase tethering membranes through formation of trans-homooligomers and mediating homotypic fusion of endoplasmic reticulum membranes. Functions in endoplasmic reticulum tubular network biogenesis (PubMed:18270207, PubMed:19665976, PubMed:27619977). {ECO:0000269|PubMed:18270207, ECO:0000269|PubMed:19665976, ECO:0000269|PubMed:27619977}.	Atlastin-3 OS=Homo sapiens OX=9606 GN=ATL3 PE=1 SV=1	50	22	22	82	541	60.5	5.66	1.18574	1.22931	1.34727	1.00333	0.847789	1.16312	0.9342	0.940578	0.881092	0.905734	1.06023	1.15015	Quantified
P51659	Peroxisomal multifunctional enzyme type 2	HSD17B4	FUNCTION: Bifunctional enzyme acting on the peroxisomal beta-oxidation pathway for fatty acids. Catalyzes the formation of 3-ketoacyl-CoA intermediates from straight-chain, 2-methyl-branched-chain fatty acids bile acid intermediates. With EHHADH, catalyzes the hydration of trans-2-enoyl-CoA and the dehydrogenation of 3-hydroxyacyl-CoA, but with opposite chiral specificity (PubMed:10671535). {ECO:…	Peroxisomal multifunctional enzyme type 2 OS=Homo sapiens OX=9606 GN=HSD17B4 PE=1 SV=3	46	28	28	64	736	79.6	8.84	1.01814	0.992046	1.00307	0.994203	0.98114	1.04433	0.912361	1.00181	0.937892	1.02803	1.17383	1.14591	Quantified
Q13045	Protein flightless-1 homolog	FLII	FUNCTION: May play a role as coactivator in transcriptional activation by hormone-activated nuclear receptors (NR) and acts in cooperation with NCOA2 and CARM1. Involved in estrogen hormone signaling. Involved in early embryonic development (By similarity). May play a role in regulation of cytoskeletal rearrangements involved in cytokinesis and cell migration, by inhibiting Rac1-dependent paxilli…	Protein flightless-1 homolog OS=Homo sapiens OX=9606 GN=FLII PE=1 SV=2	34	33	33	55	1269	144.7	6.05	0.944574	0.955035	0.92865	1.12222	1.14992	0.901672	1.08248	1.06223	1.05196	0.980771	0.891861	0.875397	Quantified
P18669	Phosphoglycerate mutase 1	PGAM1	FUNCTION: Interconversion of 3- and 2-phosphoglycerate with 2,3-bisphosphoglycerate as the primer of the reaction. Can also catalyze the reaction of EC 5.4.2.4 (synthase), but with a reduced activity.	Phosphoglycerate mutase 1 OS=Homo sapiens OX=9606 GN=PGAM1 PE=1 SV=2	83	19	19	74	254	28.8	7.18	0.947101	0.914369	0.813241	1.18568	1.1979	0.721028	1.27141	1.00785	1.03791	0.991201	0.840972	0.752608	Quantified
P55786	Puromycin-sensitive aminopeptidase	NPEPPS	FUNCTION: Aminopeptidase with broad substrate specificity for several peptides. Involved in proteolytic events essential for cell growth and viability. May act as regulator of neuropeptide activity. Plays a role in the antigen-processing pathway for MHC class I molecules. Involved in the N-terminal trimming of cytotoxic T-cell epitope precursors. Digests the poly-Q peptides found in many cellular…	Puromycin-sensitive aminopeptidase OS=Homo sapiens OX=9606 GN=NPEPPS PE=1 SV=2	45	34	34	71	919	103.2	5.72	0.942709	0.917862	0.862995	1.13044	1.12683	0.823278	1.19009	1.02743	0.983246	1.03055	0.928472	0.821283	Quantified
Q9Y5S2	Serine/threonine-protein kinase MRCK beta	CDC42BPB	FUNCTION: Serine/threonine-protein kinase which is an important downstream effector of CDC42 and plays a role in the regulation of cytoskeleton reorganization and cell migration. Regulates actin cytoskeletal reorganization via phosphorylation of PPP1R12C and MYL9/MLC2 (PubMed:21457715, PubMed:21949762). In concert with MYO18A and LURAP1, is involved in modulating lamellar actomyosin retrograde fl…	Serine/threonine-protein kinase MRCK beta OS=Homo sapiens OX=9606 GN=CDC42BPB PE=1 SV=2	27	31	37	56	1711	194.2	6.37	1.02997	1.07662	1.06944	1.07435	1.01704	1.00932	1.01547	0.992777	0.94589	0.943078	0.942546	0.973333	Quantified
Q12931	Heat shock protein 75 kDa, mitochondrial	TRAP1	FUNCTION: Chaperone that expresses an ATPase activity. Involved in maintaining mitochondrial function and polarization, downstream of PINK1 and mitochondrial complex I. Is a negative regulator of mitochondrial respiration able to modulate the balance between oxidative phosphorylation and aerobic glycolysis. The impact of TRAP1 on mitochondrial respiration is probably mediated by modulation of mit…	Heat shock protein 75 kDa, mitochondrial OS=Homo sapiens OX=9606 GN=TRAP1 PE=1 SV=3	42	24	24	73	704	80.1	8.21	0.94555	0.942863	0.847745	1.05982	1.11504	0.878581	1.14241	0.985406	1.02168	0.987904	0.904866	0.912517	Quantified
O75165	DnaJ homolog subfamily C member 13	DNAJC13	FUNCTION: Involved in membrane trafficking through early endosomes, such as the early endosome to recycling endosome transport implicated in the recycling of transferrin and the early endosome to late endosome transport implicated in degradation of EGF and EGFR (PubMed:18256511, PubMed:18307993). Involved in the regulation of endosomal membrane tubulation and regulates th dynamics of SNX1 on the …	DnaJ homolog subfamily C member 13 OS=Homo sapiens OX=9606 GN=DNAJC13 PE=1 SV=5	23	44	44	59	2243	254.3	6.74	1.0213	1.0655	1.07663	1.0256	0.970651	1.03454	0.973654	0.998863	0.942602	0.957922	1.04789	1.07137	Quantified
P11387	DNA topoisomerase 1	TOP1	FUNCTION: Releases the supercoiling and torsional tension of DNA introduced during the DNA replication and transcription by transiently cleaving and rejoining one strand of the DNA duplex. Introduces a single-strand break via transesterification at a target site in duplex DNA. The scissile phosphodiester is attacked by the catalytic tyrosine of the enzyme, resulting in the formation of a DNA-(3'-…	DNA topoisomerase 1 OS=Homo sapiens OX=9606 GN=TOP1 PE=1 SV=2	46	35	35	77	765	90.7	9.31	1.04259	1.03183	1.03928	0.902047	0.951384	1.05904	0.896935	0.974509	0.983545	1.02554	1.11723	1.13583	Quantified
P43246	DNA mismatch repair protein Msh2	MSH2	FUNCTION: Component of the post-replicative DNA mismatch repair system (MMR). Forms two different heterodimers: MutS alpha (MSH2-MSH6 heterodimer) and MutS beta (MSH2-MSH3 heterodimer) which binds to DNA mismatches thereby initiating DNA repair. When bound, heterodimers bend the DNA helix and shields approximately 20 base pairs. MutS alpha recognizes single base mismatches and dinucleotide insert…	DNA mismatch repair protein Msh2 OS=Homo sapiens OX=9606 GN=MSH2 PE=1 SV=1	47	34	34	59	934	104.7	5.77	0.996631	1.00909	0.930135	1.03554	1.02261	0.930577	1.07178	1.00786	1.00098	1.01161	0.92207	0.910544	Quantified
Q92896	Golgi apparatus protein 1	GLG1	FUNCTION: Binds fibroblast growth factor and E-selectin (cell-adhesion lectin on endothelial cells mediating the binding of neutrophils). {ECO:0000269|PubMed:8985126}.	Golgi apparatus protein 1 OS=Homo sapiens OX=9606 GN=GLG1 PE=1 SV=2	36	38	38	68	1179	134.5	6.9	1.18636	1.20295	1.2857	0.914591	0.887048	1.05124	0.824805	0.879638	0.926234	0.949973	1.03451	1.10632	Quantified
P17655	Calpain-2 catalytic subunit	CAPN2	FUNCTION: Calcium-regulated non-lysosomal thiol-protease which catalyzes limited proteolysis of substrates involved in cytoskeletal remodeling and signal transduction. Proteolytically cleaves MYOC at 'Arg-226' (PubMed:17650508). Proteolytically cleaves CPEB3 following neuronal stimulation which abolishes CPEB3 translational repressor activity, leading to translation of CPEB3 target mRNAs (By simi…	Calpain-2 catalytic subunit OS=Homo sapiens OX=9606 GN=CAPN2 PE=1 SV=6	51	27	28	63	700	79.9	4.98	0.914882	0.941201	0.860679	1.17557	1.18682	0.805289	1.17071	1.11817	1.10177	0.963616	0.877706	0.833654	Quantified
P05455	Lupus La protein	SSB	FUNCTION: Binds to the 3' poly(U) terminus of nascent RNA polymerase III transcripts, protecting them from exonuclease digestion and facilitating their folding and maturation (PubMed:3192525, PubMed:2470590). In case of Coxsackievirus B3 infection, binds to the viral internal ribosome entry site (IRES) and stimulates the IRES-mediated translation (PubMed:12384597). {ECO:0000269|PubMed:12384597, E…	Lupus La protein OS=Homo sapiens OX=9606 GN=SSB PE=1 SV=2	62	29	29	72	408	46.8	7.12	1.05022	0.870994	0.801803	1.08569	1.12225	0.80559	1.24298	1.00314	1.03777	1.06274	0.890443	0.841642	Quantified
Q99460	26S proteasome non-ATPase regulatory subunit 1	PSMD1	FUNCTION: Component of the 26S proteasome, a multiprotein complex involved in the ATP-dependent degradation of ubiquitinated proteins. This complex plays a key role in the maintenance of protein homeostasis by removing misfolded or damaged proteins, which could impair cellular functions, and by removing proteins whose functions are no longer required. Therefore, the proteasome participates in num…	26S proteasome non-ATPase regulatory subunit 1 OS=Homo sapiens OX=9606 GN=PSMD1 PE=1 SV=2	35	28	28	79	953	105.8	5.39	0.901468	0.877383	0.860584	1.0486	1.09373	0.868165	1.06442	1.019	1.05947	1.02948	0.929625	0.959829	Quantified
O00429	Dynamin-1-like protein	DNM1L	FUNCTION: Functions in mitochondrial and peroxisomal division. Mediates membrane fission through oligomerization into membrane-associated tubular structures that wrap around the scission site to constrict and sever the mitochondrial membrane through a GTP hydrolysis-dependent mechanism. The specific recruitment at scission sites is mediated by membrane receptors like MFF, MIEF1 and MIEF2 for mito…	Dynamin-1-like protein OS=Homo sapiens OX=9606 GN=DNM1L PE=1 SV=2	54	33	33	70	736	81.8	6.81	0.903103	0.959184	0.904839	1.12333	1.05486	0.912772	1.12708	1.07999	1.02442	0.980974	0.925761	0.925258	Quantified
Q15046	Lysine--tRNA ligase	KARS1	FUNCTION: Catalyzes the specific attachment of an amino acid to its cognate tRNA in a 2 step reaction: the amino acid (AA) is first activated by ATP to form AA-AMP and then transferred to the acceptor end of the tRNA (PubMed:9278442, PubMed:18029264, PubMed:18272479). When secreted, acts as a signaling molecule that induces immune response through the activation of monocyte/macrophages (PubMed:15…	Lysine--tRNA ligase OS=Homo sapiens OX=9606 GN=KARS1 PE=1 SV=3	43	26	26	79	597	68	6.35	1.01317	0.991231	1.00498	0.9911	1.02217	0.949816	0.978662	0.94372	1.00715	1.01939	0.974101	0.982245	Quantified
Q14566	DNA replication licensing factor MCM6	MCM6	FUNCTION: Acts as component of the MCM2-7 complex (MCM complex) which is the putative replicative helicase essential for 'once per cell cycle' DNA replication initiation and elongation in eukaryotic cells. The active ATPase sites in the MCM2-7 ring are formed through the interaction surfaces of two neighboring subunits such that a critical structure of a conserved arginine finger motif is provide…	DNA replication licensing factor MCM6 OS=Homo sapiens OX=9606 GN=MCM6 PE=1 SV=1	42	34	34	67	821	92.8	5.41	1.05497	1.0566	1.00251	0.912246	0.931913	0.920556	0.968689	0.962799	0.995363	1.00454	0.939187	1.01776	Quantified
Q13451	Peptidyl-prolyl cis-trans isomerase FKBP5	FKBP5	FUNCTION: Immunophilin protein with PPIase and co-chaperone activities (PubMed:11350175). Component of unligated steroid receptors heterocomplexes through interaction with heat-shock protein 90 (HSP90). Plays a role in the intracellular trafficking of heterooligomeric forms of steroid hormone receptors maintaining the complex into the cytoplasm when unliganded (PubMed:12538866). Acts as a regulat…	Peptidyl-prolyl cis-trans isomerase FKBP5 OS=Homo sapiens OX=9606 GN=FKBP5 PE=1 SV=2	60	29	29	78	457	51.2	5.9	0.969328	0.941858	0.880541	1.06611	1.12362	0.867605	1.12212	0.9996	1.04455	1.01522	0.879909	0.829676	Quantified
Q9H223	EH domain-containing protein 4	EHD4	FUNCTION: ATP- and membrane-binding protein that probably controls membrane reorganization/tubulation upon ATP hydrolysis. Plays a role in early endosomal transport. {ECO:0000269|PubMed:17233914, ECO:0000269|PubMed:18331452}.	EH domain-containing protein 4 OS=Homo sapiens OX=9606 GN=EHD4 PE=1 SV=1	62	25	27	74	541	61.1	6.76	0.979465	1.02708	0.971693	1.10838	1.0724	0.927217	1.05855	1.02148	0.985243	0.956448	0.964009	0.933862	Quantified
P30153	Serine/threonine-protein phosphatase 2A 65 kDa regulatory subunit A alpha isoform	PPP2R1A	FUNCTION: The PR65 subunit of protein phosphatase 2A serves as a scaffolding molecule to coordinate the assembly of the catalytic subunit and a variable regulatory B subunit. Upon interaction with GNA12 promotes dephosphorylation of microtubule associated protein TAU/MAPT (PubMed:15525651). Required for proper chromosome segregation and for centromeric localization of SGO1 in mitosis (PubMed:1658…	Serine/threonine-protein phosphatase 2A 65 kDa regulatory subunit A alpha isoform OS=Homo sapiens OX=9606 GN=PPP2R1A PE=1 SV=4	53	19	25	82	589	65.3	5.11	0.911841	0.962089	0.913449	1.11344	1.15989	0.932676	1.09186	0.984219	0.965241	1.01161	0.953945	0.916055	Quantified
O00571	ATP-dependent RNA helicase DDX3X	DDX3X	FUNCTION: Multifunctional ATP-dependent RNA helicase (PubMed:17357160, PubMed:21589879). The ATPase activity can be stimulated by various ribo-and deoxynucleic acids indicative for a relaxed substrate specificity (PubMed:29222110). In vitro can unwind partially double-stranded DNA with a preference for 5'-single-stranded DNA overhangs (PubMed:17357160, PubMed:21589879). Binds RNA G-quadruplex (rG…	ATP-dependent RNA helicase DDX3X OS=Homo sapiens OX=9606 GN=DDX3X PE=1 SV=3	50	29	30	84	662	73.2	7.18	0.911779	0.891204	0.897234	1.05094	1.06285	0.916701	1.0137	1.0331	1.06716	1.02467	1.02514	1.00157	Quantified
P11047	Laminin subunit gamma-1	LAMC1	FUNCTION: Binding to cells via a high affinity receptor, laminin is thought to mediate the attachment, migration and organization of cells into tissues during embryonic development by interacting with other extracellular matrix components.	Laminin subunit gamma-1 OS=Homo sapiens OX=9606 GN=LAMC1 PE=1 SV=3	24	31	31	56	1609	177.5	5.12	1.18289	1.15595	1.25177	0.922648	0.94251	1.08356	0.894573	0.924825	0.969609	0.977322	1.05326	1.10139	Quantified
Q02218	2-oxoglutarate dehydrogenase, mitochondrial	OGDH	FUNCTION: 2-oxoglutarate dehydrogenase (E1) component of the 2-oxoglutarate dehydrogenase complex, which mediates the decarboxylation of alpha-ketoglutarate (PubMed:24495017). The 2-oxoglutarate dehydrogenase complex catalyzes the overall conversion of 2-oxoglutarate to succinyl-CoA and CO(2) (PubMed:24495017). The 2-oxoglutarate dehydrogenase complex is mainly active in the mitochondrion (PubMed…	2-oxoglutarate dehydrogenase, mitochondrial OS=Homo sapiens OX=9606 GN=OGDH PE=1 SV=3	38	32	32	57	1023	115.9	6.86	1.04216	1.07196	1.09723	0.870542	0.836638	1.01245	0.898495	0.931024	0.953888	1.0177	1.19523	1.24133	Quantified
P56192	Methionine--tRNA ligase, cytoplasmic	MARS1	FUNCTION: Catalyzes the specific attachment of an amino acid to its cognate tRNA in a 2 step reaction: the amino acid (AA) is first activated by ATP to form AA-AMP and then transferred to the acceptor end of the tRNA (PubMed:11714285). Plays a role in the synthesis of ribosomal RNA in the nucleolus (PubMed:10791971). {ECO:0000269|PubMed:10791971, ECO:0000269|PubMed:11714285}.	Methionine--tRNA ligase, cytoplasmic OS=Homo sapiens OX=9606 GN=MARS1 PE=1 SV=2	40	29	29	62	900	101.1	6.16	1.00779	1.02963	1.0263	1.09366	1.03189	1.02421	1.03729	0.972403	0.937348	0.959018	0.977416	0.984728	Quantified
Q02809	Procollagen-lysine,2-oxoglutarate 5-dioxygenase 1	PLOD1	FUNCTION: Part of a complex composed of PLOD1, P3H3 and P3H4 that catalyzes hydroxylation of lysine residues in collagen alpha chains and is required for normal assembly and cross-linkling of collagen fibrils (By similarity). Forms hydroxylysine residues in -Xaa-Lys-Gly- sequences in collagens (PubMed:8621606, PubMed:10686424, PubMed:15854030). These hydroxylysines serve as sites of attachment fo…	Procollagen-lysine,2-oxoglutarate 5-dioxygenase 1 OS=Homo sapiens OX=9606 GN=PLOD1 PE=1 SV=2	54	32	32	61	727	83.5	6.95	1.19948	1.17741	1.21146	0.885191	0.901598	0.986796	0.861844	0.903695	0.871124	0.987403	1.08039	1.09737	Quantified
P26640	Valine--tRNA ligase	VARS1		Valine--tRNA ligase OS=Homo sapiens OX=9606 GN=VARS1 PE=1 SV=4	31	32	32	58	1264	140.4	7.59	0.939635	0.957582	0.914679	1.05702	1.07043	0.898281	1.07412	1.01712	1.03178	1.0001	0.923674	0.909244	Quantified
P00505	Aspartate aminotransferase, mitochondrial	GOT2	FUNCTION: Catalyzes the irreversible transamination of the L-tryptophan metabolite L-kynurenine to form kynurenic acid (KA). As a member of the malate-aspartate shuttle, it has a key role in the intracellular NAD(H) redox balance. Is important for metabolite exchange between mitochondria and cytosol, and for amino acid metabolism. Facilitates cellular uptake of long-chain free fatty acids. {ECO:0…	Aspartate aminotransferase, mitochondrial OS=Homo sapiens OX=9606 GN=GOT2 PE=1 SV=3	62	23	23	89	430	47.5	9.01	1.1409	1.15523	1.28895	0.960311	0.844398	1.16199	0.817668	0.890508	0.829376	0.922622	1.16463	1.22326	Quantified
P62258	14-3-3 protein epsilon	YWHAE	FUNCTION: Adapter protein implicated in the regulation of a large spectrum of both general and specialized signaling pathways. Binds to a large number of partners, usually by recognition of a phosphoserine or phosphothreonine motif. Binding generally results in the modulation of the activity of the binding partner (By similarity). Positively regulates phosphorylated protein HSF1 nuclear export to…	14-3-3 protein epsilon OS=Homo sapiens OX=9606 GN=YWHAE PE=1 SV=1	76	18	21	122	255	29.2	4.74	0.915147	0.870376	0.792618	1.10495	1.17513	0.745399	1.18595	1.03305	1.02692	1.02339	0.907459	0.797864	Quantified
Q9UDY2	Tight junction protein ZO-2	TJP2	FUNCTION: Plays a role in tight junctions and adherens junctions.	Tight junction protein ZO-2 OS=Homo sapiens OX=9606 GN=TJP2 PE=1 SV=2	36	39	41	73	1190	133.9	7.4	0.923834	0.976434	0.955469	1.10669	1.10117	1.01077	1.06879	1.04665	1.05301	1.00432	0.95917	0.923781	Quantified
Q9NZB2	Constitutive coactivator of PPAR-gamma-like protein 1	FAM120A	FUNCTION: May participate in mRNA transport in the cytoplasm (By similarity). Critical component of the oxidative stress-induced survival signaling. Activates src family kinases and acts as a scaffolding protein enabling src family kinases to phosphorylate and activate PI3-kinase. Binds RNA and promotes the secretion of IGF-II. May play a pivotal role in the progression of scirrhous-type gastric …	Constitutive coactivator of PPAR-gamma-like protein 1 OS=Homo sapiens OX=9606 GN=FAM120A PE=1 SV=2	38	34	34	58	1118	121.8	8.88	1.03208	1.03445	1.06666	0.986389	0.968811	1.00641	0.992878	0.994563	0.980858	0.994733	1.01846	1.04729	Quantified
P34897	Serine hydroxymethyltransferase, mitochondrial	SHMT2	FUNCTION: Catalyzes the cleavage of serine to glycine accompanied with the production of 5,10-methylenetetrahydrofolate, an essential intermediate for purine biosynthesis (PubMed:24075985, PubMed:29364879, PubMed:25619277). Serine provides the major source of folate one-carbon in cells by catalyzing the transfer of one carbon from serine to tetrahydrofolate (PubMed:25619277). Contributes to the d…	Serine hydroxymethyltransferase, mitochondrial OS=Homo sapiens OX=9606 GN=SHMT2 PE=1 SV=3	62	22	23	81	504	56	8.53	1.11204	1.12838	1.20798	0.982352	0.894673	1.23202	0.867637	0.899695	0.847544	0.944329	1.12451	1.14279	Quantified
Q16658	Fascin	FSCN1	FUNCTION: Actin-binding protein that contains 2 major actin binding sites (PubMed:21685497, PubMed:23184945). Organizes filamentous actin into parallel bundles (PubMed:20393565, PubMed:21685497, PubMed:23184945). Plays a role in the organization of actin filament bundles and the formation of microspikes, membrane ruffles, and stress fibers (PubMed:22155786). Important for the formation of a diver…	Fascin OS=Homo sapiens OX=9606 GN=FSCN1 PE=1 SV=3	55	23	23	71	493	54.5	7.24	0.997141	0.924176	0.852799	1.11031	1.16024	0.746907	1.17344	0.996018	1.05009	1.02862	0.865776	0.777662	Quantified
Q12888	TP53-binding protein 1	TP53BP1	FUNCTION: Double-strand break (DSB) repair protein involved in response to DNA damage, telomere dynamics and class-switch recombination (CSR) during antibody genesis (PubMed:12364621, PubMed:22553214, PubMed:23333306, PubMed:17190600, PubMed:21144835, PubMed:28241136). Plays a key role in the repair of double-strand DNA breaks (DSBs) in response to DNA damage by promoting non-homologous end joini…	TP53-binding protein 1 OS=Homo sapiens OX=9606 GN=TP53BP1 PE=1 SV=2	25	35	35	55	1972	213.4	4.7	0.984902	0.977993	0.9525	0.93076	1.00148	0.951156	0.940497	0.952648	1.02051	1.02756	1.02195	1.08437	Quantified
Q92900	Regulator of nonsense transcripts 1	UPF1	FUNCTION: RNA-dependent helicase and ATPase required for nonsense-mediated decay (NMD) of mRNAs containing premature stop codons. Is recruited to mRNAs upon translation termination and undergoes a cycle of phosphorylation and dephosphorylation; its phosphorylation appears to be a key step in NMD. Recruited by release factors to stalled ribosomes together with the SMG1C protein kinase complex to f…	Regulator of nonsense transcripts 1 OS=Homo sapiens OX=9606 GN=UPF1 PE=1 SV=2	36	31	31	61	1129	124.3	6.61	0.98026	0.953953	0.936667	1.01385	1.04986	0.931005	1.03289	0.988533	1.01324	1.00309	1.0585	0.973627	Quantified
Q9Y230	RuvB-like 2	RUVBL2	FUNCTION: Possesses single-stranded DNA-stimulated ATPase and ATP-dependent DNA helicase (5' to 3') activity; hexamerization is thought to be critical for ATP hydrolysis and adjacent subunits in the ring-like structure contribute to the ATPase activity (PubMed:10428817, PubMed:17157868). Component of the NuA4 histone acetyltransferase complex which is involved in transcriptional activation of sel…	RuvB-like 2 OS=Homo sapiens OX=9606 GN=RUVBL2 PE=1 SV=3	62	23	23	71	463	51.1	5.64	0.957154	0.965263	0.965672	1.00319	1.01514	0.98591	1.02128	1.00203	1.00495	1.0125	1.03191	1.04007	Quantified
O15230	Laminin subunit alpha-5	LAMA5	FUNCTION: Binding to cells via a high affinity receptor, laminin is thought to mediate the attachment, migration and organization of cells into tissues during embryonic development by interacting with other extracellular matrix components.	Laminin subunit alpha-5 OS=Homo sapiens OX=9606 GN=LAMA5 PE=1 SV=8	16	45	45	49	3695	399.5	7.02	1.14033	1.13667	1.18327	0.950306	0.956461	1.0915	0.896462	0.963151	0.952481	0.974022	1.02543	1.04426	Quantified
O75694	Nuclear pore complex protein Nup155	NUP155	FUNCTION: Essential component of nuclear pore complex. Could be essessential for embryogenesis. Nucleoporins may be involved both in binding and translocating proteins during nucleocytoplasmic transport. {ECO:0000250|UniProtKB:Q99P88}.	Nuclear pore complex protein Nup155 OS=Homo sapiens OX=9606 GN=NUP155 PE=1 SV=1	29	30	30	58	1391	155.1	6.16	1.06513	1.05865	1.16177	0.937429	0.915061	1.14953	0.886092	0.982375	0.964066	0.977774	1.10946	1.17671	Quantified
P29144	Tripeptidyl-peptidase 2	TPP2	FUNCTION: Component of the proteolytic cascade acting downstream of the 26S proteasome in the ubiquitin-proteasome pathway. May be able to complement the 26S proteasome function to some extent under conditions in which the latter is inhibited. Stimulates adipogenesis (By similarity). {ECO:0000250}.	Tripeptidyl-peptidase 2 OS=Homo sapiens OX=9606 GN=TPP2 PE=1 SV=4	34	33	33	58	1249	138.3	6.32	0.964104	0.969627	0.954824	1.0612	1.06321	0.991119	1.03512	0.965517	0.954673	1.01472	1.0235	1.01668	Quantified
O43143	Pre-mRNA-splicing factor ATP-dependent RNA helicase DHX15	DHX15	FUNCTION: Pre-mRNA processing factor involved in disassembly of spliceosomes after the release of mature mRNA. In cooperation with TFIP11 seem to be involved in the transition of the U2, U5 and U6 snRNP-containing IL complex to the snRNP-free IS complex leading to efficient debranching and turnover of excised introns. {ECO:0000269|PubMed:19103666}.	Pre-mRNA-splicing factor ATP-dependent RNA helicase DHX15 OS=Homo sapiens OX=9606 GN=DHX15 PE=1 SV=2	44	30	31	76	795	90.9	7.46	1.03996	0.972894	0.999254	0.96167	0.982127	1.01731	0.988824	0.960135	1.00637	1.01555	1.0163	1.02501	Quantified
P04083	Annexin A1	ANXA1	FUNCTION: Plays important roles in the innate immune response as effector of glucocorticoid-mediated responses and regulator of the inflammatory process. Has anti-inflammatory activity (PubMed:8425544). Plays a role in glucocorticoid-mediated down-regulation of the early phase of the inflammatory response (By similarity). Promotes resolution of inflammation and wound healing (PubMed:25664854). Fu…	Annexin A1 OS=Homo sapiens OX=9606 GN=ANXA1 PE=1 SV=2	67	22	22	129	346	38.7	7.02	0.958135	0.836956	0.755164	1.24131	1.27217	0.736613	1.346	1.19374	1.19847	1.02176	0.805851	0.686391	Quantified
O00469	Procollagen-lysine,2-oxoglutarate 5-dioxygenase 2	PLOD2	FUNCTION: Forms hydroxylysine residues in -Xaa-Lys-Gly- sequences in collagens. These hydroxylysines serve as sites of attachment for carbohydrate units and are essential for the stability of the intermolecular collagen cross-links. {ECO:0000250|UniProtKB:P24802}.	Procollagen-lysine,2-oxoglutarate 5-dioxygenase 2 OS=Homo sapiens OX=9606 GN=PLOD2 PE=1 SV=2	44	27	27	73	737	84.6	6.71	1.09973	1.11138	1.12615	0.978238	0.971048	1.05781	0.90166	0.913481	0.899912	1.00039	1.07041	1.06864	Quantified
P54886	Delta-1-pyrroline-5-carboxylate synthase	ALDH18A1	FUNCTION: Bifunctional enzyme that converts glutamate to glutamate 5-semialdehyde, an intermediate in the biosynthesis of proline, ornithine and arginine. {ECO:0000269|PubMed:10037775, ECO:0000269|PubMed:11092761, ECO:0000269|PubMed:26297558, ECO:0000269|PubMed:26320891}.	Delta-1-pyrroline-5-carboxylate synthase OS=Homo sapiens OX=9606 GN=ALDH18A1 PE=1 SV=2	50	33	33	61	795	87.2	7.12	0.9845	1.0308	1.05654	0.931035	0.898078	1.10182	0.898692	0.969409	0.955593	1.02724	1.1694	1.21715	Quantified
P49321	Nuclear autoantigenic sperm protein	NASP	FUNCTION: Required for DNA replication, normal cell cycle progression and cell proliferation. Forms a cytoplasmic complex with HSP90 and H1 linker histones and stimulates HSP90 ATPase activity. NASP and H1 histone are subsequently released from the complex and translocate to the nucleus where the histone is released for binding to DNA. {ECO:0000250|UniProtKB:Q99MD9}.	Nuclear autoantigenic sperm protein OS=Homo sapiens OX=9606 GN=NASP PE=1 SV=2	45	28	28	63	788	85.2	4.3	0.983285	0.920037	0.835432	0.968049	1.03421	0.803198	1.13467	0.957215	1.04605	1.04959	0.908799	0.866252	Quantified
P62195	26S proteasome regulatory subunit 8	PSMC5	FUNCTION: Component of the 26S proteasome, a multiprotein complex involved in the ATP-dependent degradation of ubiquitinated proteins. This complex plays a key role in the maintenance of protein homeostasis by removing misfolded or damaged proteins, which could impair cellular functions, and by removing proteins whose functions are no longer required. Therefore, the proteasome participates in num…	26S proteasome regulatory subunit 8 OS=Homo sapiens OX=9606 GN=PSMC5 PE=1 SV=1	56	22	22	62	406	45.6	7.55	0.966397	0.982215	0.954366	1.03221	1.04462	0.921616	1.09717	0.976725	1.04697	0.987074	0.961321	0.975278	Quantified
O43491	Band 4.1-like protein 2	EPB41L2	FUNCTION: Required for dynein-dynactin complex and NUMA1 recruitment at the mitotic cell cortex during anaphase (PubMed:23870127). {ECO:0000269|PubMed:23870127}.	Band 4.1-like protein 2 OS=Homo sapiens OX=9606 GN=EPB41L2 PE=1 SV=1	35	28	33	66	1005	112.5	5.44	0.998522	0.978462	1.02442	0.953861	0.990659	0.993891	1.00078	0.958853	1.00992	0.967875	1.02399	1.07857	Quantified
P00367	Glutamate dehydrogenase 1, mitochondrial	GLUD1	FUNCTION: Mitochondrial glutamate dehydrogenase that converts L-glutamate into alpha-ketoglutarate. Plays a key role in glutamine anaplerosis by producing alpha-ketoglutarate, an important intermediate in the tricarboxylic acid cycle. May be involved in learning and memory reactions by increasing the turnover of the excitatory neurotransmitter glutamate (By similarity). {ECO:0000250}.	Glutamate dehydrogenase 1, mitochondrial OS=Homo sapiens OX=9606 GN=GLUD1 PE=1 SV=2	50	24	24	73	558	61.4	7.8	1.08848	1.12036	1.11986	0.939474	0.974387	1.02784	0.881786	0.910582	0.949712	1.01162	1.08733	1.13001	Quantified
Q92945	Far upstream element-binding protein 2	KHSRP	FUNCTION: Binds to the dendritic targeting element and may play a role in mRNA trafficking (By similarity). Part of a ternary complex that binds to the downstream control sequence (DCS) of the pre-mRNA. Mediates exon inclusion in transcripts that are subject to tissue-specific alternative splicing. May interact with single-stranded DNA from the far-upstream element (FUSE). May activate gene expre…	Far upstream element-binding protein 2 OS=Homo sapiens OX=9606 GN=KHSRP PE=1 SV=4	51	25	28	68	711	73.1	7.3	1.00087	0.963756	0.968481	0.959427	1.02475	0.954114	1.03911	0.912098	1.01493	1.05602	0.986578	0.949976	Quantified
P08758	Annexin A5	ANXA5	FUNCTION: This protein is an anticoagulant protein that acts as an indirect inhibitor of the thromboplastin-specific complex, which is involved in the blood coagulation cascade.	Annexin A5 OS=Homo sapiens OX=9606 GN=ANXA5 PE=1 SV=2	71	23	23	73	320	35.9	5.05	1.06481	0.953368	0.820187	1.20231	1.18466	0.722141	1.30093	1.07253	0.989672	1.00178	0.802846	0.686938	Quantified
P39023	60S ribosomal protein L3	RPL3	FUNCTION: The L3 protein is a component of the large subunit of cytoplasmic ribosomes. {ECO:0000305|PubMed:12962325}.	60S ribosomal protein L3 OS=Homo sapiens OX=9606 GN=RPL3 PE=1 SV=2	60	24	24	110	403	46.1	10.18	1.01414	0.904666	0.907008	1.01772	1.06452	0.920371	1.0449	1.03576	1.05664	1.03902	0.987076	0.99133	Quantified
Q9NZN4	EH domain-containing protein 2	EHD2	FUNCTION: ATP- and membrane-binding protein that controls membrane reorganization/tubulation upon ATP hydrolysis (By similarity). Plays a role in membrane trafficking between the plasma membrane and endosomes (PubMed:17233914). Important for the internalization of GLUT4. Required for fusion of myoblasts to skeletal muscle myotubes. Required for normal translocation of FER1L5 to the plasma membran…	EH domain-containing protein 2 OS=Homo sapiens OX=9606 GN=EHD2 PE=1 SV=2	60	24	26	68	543	61.1	6.46	0.963166	1.01556	0.937093	1.06439	0.990621	1.00348	1.08674	0.99291	0.964815	0.920607	1.01054	1.11024	Quantified
P55884	Eukaryotic translation initiation factor 3 subunit B	EIF3B	FUNCTION: RNA-binding component of the eukaryotic translation initiation factor 3 (eIF-3) complex, which is required for several steps in the initiation of protein synthesis (PubMed:9388245, PubMed:17581632, PubMed:25849773, PubMed:27462815). The eIF-3 complex associates with the 40S ribosome and facilitates the recruitment of eIF-1, eIF-1A, eIF-2:GTP:methionyl-tRNAi and eIF-5 to form the 43S pre…	Eukaryotic translation initiation factor 3 subunit B OS=Homo sapiens OX=9606 GN=EIF3B PE=1 SV=3	39	26	26	70	814	92.4	5	0.936991	0.927522	0.913731	1.05121	1.0893	0.888959	1.07755	1.01104	1.03929	1.02663	0.954918	0.959614	Quantified
Q7L2E3	ATP-dependent RNA helicase DHX30	DHX30	FUNCTION: RNA-dependent helicase (PubMed:29100085). Plays an important role in the assembly of the mitochondrial large ribosomal subunit (PubMed:25683715, PubMed:29100085). Required for optimal function of the zinc-finger antiviral protein ZC3HAV1 (By similarity). Associates with mitochondrial DNA (PubMed:18063578). Involved in nervous system development and differentiation through its involvemen…	ATP-dependent RNA helicase DHX30 OS=Homo sapiens OX=9606 GN=DHX30 PE=1 SV=1	39	37	37	56	1194	133.9	8.78	1.03044	1.04997	1.08481	0.937744	0.948685	1.05926	0.896622	0.990791	0.992398	0.987126	1.04367	1.09261	Quantified
P68133	Actin, alpha skeletal muscle	ACTA1	FUNCTION: Actins are highly conserved proteins that are involved in various types of cell motility and are ubiquitously expressed in all eukaryotic cells.	Actin, alpha skeletal muscle OS=Homo sapiens OX=9606 GN=ACTA1 PE=1 SV=1	47	1	15	390	377	42	5.39	1.05635	0.996852	0.9744	0.98266	1.0277	0.895231	1.0682	0.859674	1.05501	1.00534	0.919911	1.05414	Quantified
Q13435	Splicing factor 3B subunit 2	SF3B2	FUNCTION: Involved in pre-mRNA splicing as a component of the splicing factor SF3B complex (PubMed:27720643). SF3B complex is required for 'A' complex assembly formed by the stable binding of U2 snRNP to the branchpoint sequence (BPS) in pre-mRNA. Sequence independent binding of SF3A/SF3B complex upstream of the branch site is essential, it may anchor U2 snRNP to the pre-mRNA (PubMed:12234937). M…	Splicing factor 3B subunit 2 OS=Homo sapiens OX=9606 GN=SF3B2 PE=1 SV=2	41	32	32	66	895	100.2	5.67	0.980016	0.976884	1.00468	0.959418	0.965846	0.951763	0.948715	0.944514	0.966577	0.992331	0.990241	1.30583	Quantified
P42285	Exosome RNA helicase MTR4	MTREX	FUNCTION: Catalyzes the ATP-dependent unwinding of RNA duplexes with a single-stranded 3' RNA extension (PubMed:27871484, PubMed:29844170, PubMed:29906447). Central subunit of many protein complexes, namely TRAMP-like, nuclear exosome targeting (NEXT) and poly(A) tail exosome targeting (PAXT) (PubMed:27871484, PubMed:29844170, PubMed:21855801). NEXT functions as an RNA exosome cofactor that direc…	Exosome RNA helicase MTR4 OS=Homo sapiens OX=9606 GN=MTREX PE=1 SV=3	41	40	40	62	1042	117.7	6.52	1.03477	1.06977	1.10598	0.987213	0.943323	1.12575	0.962259	0.964262	0.948188	0.986726	1.03893	1.08215	Quantified
Q14240	Eukaryotic initiation factor 4A-II	EIF4A2	FUNCTION: ATP-dependent RNA helicase which is a subunit of the eIF4F complex involved in cap recognition and is required for mRNA binding to ribosome. In the current model of translation initiation, eIF4A unwinds RNA secondary structures in the 5'-UTR of mRNAs which is necessary to allow efficient binding of the small ribosomal subunit, and subsequent scanning for the initiator codon.	Eukaryotic initiation factor 4A-II OS=Homo sapiens OX=9606 GN=EIF4A2 PE=1 SV=2	62	11	22	102	407	46.4	5.48	1.06694	1.12981	0.965298	1.22364	1.04834	0.887333	1.17932	1.05066	0.85995	0.892367	0.922241	0.847639	Quantified
O75534	Cold shock domain-containing protein E1	CSDE1	FUNCTION: RNA-binding protein. Required for internal initiation of translation of human rhinovirus RNA. May be involved in translationally coupled mRNA turnover. Implicated with other RNA-binding proteins in the cytoplasmic deadenylation/translational and decay interplay of the FOS mRNA mediated by the major coding-region determinant of instability (mCRD) domain. Required for efficient formation …	Cold shock domain-containing protein E1 OS=Homo sapiens OX=9606 GN=CSDE1 PE=1 SV=2	44	32	32	65	798	88.8	6.25	0.879642	0.858331	0.846895	1.04991	1.08807	0.838163	1.12305	1.06079	1.12919	1.01429	0.935563	0.902739	Quantified
Q12905	Interleukin enhancer-binding factor 2	ILF2	FUNCTION: Appears to function predominantly as a heterodimeric complex with ILF3. This complex may regulate transcription of the IL2 gene during T-cell activation. It can also promote the formation of stable DNA-dependent protein kinase holoenzyme complexes on DNA. Essential for the efficient reshuttling of ILF3 (isoform 1 and isoform 2) into the nucleus. {ECO:0000269|PubMed:10574923, ECO:0000269…	Interleukin enhancer-binding factor 2 OS=Homo sapiens OX=9606 GN=ILF2 PE=1 SV=2	56	16	16	66	390	43	5.26	1.08063	1.10208	1.16176	0.915312	0.891079	1.06453	0.888905	0.898648	0.962037	0.972764	1.06382	1.21547	Quantified
Q92878	DNA repair protein RAD50	RAD50	FUNCTION: Component of the MRN complex, which plays a central role in double-strand break (DSB) repair, DNA recombination, maintenance of telomere integrity and meiosis. The complex possesses single-strand endonuclease activity and double-strand-specific 3'-5' exonuclease activity, which are provided by MRE11. RAD50 may be required to bind DNA ends and hold them in close proximity. This could fac…	DNA repair protein RAD50 OS=Homo sapiens OX=9606 GN=RAD50 PE=1 SV=1	30	41	41	58	1312	153.8	6.89	0.97151	0.983539	1.00911	0.975103	1.013	1.03239	0.961981	0.958887	1.01534	1.03053	1.02031	1.05739	Quantified
Q9UH99	SUN domain-containing protein 2	SUN2	FUNCTION: As a component of the LINC (LInker of Nucleoskeleton and Cytoskeleton) complex, involved in the connection between the nuclear lamina and the cytoskeleton. The nucleocytoplasmic interactions established by the LINC complex play an important role in the transmission of mechanical forces across the nuclear envelope and in nuclear movement and positioning. Specifically, SYNE2 and SUN2 asse…	SUN domain-containing protein 2 OS=Homo sapiens OX=9606 GN=SUN2 PE=1 SV=3	38	21	22	52	717	80.3	6.73	1.16249	1.15347	1.18951	0.897584	0.869392	1.01183	0.86599	0.897492	0.931689	0.954009	1.07647	1.18272	Quantified
P41250	Glycine--tRNA ligase	GARS1	FUNCTION: Catalyzes the ATP-dependent ligation of glycine to the 3'-end of its cognate tRNA, via the formation of an aminoacyl-adenylate intermediate (Gly-AMP) (PubMed:17544401, PubMed:28675565, PubMed:24898252). Also produces diadenosine tetraphosphate (Ap4A), a universal pleiotropic signaling molecule needed for cell regulation pathways, by direct condensation of 2 ATPs. Thereby, may play a spe…	Glycine--tRNA ligase OS=Homo sapiens OX=9606 GN=GARS1 PE=1 SV=3	47	28	28	57	739	83.1	7.03	0.977593	1.01729	1.0096	1.31093	1.27145	1.00562	1.08504	1.00239	0.998295	0.912475	0.855355	0.829656	Quantified
Q9NU22	Midasin	MDN1	FUNCTION: Nuclear chaperone required for maturation and nuclear export of pre-60S ribosome subunits (PubMed:27814492). Functions at successive maturation steps to remove ribosomal factors at critical transition points, first driving the exit of early pre-60S particles from the nucleolus and then driving late pre-60S particles from the nucleus (By similarity). At an early stage in 60S maturation, …	Midasin OS=Homo sapiens OX=9606 GN=MDN1 PE=1 SV=2	8	38	38	56	5596	632.4	5.68	1.15239	1.44815	0.926142	0.829792	0.75638	0.897408	1.44893	1.42614	1.65019	0.654976	0.748294	0.713307	Quantified
Q5JRX3	Presequence protease, mitochondrial	PITRM1	FUNCTION: Metalloendopeptidase of the mitochondrial matrix that functions in peptide cleavage and degradation rather than in protein processing (PubMed:10360838, PubMed:16849325, PubMed:19196155, PubMed:24931469). Has an ATP-independent activity (PubMed:16849325). Specifically cleaves peptides in the range of 5 to 65 residues (PubMed:19196155). Shows a preference for cleavage after small polar re…	Presequence protease, mitochondrial OS=Homo sapiens OX=9606 GN=PITRM1 PE=1 SV=3	39	31	31	54	1037	117.3	6.92	1.02169	1.03435	1.10583	0.959307	0.937471	1.11151	0.923653	0.946694	1.01118	1.00935	1.08053	1.14793	Quantified
P52732	Kinesin-like protein KIF11	KIF11	FUNCTION: Motor protein required for establishing a bipolar spindle during mitosis (PubMed:19001501). Required in non-mitotic cells for transport of secretory proteins from the Golgi complex to the cell surface (PubMed:23857769). {ECO:0000269|PubMed:19001501, ECO:0000269|PubMed:23857769}.	Kinesin-like protein KIF11 OS=Homo sapiens OX=9606 GN=KIF11 PE=1 SV=2	35	32	32	53	1056	119.1	5.64	0.91418	0.957597	0.880699	1.08302	1.07679	0.926633	1.08049	1.07517	1.04191	0.996874	0.898416	0.913381	Quantified
P46459	Vesicle-fusing ATPase	NSF	FUNCTION: Required for vesicle-mediated transport. Catalyzes the fusion of transport vesicles within the Golgi cisternae. Is also required for transport from the endoplasmic reticulum to the Golgi stack. Seems to function as a fusion protein required for the delivery of cargo proteins to all compartments of the Golgi stack independent of vesicle origin. Interaction with AMPAR subunit GRIA2 leads …	Vesicle-fusing ATPase OS=Homo sapiens OX=9606 GN=NSF PE=1 SV=3	49	30	31	58	744	82.5	6.95	1.02141	0.977981	1.02058	1.0258	1.02662	0.90116	1.01336	0.976102	0.957278	1.01297	0.972714	0.938557	Quantified
P26599	Polypyrimidine tract-binding protein 1	PTBP1	FUNCTION: Plays a role in pre-mRNA splicing and in the regulation of alternative splicing events. Activates exon skipping of its own pre-mRNA during muscle cell differentiation. Binds to the polypyrimidine tract of introns. May promote RNA looping when bound to two separate polypyrimidine tracts in the same pre-mRNA. May promote the binding of U2 snRNP to pre-mRNA. Cooperates with RAVER1 to modul…	Polypyrimidine tract-binding protein 1 OS=Homo sapiens OX=9606 GN=PTBP1 PE=1 SV=1	57	16	18	56	531	57.2	9.17	1.05526	1.0612	1.09105	0.902286	0.920723	1.05876	0.896021	0.944707	0.967318	1.02457	1.0779	1.19644	Quantified
P07910	Heterogeneous nuclear ribonucleoproteins C1/C2	HNRNPC	FUNCTION: Binds pre-mRNA and nucleates the assembly of 40S hnRNP particles (PubMed:8264621). Interacts with poly-U tracts in the 3'-UTR or 5'-UTR of mRNA and modulates the stability and the level of translation of bound mRNA molecules (PubMed:12509468, PubMed:16010978, PubMed:7567451, PubMed:8264621). Single HNRNPC tetramers bind 230-240 nucleotides. Trimers of HNRNPC tetramers bind 700 nucleotid…	Heterogeneous nuclear ribonucleoproteins C1/C2 OS=Homo sapiens OX=9606 GN=HNRNPC PE=1 SV=4	60	12	22	108	306	33.7	5.08	1.09016	1.03522	1.1269	0.865257	0.869046	1.04539	0.79618	0.942575	0.950254	1.01462	1.19413	1.24597	Quantified
Q15436	Protein transport protein Sec23A	SEC23A	FUNCTION: Component of the coat protein complex II (COPII) which promotes the formation of transport vesicles from the endoplasmic reticulum (ER). The coat has two main functions, the physical deformation of the endoplasmic reticulum membrane into vesicles and the selection of cargo molecules for their transport to the Golgi complex. Required for the translocation of insulin-induced glucose trans…	Protein transport protein Sec23A OS=Homo sapiens OX=9606 GN=SEC23A PE=1 SV=2	47	22	24	56	765	86.1	7.08	0.943736	0.920722	0.889153	1.06691	1.12259	0.874447	1.04416	1.01327	1.01625	1.0216	0.940989	0.915483	Quantified
Q9H4M9	EH domain-containing protein 1	EHD1	FUNCTION: ATP- and membrane-binding protein that controls membrane reorganization/tubulation upon ATP hydrolysis. In vitro causes vesiculation of endocytic membranes (PubMed:24019528). Acts in early endocytic membrane fusion and membrane trafficking of recycling endosomes (PubMed:15020713, PubMed:17233914, PubMed:20801876). Recruited to endosomal membranes upon nerve growth factor stimulation, in…	EH domain-containing protein 1 OS=Homo sapiens OX=9606 GN=EHD1 PE=1 SV=2	57	24	26	59	534	60.6	6.83	0.995039	1.0548	0.978886	1.17876	1.07024	0.942411	1.15763	1.0336	0.973791	0.924912	0.926337	0.922282	Quantified
Q9BXJ9	N-alpha-acetyltransferase 15, NatA auxiliary subunit	NAA15	FUNCTION: Auxillary subunit of the N-terminal acetyltransferase A (NatA) complex which displays alpha (N-terminal) acetyltransferase activity. The NAT activity may be important for vascular, hematopoietic and neuronal growth and development. Required to control retinal neovascularization in adult ocular endothelial cells. In complex with XRCC6 and XRCC5 (Ku80), up-regulates transcription from the…	N-alpha-acetyltransferase 15, NatA auxiliary subunit OS=Homo sapiens OX=9606 GN=NAA15 PE=1 SV=1	38	28	34	74	866	101.2	7.42	0.880292	0.841962	0.802865	1.11922	1.15411	0.841526	1.17653	1.04962	1.09711	1.02517	0.880679	0.871381	Quantified
P78344	Eukaryotic translation initiation factor 4 gamma 2	EIF4G2	FUNCTION: Appears to play a role in the switch from cap-dependent to IRES-mediated translation during mitosis, apoptosis and viral infection. Cleaved by some caspases and viral proteases. {ECO:0000269|PubMed:11511540, ECO:0000269|PubMed:11943866, ECO:0000269|PubMed:9032289, ECO:0000269|PubMed:9049310}.	Eukaryotic translation initiation factor 4 gamma 2 OS=Homo sapiens OX=9606 GN=EIF4G2 PE=1 SV=1	38	32	32	58	907	102.3	7.14	0.922233	0.952	0.913959	1.13785	1.11761	0.92474	1.08814	1.0553	0.980404	0.989784	0.990253	0.944484	Quantified
P09651	Heterogeneous nuclear ribonucleoprotein A1	HNRNPA1	FUNCTION: Involved in the packaging of pre-mRNA into hnRNP particles, transport of poly(A) mRNA from the nucleus to the cytoplasm and may modulate splice site selection (PubMed:17371836). May bind to specific miRNA hairpins (PubMed:28431233). Binds to the IRES and thereby inhibits the translation of the apoptosis protease activating factor APAF1 (PubMed:31498791). {ECO:0000269|PubMed:17371836, EC…	Heterogeneous nuclear ribonucleoprotein A1 OS=Homo sapiens OX=9606 GN=HNRNPA1 PE=1 SV=5	54	17	20	108	372	38.7	9.13	1.04557	0.967346	1.0644	0.856919	0.887112	1.02724	0.878797	0.916115	1.05531	1.03047	1.11953	1.25651	Quantified
Q63HN8	E3 ubiquitin-protein ligase RNF213	RNF213	FUNCTION: E3 ubiquitin-protein ligase involved in angiogenesis (PubMed:21799892, PubMed:26278786, PubMed:26766444, PubMed:26126547). Involved in the non-canonical Wnt signaling pathway in vascular development: acts by mediating ubiquitination and degradation of FLNA and NFATC2 downstream of RSPO3, leading to inhibit the non-canonical Wnt signaling pathway and promoting vessel regression (PubMed:2…	E3 ubiquitin-protein ligase RNF213 OS=Homo sapiens OX=9606 GN=RNF213 PE=1 SV=3	10	44	44	48	5207	591	6.48	1.063	1.05532	1.0105	1.03345	1.03167	0.972881	1.03184	1.02648	0.944502	0.972557	0.946632	0.925978	Quantified
O60841	Eukaryotic translation initiation factor 5B	EIF5B	FUNCTION: Plays a role in translation initiation. Translational GTPase that catalyzes the joining of the 40S and 60S subunits to form the 80S initiation complex with the initiator methionine-tRNA in the P-site base paired to the start codon. GTP binding and hydrolysis induces conformational changes in the enzyme that renders it active for productive interactions with the ribosome. The release of …	Eukaryotic translation initiation factor 5B OS=Homo sapiens OX=9606 GN=EIF5B PE=1 SV=4	32	33	33	50	1220	138.7	5.49	0.983286	0.974501	0.958852	1.049	1.0559	0.922758	1.08276	1.01439	1.01837	0.994265	0.942965	0.991027	Quantified
O95573	Long-chain-fatty-acid--CoA ligase 3	ACSL3	FUNCTION: Acyl-CoA synthetases (ACSL) activates long-chain fatty acids for both synthesis of cellular lipids, and degradation via beta-oxidation (PubMed:22633490). Required for the incorporation of fatty acids into phosphatidylcholine, the major phospholipid located on the surface of VLDL (very low density lipoproteins) (PubMed:18003621). Has mainly an anabolic role in energy metabolism. Mediates…	Long-chain-fatty-acid--CoA ligase 3 OS=Homo sapiens OX=9606 GN=ACSL3 PE=1 SV=3	48	24	26	56	720	80.4	8.38	1.06151	1.07147	1.12703	1.00876	0.967283	1.11015	0.934175	0.979672	0.95655	0.981953	1.09495	1.1402	Quantified
P22695	Cytochrome b-c1 complex subunit 2, mitochondrial	UQCRC2	FUNCTION: Component of the ubiquinol-cytochrome c oxidoreductase, a multisubunit transmembrane complex that is part of the mitochondrial electron transport chain which drives oxidative phosphorylation. The respiratory chain contains 3 multisubunit complexes succinate dehydrogenase (complex II, CII), ubiquinol-cytochrome c oxidoreductase (cytochrome b-c1 complex, complex III, CIII) and cytochrome …	Cytochrome b-c1 complex subunit 2, mitochondrial OS=Homo sapiens OX=9606 GN=UQCRC2 PE=1 SV=3	62	21	21	68	453	48.4	8.63	0.99534	0.993504	1.05017	0.881109	0.866123	1.05738	0.877871	0.967943	0.981744	1.03953	1.15875	1.20043	Quantified
Q16666	Gamma-interferon-inducible protein 16	IFI16	FUNCTION: Binds double-stranded DNA. Binds preferentially to supercoiled DNA and cruciform DNA structures. Seems to be involved in transcriptional regulation. May function as a transcriptional repressor. Could have a role in the regulation of hematopoietic differentiation through activation of unknown target genes. Controls cellular proliferation by modulating the functions of cell cycle regulato…	Gamma-interferon-inducible protein 16 OS=Homo sapiens OX=9606 GN=IFI16 PE=1 SV=3	41	26	26	61	785	88.2	9.28	1.13036	1.08001	1.10646	0.949176	0.98679	0.993623	0.965388	0.91037	1.0215	0.987352	0.983244	1.00706	Quantified
Q1KMD3	Heterogeneous nuclear ribonucleoprotein U-like protein 2	HNRNPUL2		Heterogeneous nuclear ribonucleoprotein U-like protein 2 OS=Homo sapiens OX=9606 GN=HNRNPUL2 PE=1 SV=1	41	26	26	61	747	85.1	4.91	1.07801	1.0974	1.111	0.906015	0.914121	1.02786	0.888709	0.947225	0.970641	0.97467	1.06699	1.1214	Quantified
P22626	Heterogeneous nuclear ribonucleoproteins A2/B1	HNRNPA2B1	FUNCTION: Heterogeneous nuclear ribonucleoprotein (hnRNP) that associates with nascent pre-mRNAs, packaging them into hnRNP particles. The hnRNP particle arrangement on nascent hnRNA is non-random and sequence-dependent and serves to condense and stabilize the transcripts and minimize tangling and knotting. Packaging plays a role in various processes such as transcription, pre-mRNA processing, RN…	Heterogeneous nuclear ribonucleoproteins A2/B1 OS=Homo sapiens OX=9606 GN=HNRNPA2B1 PE=1 SV=2	60	20	20	118	353	37.4	8.95	1.11408	1.07191	1.14385	0.854243	0.864543	1.03818	0.819954	0.898317	0.946092	1.00066	1.13791	1.23544	Quantified
Q9UIG0	Tyrosine-protein kinase BAZ1B	BAZ1B	FUNCTION: Atypical tyrosine-protein kinase that plays a central role in chromatin remodeling and acts as a transcription regulator. Involved in DNA damage response by phosphorylating 'Tyr-142' of histone H2AX (H2AXY142ph). H2AXY142ph plays a central role in DNA repair and acts as a mark that distinguishes between apoptotic and repair responses to genotoxic stress. Essential component of the WICH …	Tyrosine-protein kinase BAZ1B OS=Homo sapiens OX=9606 GN=BAZ1B PE=1 SV=2	28	37	37	52	1483	170.8	8.48	1.06483	1.01409	1.07072	0.907382	0.918054	1.00564	0.873744	1.05577	1.02746	0.95556	1.11736	1.03504	Quantified
P54577	Tyrosine--tRNA ligase, cytoplasmic	YARS1	FUNCTION: Catalyzes the attachment of tyrosine to tRNA(Tyr) in a two-step reaction: tyrosine is first activated by ATP to form Tyr-AMP and then transferred to the acceptor end of tRNA(Tyr). {ECO:0000250}.	Tyrosine--tRNA ligase, cytoplasmic OS=Homo sapiens OX=9606 GN=YARS1 PE=1 SV=4	61	30	30	58	528	59.1	7.05	0.936444	0.924421	0.916608	1.26564	1.23386	0.92395	1.11105	0.960152	0.91879	0.983834	0.904898	0.856038	Quantified
P47897	Glutamine--tRNA ligase	QARS1	FUNCTION: Glutamine--tRNA ligase (PubMed:26869582). Plays a critical role in brain development (PubMed:24656866). {ECO:0000269|PubMed:24656866, ECO:0000269|PubMed:26869582}.	Glutamine--tRNA ligase OS=Homo sapiens OX=9606 GN=QARS1 PE=1 SV=1	41	27	28	60	775	87.7	7.15	0.961944	0.962966	0.957279	1.01324	1.01622	0.949133	1.03195	0.989594	1.04118	1.00761	0.986228	1.01657	Quantified
Q9UQ80	Proliferation-associated protein 2G4	PA2G4	FUNCTION: May play a role in a ERBB3-regulated signal transduction pathway. Seems be involved in growth regulation. Acts a corepressor of the androgen receptor (AR) and is regulated by the ERBB3 ligand neuregulin-1/heregulin (HRG). Inhibits transcription of some E2F1-regulated promoters, probably by recruiting histone acetylase (HAT) activity. Binds RNA. Associates with 28S, 18S and 5.8S mature r…	Proliferation-associated protein 2G4 OS=Homo sapiens OX=9606 GN=PA2G4 PE=1 SV=3	55	20	20	70	394	43.8	6.55	0.933554	0.840259	0.811146	1.00739	1.11072	0.84007	1.10963	0.982912	1.08905	1.05894	0.947825	0.922308	Quantified
Q15233	Non-POU domain-containing octamer-binding protein	NONO	FUNCTION: DNA- and RNA binding protein, involved in several nuclear processes. Binds the conventional octamer sequence in double-stranded DNA. Also binds single-stranded DNA and RNA at a site independent of the duplex site. Involved in pre-mRNA splicing, probably as a heterodimer with SFPQ. Interacts with U5 snRNA, probably by binding to a purine-rich sequence located on the 3' side of U5 snRNA s…	Non-POU domain-containing octamer-binding protein OS=Homo sapiens OX=9606 GN=NONO PE=1 SV=4	50	18	20	87	471	54.2	8.95	1.01393	0.929367	0.979243	0.901771	0.991073	1.03543	0.903669	0.900948	0.997296	1.09635	1.12004	1.16216	Quantified
P13489	Ribonuclease inhibitor	RNH1	FUNCTION: Ribonuclease inhibitor which inhibits RNASE1, RNASE2 and ANG. May play a role in redox homeostasis. {ECO:0000269|PubMed:12578357, ECO:0000269|PubMed:14515218, ECO:0000269|PubMed:17292889}.	Ribonuclease inhibitor OS=Homo sapiens OX=9606 GN=RNH1 PE=1 SV=2	68	20	20	64	461	49.9	4.82	0.947202	0.950978	0.857514	1.21496	1.2009	0.817417	1.15526	1.04707	1.02249	0.958889	0.852461	0.80602	Quantified
O43747	AP-1 complex subunit gamma-1	AP1G1	FUNCTION: Subunit of clathrin-associated adaptor protein complex 1 that plays a role in protein sorting in the late-Golgi/trans-Golgi network (TGN) and/or endosomes. The AP complexes mediate both the recruitment of clathrin to membranes and the recognition of sorting signals within the cytosolic tails of transmembrane cargo molecules.	AP-1 complex subunit gamma-1 OS=Homo sapiens OX=9606 GN=AP1G1 PE=1 SV=5	43	27	27	58	822	91.3	6.8	0.987949	0.986698	0.94839	1.03832	1.04127	1.00166	1.00123	1.02554	1.00965	0.983799	0.939276	0.931895	Quantified
Q9Y2X3	Nucleolar protein 58	NOP58	FUNCTION: Required for 60S ribosomal subunit biogenesis (By similarity). Core component of box C/D small nucleolar ribonucleoprotein (snoRNP) particles. Required for the biogenesis of box C/D snoRNAs such as U3, U8 and U14 snoRNAs. {ECO:0000250, ECO:0000269|PubMed:15574333, ECO:0000269|PubMed:17636026, ECO:0000269|PubMed:19620283}.	Nucleolar protein 58 OS=Homo sapiens OX=9606 GN=NOP58 PE=1 SV=1	47	19	19	56	529	59.5	8.92	1.01675	1.02478	1.10236	0.928915	0.943448	1.1127	0.867705	0.933219	1.00912	1.0097	1.13631	1.19494	Quantified
B5ME19	Eukaryotic translation initiation factor 3 subunit C-like protein	EIF3CL	FUNCTION: Component of the eukaryotic translation initiation factor 3 (eIF-3) complex, which is required for several steps in the initiation of protein synthesis. The eIF-3 complex associates with the 40S ribosome and facilitates the recruitment of eIF-1, eIF-1A, eIF-2:GTP:methionyl-tRNAi and eIF-5 to form the 43S pre-initiation complex (43S PIC). The eIF-3 complex stimulates mRNA recruitment to …	Eukaryotic translation initiation factor 3 subunit C-like protein OS=Homo sapiens OX=9606 GN=EIF3CL PE=1 SV=1	34	30	30	68	914	105.4	5.64	0.915849	0.910776	0.900424	1.07712	1.09116	0.915227	1.07345	1.05807	1.04642	1.02617	0.935948	0.93071	Quantified
Q27J81	Inverted formin-2	INF2	FUNCTION: Severs actin filaments and accelerates their polymerization and depolymerization. {ECO:0000250}.	Inverted formin-2 OS=Homo sapiens OX=9606 GN=INF2 PE=1 SV=2	29	26	26	51	1249	135.5	5.38	1.02149	1.04629	1.00452	1.01599	1.01599	0.963099	1.02564	1.0132	1.0325	0.972273	0.946087	1.00315	Quantified
Q15365	Poly(rC)-binding protein 1	PCBP1	FUNCTION: Single-stranded nucleic acid binding protein that binds preferentially to oligo dC. In case of infection by poliovirus, plays a role in initiation of viral RNA replication in concert with the viral protein 3CD (PubMed:12414943). {ECO:0000269|PubMed:12414943}.	Poly(rC)-binding protein 1 OS=Homo sapiens OX=9606 GN=PCBP1 PE=1 SV=2	58	10	15	74	356	37.5	7.09	0.869234	0.894994	0.823586	1.08555	1.11584	0.845537	1.09745	1.06458	1.09233	1.01144	0.938869	0.8913	Quantified
P50454	Serpin H1	SERPINH1	FUNCTION: Binds specifically to collagen. Could be involved as a chaperone in the biosynthetic pathway of collagen.	Serpin H1 OS=Homo sapiens OX=9606 GN=SERPINH1 PE=1 SV=2	64	20	20	82	418	46.4	8.69	1.10658	1.086	1.07736	0.94855	0.992711	1.01991	0.919754	0.90898	0.853997	1.0063	1.11083	1.06385	Quantified
P46063	ATP-dependent DNA helicase Q1	RECQL	FUNCTION: DNA helicase that may play a role in the repair of DNA that is damaged by ultraviolet light or other mutagens. Exhibits a magnesium-dependent ATP-dependent DNA-helicase activity that unwinds single- and double-stranded DNA in a 3'-5' direction. {ECO:0000269|PubMed:15886194, ECO:0000269|PubMed:7961977, ECO:0000269|PubMed:8056767}.	ATP-dependent DNA helicase Q1 OS=Homo sapiens OX=9606 GN=RECQL PE=1 SV=3	44	23	23	66	649	73.4	7.88	1.04398	0.997302	0.962445	1.12232	1.08619	0.879154	1.16393	1.04367	0.988097	1.00194	0.90103	0.841407	Quantified
O60313	Dynamin-like 120 kDa protein, mitochondrial	OPA1	FUNCTION: Dynamin-related GTPase that is essential for normal mitochondrial morphology by regulating the equilibrium between mitochondrial fusion and mitochondrial fission (PubMed:16778770, PubMed:17709429, PubMed:20185555, PubMed:24616225, PubMed:28746876). Coexpression of isoform 1 with shorter alternative products is required for optimal activity in promoting mitochondrial fusion (PubMed:17709…	Dynamin-like 120 kDa protein, mitochondrial OS=Homo sapiens OX=9606 GN=OPA1 PE=1 SV=3	38	31	31	52	960	111.6	7.87	1.05609	1.03449	1.10116	0.899472	0.903691	1.06945	0.858416	0.899826	0.991134	0.996469	1.1001	1.2045	Quantified
P26639	Threonine--tRNA ligase 1, cytoplasmic	TARS1	FUNCTION: Catalyzes the attachment of threonine to tRNA(Thr) in a two-step reaction: threonine is first activated by ATP to form Thr-AMP and then transferred to the acceptor end of tRNA(Thr) (PubMed:25824639, PubMed:31374204). Also edits incorrectly charged tRNA(Thr) via its editing domain, at the post-transfer stage (By similarity). {ECO:0000250|UniProtKB:Q9D0R2, ECO:0000269|PubMed:25824639, ECO…	Threonine--tRNA ligase 1, cytoplasmic OS=Homo sapiens OX=9606 GN=TARS1 PE=1 SV=3	46	27	29	55	723	83.4	6.67	0.925213	0.910116	0.877324	1.19184	1.23198	0.858478	1.16985	0.979544	0.966759	1.0174	0.907964	0.824847	Quantified
Q86VI3	Ras GTPase-activating-like protein IQGAP3	IQGAP3		Ras GTPase-activating-like protein IQGAP3 OS=Homo sapiens OX=9606 GN=IQGAP3 PE=1 SV=2	24	34	36	51	1631	184.6	7.65	0.977077	1.00757	1.04904	1.04411	1.00498	1.07199	1.00752	1.03239	0.97197	0.959142	0.971674	1.02153	Quantified
O75116	Rho-associated protein kinase 2	ROCK2	FUNCTION: Protein kinase which is a key regulator of actin cytoskeleton and cell polarity. Involved in regulation of smooth muscle contraction, actin cytoskeleton organization, stress fiber and focal adhesion formation, neurite retraction, cell adhesion and motility via phosphorylation of ADD1, BRCA2, CNN1, EZR, DPYSL2, EP300, MSN, MYL9/MLC2, NPM1, RDX, PPP1R12A and VIM. Phosphorylates SORL1 and …	Rho-associated protein kinase 2 OS=Homo sapiens OX=9606 GN=ROCK2 PE=1 SV=4	24	30	34	48	1388	160.8	6.02	0.916354	0.936602	0.892309	1.06411	1.08698	0.881202	1.06133	1.05023	1.08106	0.99492	0.926738	0.914119	Quantified
P63267	Actin, gamma-enteric smooth muscle	ACTG2	FUNCTION: Actins are highly conserved proteins that are involved in various types of cell motility and are ubiquitously expressed in all eukaryotic cells.	Actin, gamma-enteric smooth muscle OS=Homo sapiens OX=9606 GN=ACTG2 PE=1 SV=1	41	1	14	360	376	41.9	5.48	1.11107	1.19442	1.33128	1.01839	0.97835	1.83901	0.914071	1.09634	0.864714	0.878039	0.958801	0.893662	Quantified
P14866	Heterogeneous nuclear ribonucleoprotein L	HNRNPL	FUNCTION: Splicing factor binding to exonic or intronic sites and acting as either an activator or repressor of exon inclusion. Exhibits a binding preference for CA-rich elements (PubMed:11809897, PubMed:22570490, PubMed:24164894, PubMed:25623890, PubMed:26051023). Component of the heterogeneous nuclear ribonucleoprotein (hnRNP) complexes and associated with most nascent transcripts (PubMed:26872…	Heterogeneous nuclear ribonucleoprotein L OS=Homo sapiens OX=9606 GN=HNRNPL PE=1 SV=2	56	21	22	90	589	64.1	8.22	1.05779	1.04991	1.09075	0.965694	0.966404	1.01983	0.917257	0.944484	0.969689	1.01644	1.06796	1.07818	Quantified
Q96TA1	Protein Niban 2	NIBAN2	FUNCTION: May play a role in apoptosis suppression. May promote melanoma cell invasion in vitro. {ECO:0000269|PubMed:19362540, ECO:0000269|PubMed:21148485}.	Protein Niban 2 OS=Homo sapiens OX=9606 GN=NIBAN2 PE=1 SV=3	33	22	22	66	746	84.1	6.19	0.911495	0.935139	0.907079	1.16717	1.07763	0.872104	1.18045	1.09706	1.05118	0.985318	0.928114	0.903735	Quantified
Q93009	Ubiquitin carboxyl-terminal hydrolase 7	USP7	FUNCTION: Hydrolase that deubiquitinates target proteins such as FOXO4, p53/TP53, MDM2, ERCC6, DNMT1, UHRF1, PTEN, KMT2E/MLL5 and DAXX (PubMed:11923872, PubMed:15053880, PubMed:16964248, PubMed:18716620, PubMed:25283148, PubMed:26678539, PubMed:28655758). Together with DAXX, prevents MDM2 self-ubiquitination and enhances the E3 ligase activity of MDM2 towards p53/TP53, thereby promoting p53/TP53 …	Ubiquitin carboxyl-terminal hydrolase 7 OS=Homo sapiens OX=9606 GN=USP7 PE=1 SV=2	33	31	31	47	1102	128.2	5.55	0.991872	1.01168	0.999228	1.01727	1.01698	0.992764	1.02801	0.964027	0.99122	1.00255	0.96422	0.991072	Quantified
P18583	Protein SON	SON	FUNCTION: RNA-binding protein that acts as a mRNA splicing cofactor by promoting efficient splicing of transcripts that possess weak splice sites. Specifically promotes splicing of many cell-cycle and DNA-repair transcripts that possess weak splice sites, such as TUBG1, KATNB1, TUBGCP2, AURKB, PCNT, AKT1, RAD23A, and FANCG. Probably acts by facilitating the interaction between Serine/arginine-ric…	Protein SON OS=Homo sapiens OX=9606 GN=SON PE=1 SV=4	17	32	32	65	2426	263.7	5.64	1.05856	1.04377	1.10601	0.930886	0.943682	1.01655	0.891293	0.929896	1.00058	1.0119	1.06213	1.1074	Quantified
Q12797	Aspartyl/asparaginyl beta-hydroxylase	ASPH	FUNCTION: [Isoform 1]: specifically hydroxylates an Asp or Asn residue in certain epidermal growth factor-like (EGF) domains of a number of proteins. {ECO:0000269|PubMed:11773073}.; FUNCTION: [Isoform 8]: membrane-bound Ca(2+)-sensing protein, which is a structural component of the ER-plasma membrane junctions. Isoform 8 regulates the activity of Ca(+2) released-activated Ca(+2) (CRAC) channels i…	Aspartyl/asparaginyl beta-hydroxylase OS=Homo sapiens OX=9606 GN=ASPH PE=1 SV=3	36	26	26	54	758	85.8	5.01	1.11911	1.13874	1.18026	0.967164	0.950446	1.11627	0.874598	0.907549	0.908926	0.979344	1.10816	1.14434	Quantified
Q5UIP0	Telomere-associated protein RIF1	RIF1	FUNCTION: Key regulator of TP53BP1 that plays a key role in the repair of double-strand DNA breaks (DSBs) in response to DNA damage: acts by promoting non-homologous end joining (NHEJ)-mediated repair of DSBs (PubMed:15342490, PubMed:28241136). In response to DNA damage, interacts with ATM-phosphorylated TP53BP1 (PubMed:23333306, PubMed:28241136). Interaction with TP53BP1 leads to dissociate the …	Telomere-associated protein RIF1 OS=Homo sapiens OX=9606 GN=RIF1 PE=1 SV=2	18	37	37	46	2472	274.3	5.52	1.04355	1.09175	1.10001	0.943123	0.926083	1.05594	0.947699	0.947066	0.941433	0.963713	1.05657	1.08478	Quantified
P31939	Bifunctional purine biosynthesis protein ATIC	ATIC	FUNCTION: Bifunctional enzyme that catalyzes the last two steps of purine biosynthesis (PubMed:11948179, PubMed:14756554). Acts as a transformylase that incorporates a formyl group to the AMP analog AICAR (5-amino-1-(5-phospho-beta-D-ribosyl)imidazole-4-carboxamide) to produce the intermediate formyl-AICAR (FAICAR) (PubMed:9378707, PubMed:11948179, PubMed:10985775). Can use both 10-formyldihydrof…	Bifunctional purine biosynthesis protein ATIC OS=Homo sapiens OX=9606 GN=ATIC PE=1 SV=3	59	24	24	48	592	64.6	6.71	0.926538	0.91407	0.781991	1.14808	1.18661	0.780132	1.29728	1.06878	1.01879	1.0372	0.850617	0.753894	Quantified
Q16851	UTP--glucose-1-phosphate uridylyltransferase	UGP2	FUNCTION: Plays a central role as a glucosyl donor in cellular metabolic pathways.	UTP--glucose-1-phosphate uridylyltransferase OS=Homo sapiens OX=9606 GN=UGP2 PE=1 SV=5	57	26	26	70	508	56.9	8.15	0.842382	0.888101	0.826261	1.17617	1.19715	0.884641	1.20005	1.09836	1.10267	0.993951	0.894862	0.8802	Quantified
O00231	26S proteasome non-ATPase regulatory subunit 11	PSMD11	FUNCTION: Component of the 26S proteasome, a multiprotein complex involved in the ATP-dependent degradation of ubiquitinated proteins. This complex plays a key role in the maintenance of protein homeostasis by removing misfolded or damaged proteins, which could impair cellular functions, and by removing proteins whose functions are no longer required. Therefore, the proteasome participates in num…	26S proteasome non-ATPase regulatory subunit 11 OS=Homo sapiens OX=9606 GN=PSMD11 PE=1 SV=3	54	22	22	77	422	47.4	6.48	0.927076	0.935338	0.918672	1.08771	1.08084	0.923715	1.1155	1.00442	1.04338	1.00336	0.93895	0.945807	Quantified
P30622	CAP-Gly domain-containing linker protein 1	CLIP1	FUNCTION: Binds to the plus end of microtubules and regulates the dynamics of the microtubule cytoskeleton. Promotes microtubule growth and microtubule bundling. Links cytoplasmic vesicles to microtubules and thereby plays an important role in intracellular vesicle trafficking. Plays a role macropinocytosis and endosome trafficking. {ECO:0000269|PubMed:12433698, ECO:0000269|PubMed:17563362, ECO:0…	CAP-Gly domain-containing linker protein 1 OS=Homo sapiens OX=9606 GN=CLIP1 PE=1 SV=2	25	29	36	61	1438	162.1	5.36	0.951249	0.96981	0.920682	1.08088	1.12234	0.873898	1.11795	0.978421	1.06147	1.00949	0.897765	0.921548	Quantified
P61978	Heterogeneous nuclear ribonucleoprotein K	HNRNPK	FUNCTION: One of the major pre-mRNA-binding proteins. Binds tenaciously to poly(C) sequences. Likely to play a role in the nuclear metabolism of hnRNAs, particularly for pre-mRNAs that contain cytidine-rich sequences. Can also bind poly(C) single-stranded DNA. Plays an important role in p53/TP53 response to DNA damage, acting at the level of both transcription activation and repression. When sumo…	Heterogeneous nuclear ribonucleoprotein K OS=Homo sapiens OX=9606 GN=HNRNPK PE=1 SV=1	55	20	20	100	463	50.9	5.54	1.01609	0.974712	0.975723	0.981703	0.989806	0.97783	1.00791	1.00204	1.02149	1.0179	1.0175	0.999699	Quantified
P17980	26S proteasome regulatory subunit 6A	PSMC3	FUNCTION: Component of the 26S proteasome, a multiprotein complex involved in the ATP-dependent degradation of ubiquitinated proteins. This complex plays a key role in the maintenance of protein homeostasis by removing misfolded or damaged proteins, which could impair cellular functions, and by removing proteins whose functions are no longer required. Therefore, the proteasome participates in num…	26S proteasome regulatory subunit 6A OS=Homo sapiens OX=9606 GN=PSMC3 PE=1 SV=3	62	23	23	54	439	49.2	5.24	0.925826	0.930635	0.910484	1.0732	1.09457	0.874277	1.1342	0.972621	1.02671	1.02046	0.926059	0.919298	Quantified
Q96QK1	Vacuolar protein sorting-associated protein 35	VPS35	FUNCTION: Acts as component of the retromer cargo-selective complex (CSC). The CSC is believed to be the core functional component of retromer or respective retromer complex variants acting to prevent missorting of selected transmembrane cargo proteins into the lysosomal degradation pathway. The recruitment of the CSC to the endosomal membrane involves RAB7A and SNX3. The CSC seems to associate w…	Vacuolar protein sorting-associated protein 35 OS=Homo sapiens OX=9606 GN=VPS35 PE=1 SV=2	40	27	27	60	796	91.6	5.49	1.02662	1.08031	0.991293	1.16625	1.00345	0.943097	1.19873	0.98728	0.870528	0.924659	0.90269	0.824887	Quantified
P38919	Eukaryotic initiation factor 4A-III	EIF4A3	FUNCTION: ATP-dependent RNA helicase (PubMed:16170325). Involved in pre-mRNA splicing as component of the spliceosome (PubMed:11991638, PubMed:22961380, PubMed:28502770, PubMed:28076346, PubMed:29301961). Core component of the splicing-dependent multiprotein exon junction complex (EJC) deposited at splice junctions on mRNAs (PubMed:16209946, PubMed:16170325, PubMed:16314458, PubMed:16923391, PubM…	Eukaryotic initiation factor 4A-III OS=Homo sapiens OX=9606 GN=EIF4A3 PE=1 SV=4	68	22	25	79	411	46.8	6.73	0.937437	0.885672	0.87515	1.0766	1.05749	0.886232	1.04905	1.07791	1.02307	1.0089	0.988079	0.979908	Quantified
O75475	PC4 and SFRS1-interacting protein	PSIP1	FUNCTION: Transcriptional coactivator involved in neuroepithelial stem cell differentiation and neurogenesis. Involved in particular in lens epithelial cell gene regulation and stress responses. May play an important role in lens epithelial to fiber cell terminal differentiation. May play a protective role during stress-induced apoptosis. Isoform 2 is a more general and stronger transcriptional c…	PC4 and SFRS1-interacting protein OS=Homo sapiens OX=9606 GN=PSIP1 PE=1 SV=1	44	22	23	62	530	60.1	9.13	1.04885	1.04159	1.07508	0.884963	0.931547	1.08164	0.938387	0.919082	0.993439	1.02244	1.13747	1.1486	Quantified
P42892	Endothelin-converting enzyme 1	ECE1	FUNCTION: Converts big endothelin-1 to endothelin-1. {ECO:0000269|PubMed:9396733}.	Endothelin-converting enzyme 1 OS=Homo sapiens OX=9606 GN=ECE1 PE=1 SV=2	37	26	26	53	770	87.1	5.88	1.20455	1.17762	1.27598	0.902163	0.919255	1.00639	0.83039	0.949766	0.926155	1.00068	1.05651	1.06348	Quantified
Q14669	E3 ubiquitin-protein ligase TRIP12	TRIP12	FUNCTION: E3 ubiquitin-protein ligase involved in ubiquitin fusion degradation (UFD) pathway and regulation of DNA repair (PubMed:19028681, PubMed:22884692). Part of the ubiquitin fusion degradation (UFD) pathway, a process that mediates ubiquitination of protein at their N-terminus, regardless of the presence of lysine residues in target proteins (PubMed:19028681). Acts as a key regulator of DNA…	E3 ubiquitin-protein ligase TRIP12 OS=Homo sapiens OX=9606 GN=TRIP12 PE=1 SV=1	22	34	34	49	1992	220.3	8.48	1.0037	1.05249	1.08513	0.962198	0.954681	1.07919	0.959583	0.981172	0.99675	0.99284	1.03357	1.10987	Quantified
O43242	26S proteasome non-ATPase regulatory subunit 3	PSMD3	FUNCTION: Component of the 26S proteasome, a multiprotein complex involved in the ATP-dependent degradation of ubiquitinated proteins. This complex plays a key role in the maintenance of protein homeostasis by removing misfolded or damaged proteins, which could impair cellular functions, and by removing proteins whose functions are no longer required. Therefore, the proteasome participates in num…	26S proteasome non-ATPase regulatory subunit 3 OS=Homo sapiens OX=9606 GN=PSMD3 PE=1 SV=2	50	26	26	58	534	60.9	8.44	0.905939	0.838607	0.822684	1.04347	1.09674	0.818974	1.09699	1.00438	1.11136	1.04153	0.939269	0.950639	Quantified
Q9Y4W6	AFG3-like protein 2	AFG3L2	FUNCTION: ATP-dependent protease which is essential for axonal and neuron development. In neurons, mediates degradation of SMDT1/EMRE before its assembly with the uniporter complex, limiting the availability of SMDT1/EMRE for MCU assembly and promoting efficient assembly of gatekeeper subunits with MCU (PubMed:27642048). Required for the maturation of paraplegin (SPG7) after its cleavage by mitoc…	AFG3-like protein 2 OS=Homo sapiens OX=9606 GN=AFG3L2 PE=1 SV=2	46	34	34	56	797	88.5	8.66	1.04941	1.01934	1.11994	0.91244	0.910972	1.0693	0.869187	0.981866	0.999812	1.01655	1.11847	1.14183	Quantified
Q9NZ08	Endoplasmic reticulum aminopeptidase 1	ERAP1	FUNCTION: Aminopeptidase that plays a central role in peptide trimming, a step required for the generation of most HLA class I-binding peptides. Peptide trimming is essential to customize longer precursor peptides to fit them to the correct length required for presentation on MHC class I molecules. Strongly prefers substrates 9-16 residues long. Rapidly degrades 13-mer to a 9-mer and then stops. …	Endoplasmic reticulum aminopeptidase 1 OS=Homo sapiens OX=9606 GN=ERAP1 PE=1 SV=3	31	26	26	56	941	107.2	6.46	1.14394	1.13342	1.22114	0.974194	0.909772	1.05299	0.948907	0.885348	0.859595	1.00261	1.06645	1.11847	Quantified
Q9P0K7	Ankycorbin	RAI14	FUNCTION: Plays a role in actin regulation at the ectoplasmic specialization, a type of cell junction specific to testis. Important for establishment of sperm polarity and normal spermatid adhesion. May also promote integrity of Sertoli cell tight junctions at the blood-testis barrier. {ECO:0000250|UniProtKB:Q5U312}.	Ankycorbin OS=Homo sapiens OX=9606 GN=RAI14 PE=1 SV=2	38	33	33	48	980	110	6.21	1.0534	1.07518	1.03116	0.990483	1.00631	0.981981	1.03851	1.02472	1.04615	0.944502	0.959457	0.965147	Quantified
A0AVT1	Ubiquitin-like modifier-activating enzyme 6	UBA6	FUNCTION: Activates ubiquitin by first adenylating its C-terminal glycine residue with ATP, and thereafter linking this residue to the side chain of a cysteine residue in E1, yielding a ubiquitin-E1 thioester and free AMP. Specific for ubiquitin, does not activate ubiquitin-like peptides. Differs from UBE1 in its specificity for substrate E2 charging. Does not charge cell cycle E2s, such as CDC34…	Ubiquitin-like modifier-activating enzyme 6 OS=Homo sapiens OX=9606 GN=UBA6 PE=1 SV=1	36	31	31	50	1052	117.9	6.14	0.970241	1.00587	0.932515	1.16247	1.06365	0.888113	1.14754	1.06959	0.974626	0.956314	0.913234	0.855178	Quantified
P42166	Lamina-associated polypeptide 2, isoform alpha	TMPO	FUNCTION: May be involved in the structural organization of the nucleus and in the post-mitotic nuclear assembly. Plays an important role, together with LMNA, in the nuclear anchorage of RB1.; FUNCTION: TP and TP5 may play a role in T-cell development and function. TP5 is an immunomodulating pentapeptide.	Lamina-associated polypeptide 2, isoform alpha OS=Homo sapiens OX=9606 GN=TMPO PE=1 SV=2	52	18	26	48	694	75.4	7.66	1.0318	1.02824	0.99824	0.986997	1.01748	0.865045	0.982191	0.970503	1.00751	0.993359	0.977002	0.917839	Quantified
P13674	Prolyl 4-hydroxylase subunit alpha-1	P4HA1	FUNCTION: Catalyzes the post-translational formation of 4-hydroxyproline in -Xaa-Pro-Gly- sequences in collagens and other proteins.	Prolyl 4-hydroxylase subunit alpha-1 OS=Homo sapiens OX=9606 GN=P4HA1 PE=1 SV=2	57	25	25	52	534	61	6.01	1.1903	1.20034	1.15327	0.964692	0.977054	1.00423	0.884209	0.884308	0.87844	0.966018	1.03274	0.99555	Quantified
Q8WYP5	Protein ELYS	AHCTF1	FUNCTION: Required for the assembly of a functional nuclear pore complex (NPC) on the surface of chromosomes as nuclei form at the end of mitosis. May initiate NPC assembly by binding to chromatin and recruiting the Nup107-160 subcomplex of the NPC. Also required for the localization of the Nup107-160 subcomplex of the NPC to the kinetochore during mitosis and for the completion of cytokinesis. {…	Protein ELYS OS=Homo sapiens OX=9606 GN=AHCTF1 PE=1 SV=3	19	34	34	46	2266	252.3	6.6	1.02904	1.08924	1.08772	0.986257	0.963986	1.03453	0.943286	0.961608	0.965276	0.984598	1.0336	0.99983	Quantified
Q9UHB9	Signal recognition particle subunit SRP68	SRP68	FUNCTION: Signal-recognition-particle assembly has a crucial role in targeting secretory proteins to the rough endoplasmic reticulum membrane. SRP68 binds the 7S RNA, SRP72 binds to this complex subsequently. This ribonucleoprotein complex might interact directly with the docking protein in the ER membrane and possibly participate in the elongation arrest function.	Signal recognition particle subunit SRP68 OS=Homo sapiens OX=9606 GN=SRP68 PE=1 SV=2	44	25	25	51	627	70.7	8.56	0.941939	0.919258	0.895666	1.03853	1.08729	0.94359	1.01887	1.02681	1.06421	1.02679	0.965934	0.952097	Quantified
Q9Y3I0	RNA-splicing ligase RtcB homolog	RTCB	FUNCTION: Catalytic subunit of the tRNA-splicing ligase complex that acts by directly joining spliced tRNA halves to mature-sized tRNAs by incorporating the precursor-derived splice junction phosphate into the mature tRNA as a canonical 3',5'-phosphodiester. May act as an RNA ligase with broad substrate specificity, and may function toward other RNAs. {ECO:0000255|HAMAP-Rule:MF_03144, ECO:0000269…	RNA-splicing ligase RtcB homolog OS=Homo sapiens OX=9606 GN=RTCB PE=1 SV=1	52	20	20	49	505	55.2	7.23	0.988303	0.989587	0.951921	1.02111	1.01385	0.94404	1.09091	1.0003	1.00172	0.997848	0.958433	0.969783	Quantified
P35222	Catenin beta-1	CTNNB1	FUNCTION: Key downstream component of the canonical Wnt signaling pathway (PubMed:17524503, PubMed:18077326, PubMed:18086858, PubMed:18957423, PubMed:21262353, PubMed:22155184, PubMed:22647378, PubMed:22699938). In the absence of Wnt, forms a complex with AXIN1, AXIN2, APC, CSNK1A1 and GSK3B that promotes phosphorylation on N-terminal Ser and Thr residues and ubiquitination of CTNNB1 via BTRC and…	Catenin beta-1 OS=Homo sapiens OX=9606 GN=CTNNB1 PE=1 SV=1	45	22	25	57	781	85.4	5.86	1.1166	1.13217	1.20623	0.926459	0.946792	1.07544	0.841871	0.955321	0.967307	0.979137	1.06351	1.09916	Quantified
P63244	Receptor of activated protein C kinase 1	RACK1	FUNCTION: Scaffolding protein involved in the recruitment, assembly and/or regulation of a variety of signaling molecules. Interacts with a wide variety of proteins and plays a role in many cellular processes. Component of the 40S ribosomal subunit involved in translational repression (PubMed:23636399). Involved in the initiation of the ribosome quality control (RQC), a pathway that takes place w…	Receptor of activated protein C kinase 1 OS=Homo sapiens OX=9606 GN=RACK1 PE=1 SV=3	76	19	19	90	317	35.1	7.69	1.00643	0.884081	0.869156	0.968936	1.06031	0.862482	1.076	0.968728	1.10198	1.03807	0.975856	0.982003	Quantified
Q5JRA6	Transport and Golgi organization protein 1 homolog	MIA3	FUNCTION: Plays a role in the transport of cargos that are too large to fit into COPII-coated vesicles and require specific mechanisms to be incorporated into membrane-bound carriers and exported from the endoplasmic reticulum. This protein is required for collagen VII (COL7A1) secretion by loading COL7A1 into transport carriers. It may participate in cargo loading of COL7A1 at endoplasmic reticu…	Transport and Golgi organization protein 1 homolog OS=Homo sapiens OX=9606 GN=MIA3 PE=1 SV=1	19	34	34	50	1907	213.6	4.84	1.03208	1.04622	1.05713	0.946448	0.967728	1.06344	0.903011	0.973371	0.975413	1.00225	1.07889	1.11683	Quantified
Q8N163	Cell cycle and apoptosis regulator protein 2	CCAR2	FUNCTION: Core component of the DBIRD complex, a multiprotein complex that acts at the interface between core mRNP particles and RNA polymerase II (RNAPII) and integrates transcript elongation with the regulation of alternative splicing: the DBIRD complex affects local transcript elongation rates and alternative splicing of a large set of exons embedded in (A + T)-rich DNA regions (PubMed:2244662…	Cell cycle and apoptosis regulator protein 2 OS=Homo sapiens OX=9606 GN=CCAR2 PE=1 SV=2	35	29	29	59	923	102.8	5.22	0.974949	0.993537	1.04169	0.929268	0.969285	1.03935	0.920356	0.938028	1.00227	1.02677	1.08357	1.12319	Quantified
O43795	Unconventional myosin-Ib	MYO1B	FUNCTION: Motor protein that may participate in process critical to neuronal development and function such as cell migration, neurite outgrowth and vesicular transport. {ECO:0000250}.	Unconventional myosin-Ib OS=Homo sapiens OX=9606 GN=MYO1B PE=1 SV=3	32	31	32	45	1136	131.9	9.38	0.870145	0.870979	0.885921	0.979068	0.996002	1.04653	1.02718	1.06194	1.05093	1.05065	1.14692	1.19316	Quantified
P50570	Dynamin-2	DNM2	FUNCTION: Microtubule-associated force-producing protein involved in producing microtubule bundles and able to bind and hydrolyze GTP. Plays a role in the regulation of neuron morphology, axon growth and formation of neuronal growth cones (By similarity). Plays an important role in vesicular trafficking processes, in particular endocytosis. Involved in cytokinesis (PubMed:12498685). Regulates mat…	Dynamin-2 OS=Homo sapiens OX=9606 GN=DNM2 PE=1 SV=2	35	18	26	55	870	98	7.44	0.997034	1.0374	1.02587	1.08444	1.03249	0.962354	1.03546	1.03286	0.974259	0.960151	0.962044	0.952132	Quantified
O75390	Citrate synthase, mitochondrial	CS		Citrate synthase, mitochondrial OS=Homo sapiens OX=9606 GN=CS PE=1 SV=2	56	19	19	84	466	51.7	8.32	1.0659	1.05948	1.1937	0.91011	0.852622	1.13171	0.862025	0.893471	0.932225	1.02112	1.1835	1.26438	Quantified
Q9H3U1	Protein unc-45 homolog A	UNC45A	FUNCTION: Acts as co-chaperone for HSP90. Prevents the stimulation of HSP90AB1 ATPase activity by AHSA1. Positive factor in promoting PGR function in the cell. May be necessary for proper folding of myosin (Potential). Necessary for normal cell proliferation. Necessary for normal myotube formation and myosin accumulation during muscle cell development. May play a role in erythropoiesis in stroma …	Protein unc-45 homolog A OS=Homo sapiens OX=9606 GN=UNC45A PE=1 SV=1	35	28	28	52	944	103	6.07	0.923868	0.933738	0.92011	1.07537	1.06919	0.890812	1.07285	1.08021	1.03891	1.01193	0.945432	0.915357	Quantified
P46060	Ran GTPase-activating protein 1	RANGAP1	FUNCTION: GTPase activator for RAN (PubMed:8146159, PubMed:8896452, PubMed:16428860). Converts cytoplasmic GTP-bound RAN to GDP-bound RAN, which is essential for RAN-mediated nuclear import and export (PubMed:8896452, PubMed:27160050). Mediates dissociation of cargo from nuclear export complexes containing XPO1, RAN and RANBP2 after nuclear export (PubMed:27160050). {ECO:0000269|PubMed:16428860, …	Ran GTPase-activating protein 1 OS=Homo sapiens OX=9606 GN=RANGAP1 PE=1 SV=1	49	24	24	56	587	63.5	4.68	0.942536	0.947251	0.981152	1.00372	0.991109	0.981462	1.01832	1.02234	1.05779	0.987052	1.00871	1.06184	Quantified
Q14573	Inositol 1,4,5-trisphosphate receptor type 3	ITPR3	FUNCTION: Receptor for inositol 1,4,5-trisphosphate, a second messenger that mediates the release of intracellular calcium.	Inositol 1,4,5-trisphosphate receptor type 3 OS=Homo sapiens OX=9606 GN=ITPR3 PE=1 SV=2	15	29	37	48	2671	303.9	6.48	1.24854	1.24444	1.36766	0.971661	0.90638	1.13524	0.860143	0.902822	0.93214	0.944411	1.04196	1.07307	Quantified
P35527	Keratin, type I cytoskeletal 9	KRT9	FUNCTION: May serve an important special function either in the mature palmar and plantar skin tissue or in the morphogenetic program of the formation of these tissues. Plays a role in keratin filament assembly. {ECO:0000269|PubMed:10218578, ECO:0000269|PubMed:7507869}.	Keratin, type I cytoskeletal 9 OS=Homo sapiens OX=9606 GN=KRT9 PE=1 SV=3	51	25	26	57	623	62	5.24	1.31119	2.75304	1.62203	1.00674	0.926433	1.03791	0.713944	0.756089	0.671949	0.667857	0.853091	1.33351	Quantified
P63104	14-3-3 protein zeta/delta	YWHAZ	FUNCTION: Adapter protein implicated in the regulation of a large spectrum of both general and specialized signaling pathways. Binds to a large number of partners, usually by recognition of a phosphoserine or phosphothreonine motif. Binding generally results in the modulation of the activity of the binding partner. Induces ARHGEF7 activity on RAC1 as well as lamellipodia and membrane ruffle forma…	14-3-3 protein zeta/delta OS=Homo sapiens OX=9606 GN=YWHAZ PE=1 SV=1	69	12	17	114	245	27.7	4.79	0.947436	0.809359	0.744311	1.13912	1.20169	0.722728	1.21833	1.01859	1.09795	1.0404	0.881112	0.826918	Quantified
O43852	Calumenin	CALU	FUNCTION: Involved in regulation of vitamin K-dependent carboxylation of multiple N-terminal glutamate residues. Seems to inhibit gamma-carboxylase GGCX. Binds 7 calcium ions with a low affinity (By similarity). {ECO:0000250}.	Calumenin OS=Homo sapiens OX=9606 GN=CALU PE=1 SV=2	63	23	23	75	315	37.1	4.64	1.25796	1.23791	1.25913	0.8929	0.909975	1.0091	0.89437	0.778833	0.845336	0.935926	1.05339	1.13126	Quantified
P42765	3-ketoacyl-CoA thiolase, mitochondrial	ACAA2	FUNCTION: In the production of energy from fats, this is one of the enzymes that catalyzes the last step of the mitochondrial beta-oxidation pathway, an aerobic process breaking down fatty acids into acetyl-CoA (Probable). Using free coenzyme A/CoA, catalyzes the thiolytic cleavage of medium- to long-chain unbranched 3-oxoacyl-CoAs into acetyl-CoA and a fatty acyl-CoA shortened by two carbon atom…	3-ketoacyl-CoA thiolase, mitochondrial OS=Homo sapiens OX=9606 GN=ACAA2 PE=1 SV=2	70	19	19	49	397	41.9	8.09	0.967516	0.959492	1.01051	0.91447	0.905697	1.09039	0.903549	0.92879	1.01007	1.02775	1.15755	1.22367	Quantified
P07954	Fumarate hydratase, mitochondrial	FH	FUNCTION: Catalyzes the reversible stereospecific interconversion of fumarate to L-malate (PubMed:30761759). Experiments in other species have demonstrated that specific isoforms of this protein act in defined pathways and favor one direction over the other (Probable). {ECO:0000269|PubMed:30761759, ECO:0000305}.; FUNCTION: [Isoform Mitochondrial]: Catalyzes the hydration of fumarate to L-malate i…	Fumarate hydratase, mitochondrial OS=Homo sapiens OX=9606 GN=FH PE=1 SV=3	55	19	19	57	510	54.6	8.76	1.00849	1.0264	1.07711	0.962006	0.96276	1.02293	0.937182	0.900326	0.979901	1.01741	1.04605	1.11708	Quantified
Q9Y262	Eukaryotic translation initiation factor 3 subunit L	EIF3L	FUNCTION: Component of the eukaryotic translation initiation factor 3 (eIF-3) complex, which is required for several steps in the initiation of protein synthesis (PubMed:17581632, PubMed:25849773, PubMed:27462815). The eIF-3 complex associates with the 40S ribosome and facilitates the recruitment of eIF-1, eIF-1A, eIF-2:GTP:methionyl-tRNAi and eIF-5 to form the 43S pre-initiation complex (43S PIC…	Eukaryotic translation initiation factor 3 subunit L OS=Homo sapiens OX=9606 GN=EIF3L PE=1 SV=1	43	20	20	60	564	66.7	6.34	0.931252	0.927669	0.887654	1.04331	1.06767	0.874586	1.10215	1.02365	1.08854	1.01108	0.949238	0.959067	Quantified
P37802	Transgelin-2	TAGLN2		Transgelin-2 OS=Homo sapiens OX=9606 GN=TAGLN2 PE=1 SV=3	88	15	15	72	199	22.4	8.25	0.952111	0.943523	0.852887	1.17025	1.16393	0.737186	1.27666	1.01144	1.04494	0.973823	0.842642	0.74675	Quantified
Q8N766	ER membrane protein complex subunit 1	EMC1		ER membrane protein complex subunit 1 OS=Homo sapiens OX=9606 GN=EMC1 PE=1 SV=1	37	28	28	51	993	111.7	7.66	1.07823	1.03134	1.09934	0.950359	0.919245	1.05762	0.878505	0.952514	0.964425	1.01853	1.12174	1.17537	Quantified
P12268	Inosine-5'-monophosphate dehydrogenase 2	IMPDH2	FUNCTION: Catalyzes the conversion of inosine 5'-phosphate (IMP) to xanthosine 5'-phosphate (XMP), the first committed and rate-limiting step in the de novo synthesis of guanine nucleotides, and therefore plays an important role in the regulation of cell growth. Could also have a single-stranded nucleic acid-binding activity and could play a role in RNA and/or DNA metabolism. It may also have a r…	Inosine-5'-monophosphate dehydrogenase 2 OS=Homo sapiens OX=9606 GN=IMPDH2 PE=1 SV=2	48	20	22	57	514	55.8	6.9	0.911809	0.942344	0.882581	1.09275	1.07077	0.81608	1.15898	0.959785	1.02792	1.01287	0.92173	0.891204	Quantified
O60488	Long-chain-fatty-acid--CoA ligase 4	ACSL4	FUNCTION: Catalyzes the conversion of long-chain fatty acids to their active form acyl-CoA for both synthesis of cellular lipids, and degradation via beta-oxidation (PubMed:24269233, PubMed:22633490, PubMed:21242590). Preferentially activates arachidonate and eicosapentaenoate as substrates (PubMed:21242590). Preferentially activates 8,9-EET > 14,15-EET > 5,6-EET > 11,12-EET. Modulates glucose-st…	Long-chain-fatty-acid--CoA ligase 4 OS=Homo sapiens OX=9606 GN=ACSL4 PE=1 SV=2	37	19	21	51	711	79.1	8.38	1.00938	0.994842	1.061	0.963793	0.96096	1.07386	0.956356	0.994218	1.0093	1.0251	1.08504	1.12145	Quantified
P38606	V-type proton ATPase catalytic subunit A	ATP6V1A	FUNCTION: Catalytic subunit of the peripheral V1 complex of vacuolar ATPase. V-ATPase vacuolar ATPase is responsible for acidifying a variety of intracellular compartments in eukaryotic cells. In aerobic conditions, involved in intracellular iron homeostasis, thus triggering the activity of Fe(2+) prolyl hydroxylase (PHD) enzymes, and leading to HIF1A hydroxylation and subsequent proteasomal degr…	V-type proton ATPase catalytic subunit A OS=Homo sapiens OX=9606 GN=ATP6V1A PE=1 SV=2	46	26	26	47	617	68.3	5.52	1.02866	1.03359	1.02685	1.05392	1.01187	0.934976	1.06596	0.979002	0.974599	0.973098	0.959836	0.967264	Quantified
Q13423	NAD(P) transhydrogenase, mitochondrial	NNT	FUNCTION: The transhydrogenation between NADH and NADP is coupled to respiration and ATP hydrolysis and functions as a proton pump across the membrane (By similarity). May play a role in reactive oxygen species (ROS) detoxification in the adrenal gland (PubMed:22634753). {ECO:0000250|UniProtKB:P07001, ECO:0000269|PubMed:22634753}.	NAD(P) transhydrogenase, mitochondrial OS=Homo sapiens OX=9606 GN=NNT PE=1 SV=3	28	28	28	55	1086	113.8	8.09	1.05341	1.04361	1.06357	0.937556	0.932333	1.0374	0.87322	0.949831	0.957326	0.997685	1.11667	1.10954	Quantified
P11940	Polyadenylate-binding protein 1	PABPC1	FUNCTION: Binds the poly(A) tail of mRNA, including that of its own transcript, and regulates processes of mRNA metabolism such as pre-mRNA splicing and mRNA stability (PubMed:11051545, PubMed:17212783, PubMed:25480299). Its function in translational initiation regulation can either be enhanced by PAIP1 or repressed by PAIP2 (PubMed:11051545, PubMed:20573744). Can probably bind to cytoplasmic RNA…	Polyadenylate-binding protein 1 OS=Homo sapiens OX=9606 GN=PABPC1 PE=1 SV=2	37	16	23	68	636	70.6	9.5	0.981209	0.954018	0.950686	1.01996	1.04481	0.97089	1.0368	1.00609	1.03717	1.03922	0.983289	0.980194	Quantified
P33992	DNA replication licensing factor MCM5	MCM5	FUNCTION: Acts as component of the MCM2-7 complex (MCM complex) which is the putative replicative helicase essential for 'once per cell cycle' DNA replication initiation and elongation in eukaryotic cells. The active ATPase sites in the MCM2-7 ring are formed through the interaction surfaces of two neighboring subunits such that a critical structure of a conserved arginine finger motif is provide…	DNA replication licensing factor MCM5 OS=Homo sapiens OX=9606 GN=MCM5 PE=1 SV=5	43	28	28	59	734	82.2	8.37	1.02066	1.02927	1.03307	0.924788	0.921927	0.972785	0.947069	0.960324	1.00548	1.00464	0.966528	1.02328	Quantified
P62191	26S proteasome regulatory subunit 4	PSMC1	FUNCTION: Component of the 26S proteasome, a multiprotein complex involved in the ATP-dependent degradation of ubiquitinated proteins. This complex plays a key role in the maintenance of protein homeostasis by removing misfolded or damaged proteins, which could impair cellular functions, and by removing proteins whose functions are no longer required. Therefore, the proteasome participates in num…	26S proteasome regulatory subunit 4 OS=Homo sapiens OX=9606 GN=PSMC1 PE=1 SV=1	66	27	27	65	440	49.2	6.21	0.884874	0.87793	0.867947	1.0741	1.09596	0.861959	1.13667	1.00947	1.09226	1.02984	0.92016	0.943176	Quantified
P67936	Tropomyosin alpha-4 chain	TPM4	FUNCTION: Binds to actin filaments in muscle and non-muscle cells. Plays a central role, in association with the troponin complex, in the calcium dependent regulation of vertebrate striated muscle contraction. Smooth muscle contraction is regulated by interaction with caldesmon. In non-muscle cells is implicated in stabilizing cytoskeleton actin filaments (By similarity). Binds calcium (PubMed:18…	Tropomyosin alpha-4 chain OS=Homo sapiens OX=9606 GN=TPM4 PE=1 SV=3	71	10	25	108	248	28.5	4.69	1.05529	0.992272	0.918972	1.07145	1.12004	0.847115	1.16712	0.92999	1.01445	1.00599	0.861887	0.918641	Quantified
P07195	L-lactate dehydrogenase B chain	LDHB		L-lactate dehydrogenase B chain OS=Homo sapiens OX=9606 GN=LDHB PE=1 SV=2	57	19	21	68	334	36.6	6.05	0.833404	0.805622	0.72602	1.17878	1.19283	0.731827	1.37005	1.0448	1.07395	1.04632	0.838649	0.757387	Quantified
P36578	60S ribosomal protein L4	RPL4		60S ribosomal protein L4 OS=Homo sapiens OX=9606 GN=RPL4 PE=1 SV=5	51	23	23	70	427	47.7	11.06	1.02044	0.947127	0.958219	0.982082	1.03404	0.979884	0.975485	1.0002	1.03315	1.05163	1.02813	1.01075	Quantified
Q9Y263	Phospholipase A-2-activating protein	PLAA	FUNCTION: Plays a role in protein ubiquitination, sorting and degradation through its association with VCP (PubMed:27753622). Involved in ubiquitin-mediated membrane proteins trafficking to late endosomes in an ESCRT-dependent manner, and hence plays a role in synaptic vesicle recycling (By similarity). May play a role in macroautophagy, regulating for instance the clearance of damaged lysosomes …	Phospholipase A-2-activating protein OS=Homo sapiens OX=9606 GN=PLAA PE=1 SV=2	46	28	28	46	795	87.1	6.37	0.897153	0.899519	0.876697	1.09581	1.10171	0.902171	1.13294	1.0573	1.07875	1.03545	0.954586	0.942808	Quantified
P51991	Heterogeneous nuclear ribonucleoprotein A3	HNRNPA3	FUNCTION: Plays a role in cytoplasmic trafficking of RNA. Binds to the cis-acting response element, A2RE. May be involved in pre-mRNA splicing. {ECO:0000269|PubMed:11886857}.	Heterogeneous nuclear ribonucleoprotein A3 OS=Homo sapiens OX=9606 GN=HNRNPA3 PE=1 SV=2	41	15	18	78	378	39.6	9.01	1.09674	1.05696	1.09354	0.87948	0.881153	1.02976	0.851411	0.90071	0.979361	0.993339	1.12982	1.26899	Quantified
Q15084	Protein disulfide-isomerase A6	PDIA6	FUNCTION: May function as a chaperone that inhibits aggregation of misfolded proteins (PubMed:12204115). Negatively regulates the unfolded protein response (UPR) through binding to UPR sensors such as ERN1, which in turn inactivates ERN1 signaling (PubMed:24508390). May also regulate the UPR via the EIF2AK3 UPR sensor (PubMed:24508390). Plays a role in platelet aggregation and activation by agoni…	Protein disulfide-isomerase A6 OS=Homo sapiens OX=9606 GN=PDIA6 PE=1 SV=1	51	18	18	69	440	48.1	5.08	0.993545	1.05357	1.02493	1.1027	1.13128	1.2633	0.896448	0.898323	0.880887	1.04883	1.15042	1.14074	Quantified
Q29RF7	Sister chromatid cohesion protein PDS5 homolog A	PDS5A	FUNCTION: Probable regulator of sister chromatid cohesion in mitosis which may stabilize cohesin complex association with chromatin. May couple sister chromatid cohesion during mitosis to DNA replication. Cohesion ensures that chromosome partitioning is accurate in both meiotic and mitotic cells and plays an important role in DNA repair. {ECO:0000269|PubMed:15855230, ECO:0000269|PubMed:19907496}.	Sister chromatid cohesion protein PDS5 homolog A OS=Homo sapiens OX=9606 GN=PDS5A PE=1 SV=1	29	29	33	55	1337	150.7	7.91	1.01208	1.05698	1.07675	0.981568	0.976259	1.04085	0.958695	0.992498	0.9496	1.00875	1.01701	1.02827	Quantified
Q9Y6N5	Sulfide:quinone oxidoreductase, mitochondrial	SQOR	FUNCTION: Catalyzes the oxidation of hydrogen sulfide with the help of a quinone, such as ubiquinone-10, giving rise to thiosulfate and ultimately to sulfane (molecular sulfur) atoms. Requires an additional electron acceptor; can use sulfite, sulfide or cyanide (in vitro) (PubMed:22852582). It is believed the in vivo electron acceptor is glutathione (PubMed:25225291,PubMed:29715001). {ECO:0000269…	Sulfide:quinone oxidoreductase, mitochondrial OS=Homo sapiens OX=9606 GN=SQOR PE=1 SV=1	57	25	25	59	450	49.9	9.11	1.02758	1.04141	1.12609	0.915794	0.90225	1.08958	0.834815	0.958372	0.970488	1.04756	1.18811	1.21933	Quantified
Q9Y4A5	Transformation/transcription domain-associated protein	TRRAP	FUNCTION: Adapter protein, which is found in various multiprotein chromatin complexes with histone acetyltransferase activity (HAT), which gives a specific tag for epigenetic transcription activation. Component of the NuA4 histone acetyltransferase complex which is responsible for acetylation of nucleosomal histones H4 and H2A. Plays a central role in MYC transcription activation, and also partic…	Transformation/transcription domain-associated protein OS=Homo sapiens OX=9606 GN=TRRAP PE=1 SV=3	10	36	36	47	3859	437.3	8.19	1.02875	1.04735	1.08786	0.954269	0.932997	1.0822	0.928627	0.946772	0.934707	0.997289	1.09055	1.11029	Quantified
O94979	Protein transport protein Sec31A	SEC31A	FUNCTION: Component of the coat protein complex II (COPII) which promotes the formation of transport vesicles from the endoplasmic reticulum (ER) (PubMed:10788476). The coat has two main functions, the physical deformation of the endoplasmic reticulum membrane into vesicles and the selection of cargo molecules (By similarity). {ECO:0000250|UniProtKB:Q9Z2Q1, ECO:0000269|PubMed:10788476}.	Protein transport protein Sec31A OS=Homo sapiens OX=9606 GN=SEC31A PE=1 SV=3	28	26	26	60	1220	132.9	6.89	0.931974	0.947003	0.910965	1.07853	1.08933	0.883038	1.06754	1.04409	1.03474	1.01877	0.950162	0.927172	Quantified
P07384	Calpain-1 catalytic subunit	CAPN1	FUNCTION: Calcium-regulated non-lysosomal thiol-protease which catalyzes limited proteolysis of substrates involved in cytoskeletal remodeling and signal transduction. {ECO:0000269|PubMed:21531719, ECO:0000269|PubMed:2400579}.	Calpain-1 catalytic subunit OS=Homo sapiens OX=9606 GN=CAPN1 PE=1 SV=1	50	28	29	56	714	81.8	5.67	0.967537	0.973021	0.929426	1.12571	1.11638	0.863455	1.12392	1.0628	1.10881	0.981543	0.915502	0.843278	Quantified
P26358	DNA (cytosine-5)-methyltransferase 1	DNMT1	FUNCTION: Methylates CpG residues. Preferentially methylates hemimethylated DNA. Associates with DNA replication sites in S phase maintaining the methylation pattern in the newly synthesized strand, that is essential for epigenetic inheritance. Associates with chromatin during G2 and M phases to maintain DNA methylation independently of replication. It is responsible for maintaining methylation p…	DNA (cytosine-5)-methyltransferase 1 OS=Homo sapiens OX=9606 GN=DNMT1 PE=1 SV=2	21	27	27	43	1616	183.1	7.75	1.02688	1.01843	0.977261	1.01635	1.0315	0.944307	1.0727	0.975429	0.987862	1.01069	0.955695	0.947229	Quantified
Q9UHB6	LIM domain and actin-binding protein 1	LIMA1	FUNCTION: Actin-binding protein involved in actin cytoskeleton regulation and dynamics. Increases the number and size of actin stress fibers and inhibits membrane ruffling. Inhibits actin filament depolymerization. Bundles actin filaments, delays filament nucleation and reduces formation of branched filaments (PubMed:12566430). Plays a role in cholesterol homeostasis. Influences plasma cholestero…	LIM domain and actin-binding protein 1 OS=Homo sapiens OX=9606 GN=LIMA1 PE=1 SV=1	40	25	25	52	759	85.2	6.84	1.05674	1.04485	1.05224	1.06829	1.05705	0.947641	1.06428	0.928016	1.06837	0.970086	0.915688	0.882833	Quantified
Q7L014	Probable ATP-dependent RNA helicase DDX46	DDX46	FUNCTION: Plays an essential role in splicing, either prior to, or during splicing A complex formation. {ECO:0000269|PubMed:12234937}.	Probable ATP-dependent RNA helicase DDX46 OS=Homo sapiens OX=9606 GN=DDX46 PE=1 SV=2	37	37	37	56	1031	117.3	9.29	0.984732	0.954638	0.98811	0.97991	1.00118	1.0097	0.976193	0.984239	1.02863	1.03222	1.01922	1.00853	Quantified
P21589	5'-nucleotidase	NT5E	FUNCTION: Hydrolyzes extracellular nucleotides into membrane permeable nucleosides. Exhibits AMP-, NAD-, and NMN-nucleosidase activities. {ECO:0000269|PubMed:21933152}.	5'-nucleotidase OS=Homo sapiens OX=9606 GN=NT5E PE=1 SV=1	47	18	18	58	574	63.3	7.03	1.31366	1.28788	1.3956	0.891821	0.906913	1.03645	0.818141	0.877768	0.934054	0.952946	1.03644	1.12055	Quantified
P60174	Triosephosphate isomerase	TPI1	FUNCTION: Triosephosphate isomerase is an extremely efficient metabolic enzyme that catalyzes the interconversion between dihydroxyacetone phosphate (DHAP) and D-glyceraldehyde-3-phosphate (G3P) in glycolysis and gluconeogenesis. {ECO:0000269|PubMed:18562316}.; FUNCTION: It is also responsible for the non-negligible production of methylglyoxal a reactive cytotoxic side-product that modifies and c…	Triosephosphate isomerase OS=Homo sapiens OX=9606 GN=TPI1 PE=1 SV=4	73	16	16	68	249	26.7	6.9	0.935962	0.886542	0.794393	1.20046	1.2261	0.716317	1.28219	0.975246	1.00151	1.02238	0.823505	0.705878	Quantified
Q9NVI7	ATPase family AAA domain-containing protein 3A	ATAD3A	FUNCTION: Essential for mitochondrial network organization, mitochondrial metabolism and cell growth at organism and cellular level. May play an important role in mitochondrial protein synthesis. May also participate in mitochondrial DNA replication. May bind to mitochondrial DNA D-loops and contribute to nucleoid stability. Required for enhanced channeling of cholesterol for hormone-dependent st…	ATPase family AAA domain-containing protein 3A OS=Homo sapiens OX=9606 GN=ATAD3A PE=1 SV=2	48	11	26	55	634	71.3	8.98	1.00257	1.00662	1.09085	0.953241	0.933472	1.1003	0.893693	0.960398	0.993033	1.02333	1.09855	1.13219	Quantified
O14578	Citron Rho-interacting kinase	CIT	FUNCTION: Plays a role in cytokinesis. Required for KIF14 localization to the central spindle and midbody. Putative RHO/RAC effector that binds to the GTP-bound forms of RHO and RAC1. It probably binds p21 with a tighter specificity in vivo. Displays serine/threonine protein kinase activity. Plays an important role in the regulation of cytokinesis and the development of the central nervous system…	Citron Rho-interacting kinase OS=Homo sapiens OX=9606 GN=CIT PE=1 SV=2	17	32	32	47	2027	231.3	6.57	0.975166	0.981655	1.0247	0.984778	0.968068	1.02882	0.984131	1.00113	1.04239	0.994657	1.01249	1.0517	Quantified
P62333	26S proteasome regulatory subunit 10B	PSMC6	FUNCTION: Component of the 26S proteasome, a multiprotein complex involved in the ATP-dependent degradation of ubiquitinated proteins. This complex plays a key role in the maintenance of protein homeostasis by removing misfolded or damaged proteins, which could impair cellular functions, and by removing proteins whose functions are no longer required. Therefore, the proteasome participates in num…	26S proteasome regulatory subunit 10B OS=Homo sapiens OX=9606 GN=PSMC6 PE=1 SV=1	57	18	18	56	389	44.1	7.49	0.918461	0.952748	0.941517	1.07184	1.0548	0.922378	1.11608	1.02335	1.0157	0.998085	0.935911	0.911954	Quantified
P09960	Leukotriene A-4 hydrolase	LTA4H	FUNCTION: Epoxide hydrolase that catalyzes the final step in the biosynthesis of the proinflammatory mediator leukotriene B4. Has also aminopeptidase activity. {ECO:0000269|PubMed:11917124, ECO:0000269|PubMed:12207002, ECO:0000269|PubMed:15078870, ECO:0000269|PubMed:18804029, ECO:0000269|PubMed:1897988, ECO:0000269|PubMed:1975494, ECO:0000269|PubMed:2244921}.	Leukotriene A-4 hydrolase OS=Homo sapiens OX=9606 GN=LTA4H PE=1 SV=2	46	21	21	51	611	69.2	6.18	0.919722	0.904331	0.825108	1.09459	1.14283	0.826489	1.20986	0.98659	0.989695	1.08779	0.957348	0.826413	Quantified
P11413	Glucose-6-phosphate 1-dehydrogenase	G6PD	FUNCTION: Cytosolic glucose-6-phosphate dehydrogenase that catalyzes the first and rate-limiting step of the oxidative branch within the pentose phosphate pathway/shunt, an alternative route to glycolysis for the dissimilation of carbohydrates and a major source of reducing power and metabolic intermediates for fatty acid and nucleic acid biosynthetic processes. {ECO:0000269|PubMed:15858258, ECO:…	Glucose-6-phosphate 1-dehydrogenase OS=Homo sapiens OX=9606 GN=G6PD PE=1 SV=4	54	24	24	64	515	59.2	6.84	0.925177	0.925354	0.880024	1.25625	1.23852	0.832338	1.12583	1.05987	1.00535	0.958641	0.858253	0.772973	Quantified
P23246	Splicing factor, proline- and glutamine-rich	SFPQ	FUNCTION: DNA- and RNA binding protein, involved in several nuclear processes. Essential pre-mRNA splicing factor required early in spliceosome formation and for splicing catalytic step II, probably as a heteromer with NONO. Binds to pre-mRNA in spliceosome C complex, and specifically binds to intronic polypyrimidine tracts. Involved in regulation of signal-induced alternative splicing. During sp…	Splicing factor, proline- and glutamine-rich OS=Homo sapiens OX=9606 GN=SFPQ PE=1 SV=2	37	19	20	65	707	76.1	9.44	1.05001	0.999338	1.05002	0.867031	0.913053	1.06208	0.880418	0.904221	1.01345	1.04027	1.13653	1.17757	Quantified
Q06210	Glutamine--fructose-6-phosphate aminotransferase [isomerizing] 1	GFPT1	FUNCTION: Controls the flux of glucose into the hexosamine pathway. Most likely involved in regulating the availability of precursors for N- and O-linked glycosylation of proteins. Regulates the circadian expression of clock genes ARNTL/BMAL1 and CRY1.	Glutamine--fructose-6-phosphate aminotransferase [isomerizing] 1 OS=Homo sapiens OX=9606 GN=GFPT1 PE=1 SV=3	49	22	27	56	699	78.8	7.11	0.908876	0.909169	0.841941	1.16614	1.14977	0.850976	1.17031	1.07768	1.00864	1.01082	0.889599	0.836317	Quantified
Q6PD62	RNA polymerase-associated protein CTR9 homolog	CTR9	FUNCTION: Component of the PAF1 complex (PAF1C) which has multiple functions during transcription by RNA polymerase II and is implicated in regulation of development and maintenance of embryonic stem cell pluripotency. PAF1C associates with RNA polymerase II through interaction with POLR2A CTD non-phosphorylated and 'Ser-2'- and 'Ser-5'-phosphorylated forms and is involved in transcriptional elon…	RNA polymerase-associated protein CTR9 homolog OS=Homo sapiens OX=9606 GN=CTR9 PE=1 SV=1	29	32	32	43	1173	133.4	6.77	1.07526	1.09899	1.10033	1.00565	0.932959	1.09892	1.02534	0.979396	0.925177	0.954192	1.04682	1.03595	Quantified
P51114	Fragile X mental retardation syndrome-related protein 1	FXR1	FUNCTION: RNA-binding protein required for embryonic and postnatal development of muscle tissue. May regulate intracellular transport and local translation of certain mRNAs (By similarity). {ECO:0000250}.	Fragile X mental retardation syndrome-related protein 1 OS=Homo sapiens OX=9606 GN=FXR1 PE=1 SV=3	47	20	22	55	621	69.7	6.15	1.04173	1.00948	0.980668	1.02435	0.994777	0.933544	1.05922	0.989829	0.989611	0.996965	0.99479	0.992616	Quantified
O15144	Actin-related protein 2/3 complex subunit 2	ARPC2	FUNCTION: Actin-binding component of the Arp2/3 complex, a multiprotein complex that mediates actin polymerization upon stimulation by nucleation-promoting factor (NPF) (PubMed:9230079). The Arp2/3 complex mediates the formation of branched actin networks in the cytoplasm, providing the force for cell motility (PubMed:9230079). Seems to contact the mother actin filament (PubMed:9230079). In addit…	Actin-related protein 2/3 complex subunit 2 OS=Homo sapiens OX=9606 GN=ARPC2 PE=1 SV=1	70	19	19	60	300	34.3	7.36	0.913578	0.877553	0.905286	1.04182	1.09514	0.891852	1.06061	1.00198	1.03332	1.07227	0.990743	0.970273	Quantified
Q07866	Kinesin light chain 1	KLC1	FUNCTION: Kinesin is a microtubule-associated force-producing protein that may play a role in organelle transport. The light chain may function in coupling of cargo to the heavy chain or in the modulation of its ATPase activity.	Kinesin light chain 1 OS=Homo sapiens OX=9606 GN=KLC1 PE=1 SV=2	53	21	28	49	573	65.3	6.2	0.936567	0.897577	0.887721	1.06522	1.06915	1.3315	1.09108	0.996195	1.02899	0.96024	0.879595	0.880668	Quantified
Q99873	Protein arginine N-methyltransferase 1	PRMT1	FUNCTION: Arginine methyltransferase that methylates (mono and asymmetric dimethylation) the guanidino nitrogens of arginyl residues present in proteins such as ESR1, histone H2, H3 and H4, ILF3, HNRNPA1, HNRNPD, NFATC2IP, SUPT5H, TAF15, EWS, HABP4 and SERBP1 (PubMed:10749851, PubMed:16879614, PubMed:26876602). Constitutes the main enzyme that mediates monomethylation and asymmetric dimethylation…	Protein arginine N-methyltransferase 1 OS=Homo sapiens OX=9606 GN=PRMT1 PE=1 SV=3	59	20	20	52	371	42.4	5.35	0.948413	0.877337	0.862305	1.02799	1.07931	0.919284	1.09819	0.964885	1.07577	1.04952	0.926675	0.954506	Quantified
Q9NSE4	Isoleucine--tRNA ligase, mitochondrial	IARS2		Isoleucine--tRNA ligase, mitochondrial OS=Homo sapiens OX=9606 GN=IARS2 PE=1 SV=2	29	25	25	54	1012	113.7	7.2	1.04486	1.04951	1.12313	0.940253	0.911926	1.10174	0.884338	0.925914	0.95559	0.991586	1.11416	1.16074	Quantified
P15144	Aminopeptidase N	ANPEP	FUNCTION: Broad specificity aminopeptidase which plays a role in the final digestion of peptides generated from hydrolysis of proteins by gastric and pancreatic proteases. Also involved in the processing of various peptides including peptide hormones, such as angiotensin III and IV, neuropeptides, and chemokines. May also be involved the cleavage of peptides bound to major histocompatibility comp…	Aminopeptidase N OS=Homo sapiens OX=9606 GN=ANPEP PE=1 SV=4	31	27	27	57	967	109.5	5.48	1.14897	1.14946	1.1651	0.948612	0.91636	1.07858	0.924056	0.98926	0.894157	0.971966	1.15406	1.08322	Quantified
P06756	Integrin alpha-V	ITGAV	FUNCTION: The alpha-V (ITGAV) integrins are receptors for vitronectin, cytotactin, fibronectin, fibrinogen, laminin, matrix metalloproteinase-2, osteopontin, osteomodulin, prothrombin, thrombospondin and vWF. They recognize the sequence R-G-D in a wide array of ligands. ITGAV:ITGB3 binds to fractalkine (CX3CL1) and may act as its coreceptor in CX3CR1-dependent fractalkine signaling (PubMed:231254…	Integrin alpha-V OS=Homo sapiens OX=9606 GN=ITGAV PE=1 SV=2	28	27	27	48	1048	116	5.68	1.03645	0.985205	1.02628	0.934557	0.963677	1.08516	0.871554	0.946943	0.975926	1.04018	1.13584	1.13621	Quantified
Q15008	26S proteasome non-ATPase regulatory subunit 6	PSMD6	FUNCTION: Component of the 26S proteasome, a multiprotein complex involved in the ATP-dependent degradation of ubiquitinated proteins. This complex plays a key role in the maintenance of protein homeostasis by removing misfolded or damaged proteins, which could impair cellular functions, and by removing proteins whose functions are no longer required. Therefore, the proteasome participates in num…	26S proteasome non-ATPase regulatory subunit 6 OS=Homo sapiens OX=9606 GN=PSMD6 PE=1 SV=1	60	24	24	61	389	45.5	5.62	0.923181	0.877545	0.845684	1.09553	1.0802	0.866546	1.14393	1.0092	1.0431	1.01848	0.943096	0.949069	Quantified
O00232	26S proteasome non-ATPase regulatory subunit 12	PSMD12	FUNCTION: Component of the 26S proteasome, a multiprotein complex involved in the ATP-dependent degradation of ubiquitinated proteins. This complex plays a key role in the maintenance of protein homeostasis by removing misfolded or damaged proteins, which could impair cellular functions, and by removing proteins whose functions are no longer required. Therefore, the proteasome participates in num…	26S proteasome non-ATPase regulatory subunit 12 OS=Homo sapiens OX=9606 GN=PSMD12 PE=1 SV=3	54	21	21	53	456	52.9	7.65	0.930127	0.876713	0.814778	1.07199	1.10776	0.84811	1.11934	0.983931	1.07726	0.998882	0.922642	0.982946	Quantified
P35998	26S proteasome regulatory subunit 7	PSMC2	FUNCTION: Component of the 26S proteasome, a multiprotein complex involved in the ATP-dependent degradation of ubiquitinated proteins. This complex plays a key role in the maintenance of protein homeostasis by removing misfolded or damaged proteins, which could impair cellular functions, and by removing proteins whose functions are no longer required. Therefore, the proteasome participates in num…	26S proteasome regulatory subunit 7 OS=Homo sapiens OX=9606 GN=PSMC2 PE=1 SV=3	50	21	21	63	433	48.6	5.95	0.890291	0.881561	0.86709	1.03362	1.09105	0.846109	1.10458	1.01336	1.13312	1.03095	0.936851	0.949958	Quantified
P40926	Malate dehydrogenase, mitochondrial	MDH2		Malate dehydrogenase, mitochondrial OS=Homo sapiens OX=9606 GN=MDH2 PE=1 SV=3	62	18	18	80	338	35.5	8.68	0.992338	1.00243	1.08414	0.930436	0.926919	1.09185	0.86388	0.868156	0.986958	1.03557	1.17496	1.21399	Quantified
Q9Y3Z3	Deoxynucleoside triphosphate triphosphohydrolase SAMHD1	SAMHD1	FUNCTION: Protein that acts both as a host restriction factor involved in defense response to virus and as a regulator of DNA end resection at stalled replication forks (PubMed:19525956, PubMed:21613998, PubMed:21720370, PubMed:23602554, PubMed:23601106, PubMed:22056990, PubMed:24336198, PubMed:26294762, PubMed:26431200, PubMed:28229507, PubMed:28834754, PubMed:29670289). Has deoxynucleoside trip…	Deoxynucleoside triphosphate triphosphohydrolase SAMHD1 OS=Homo sapiens OX=9606 GN=SAMHD1 PE=1 SV=2	52	28	28	49	626	72.2	7.14	1.09832	1.06631	1.00908	1.03259	1.05086	0.875853	1.07035	0.975234	0.987508	1.01557	0.919571	0.888198	Quantified
Q16363	Laminin subunit alpha-4	LAMA4	FUNCTION: Binding to cells via a high affinity receptor, laminin is thought to mediate the attachment, migration and organization of cells into tissues during embryonic development by interacting with other extracellular matrix components.	Laminin subunit alpha-4 OS=Homo sapiens OX=9606 GN=LAMA4 PE=1 SV=4	23	32	32	44	1823	202.4	6.28	1.09602	1.0775	1.13077	0.913143	0.927995	1.05158	0.920416	0.986156	0.974105	1.00017	1.09499	1.12447	Quantified
P35908	Keratin, type II cytoskeletal 2 epidermal	KRT2	FUNCTION: Probably contributes to terminal cornification (PubMed:1380918). Associated with keratinocyte activation, proliferation and keratinization (PubMed:12598329). Plays a role in the establishment of the epidermal barrier on plantar skin (By similarity). {ECO:0000250|UniProtKB:Q3TTY5, ECO:0000269|PubMed:12598329, ECO:0000269|PubMed:1380918}.	Keratin, type II cytoskeletal 2 epidermal OS=Homo sapiens OX=9606 GN=KRT2 PE=1 SV=2	43	18	25	65	639	65.4	8	1.24504	1.70906	1.58734	1.4446	0.929094	1.07958	0.857181	0.680444	0.74572	0.62719	1.04282	1.30161	Quantified
Q13620	Cullin-4B	CUL4B	FUNCTION: Core component of multiple cullin-RING-based E3 ubiquitin-protein ligase complexes which mediate the ubiquitination and subsequent proteasomal degradation of target proteins. The functional specificity of the E3 ubiquitin-protein ligase complex depends on the variable substrate recognition subunit. CUL4B may act within the complex as a scaffold protein, contributing to catalysis through…	Cullin-4B OS=Homo sapiens OX=9606 GN=CUL4B PE=1 SV=4	35	19	30	53	913	103.9	7.37	1.00036	1.21045	1.18714	1.1118	0.956002	1.06725	1.09994	1.02258	0.879403	0.924446	0.964553	0.926278	Quantified
P27824	Calnexin	CANX	FUNCTION: Calcium-binding protein that interacts with newly synthesized glycoproteins in the endoplasmic reticulum. It may act in assisting protein assembly and/or in the retention within the ER of unassembled protein subunits. It seems to play a major role in the quality control apparatus of the ER by the retention of incorrectly folded proteins. Associated with partial T-cell antigen receptor c…	Calnexin OS=Homo sapiens OX=9606 GN=CANX PE=1 SV=2	37	22	22	69	592	67.5	4.6	1.00201	0.995061	1.08041	1.03327	1.08146	1.19153	0.844921	0.926629	0.956115	1.03457	1.15617	1.20539	Quantified
Q5SW79	Centrosomal protein of 170 kDa	CEP170	FUNCTION: Plays a role in microtubule organization (PubMed:15616186). Required for centriole subdistal appendage assembly (PubMed:28422092). {ECO:0000269|PubMed:15616186, ECO:0000269|PubMed:28422092}.	Centrosomal protein of 170 kDa OS=Homo sapiens OX=9606 GN=CEP170 PE=1 SV=1	23	30	30	45	1584	175.2	7.11	0.912319	0.921287	0.868993	1.06665	1.08112	0.877671	1.14619	1.06535	1.11166	0.981617	0.91538	0.886382	Quantified
Q07157	Tight junction protein ZO-1	TJP1	FUNCTION: TJP1, TJP2, and TJP3 are closely related scaffolding proteins that link tight junction (TJ) transmembrane proteins such as claudins, junctional adhesion molecules, and occludin to the actin cytoskeleton (PubMed:7798316, PubMed:9792688). The tight junction acts to limit movement of substances through the paracellular space and as a boundary between the compositionally distinct apical and…	Tight junction protein ZO-1 OS=Homo sapiens OX=9606 GN=TJP1 PE=1 SV=3	22	29	31	45	1748	195.3	6.7	1.00673	1.01388	0.982991	1.02763	1.03953	0.952033	1.02474	0.983561	1.00548	0.985419	0.986885	0.958126	Quantified
P06744	Glucose-6-phosphate isomerase	GPI	FUNCTION: In the cytoplasm, catalyzes the conversion of glucose-6-phosphate to fructose-6-phosphate, the second step in glycolysis, and the reverse reaction during gluconeogenesis (PubMed:28803808). Besides it's role as a glycolytic enzyme, also acts as a secreted cytokine: acts as an angiogenic factor (AMF) that stimulates endothelial cell motility (PubMed:11437381). Acts as a neurotrophic facto…	Glucose-6-phosphate isomerase OS=Homo sapiens OX=9606 GN=GPI PE=1 SV=4	41	21	21	68	558	63.1	8.32	0.92826	0.880285	0.83293	1.21756	1.22392	0.766073	1.25551	1.00617	0.985807	1.05195	0.870114	0.74815	Quantified
P61011	Signal recognition particle 54 kDa protein	SRP54	FUNCTION: Binds to the signal sequence of presecretory protein when they emerge from the ribosomes and transfers them to TRAM (translocating chain-associating membrane protein).	Signal recognition particle 54 kDa protein OS=Homo sapiens OX=9606 GN=SRP54 PE=1 SV=1	49	23	23	47	504	55.7	8.75	0.955385	1.00634	0.976716	1.06279	1.06926	0.948604	1.04929	1.02877	0.996576	0.979231	0.976302	0.959133	Quantified
Q9H0D6	5'-3' exoribonuclease 2	XRN2	FUNCTION: Possesses 5'->3' exoribonuclease activity (By similarity). May promote the termination of transcription by RNA polymerase II. During transcription termination, cleavage at the polyadenylation site liberates a 5' fragment which is subsequently processed to form the mature mRNA and a 3' fragment which remains attached to the elongating polymerase. The processive degradation of this 3' fra…	5'-3' exoribonuclease 2 OS=Homo sapiens OX=9606 GN=XRN2 PE=1 SV=1	40	27	27	46	950	108.5	7.47	1.0177	1.04439	1.08707	0.977775	0.925888	1.09701	0.975867	0.906999	0.971325	0.972295	1.02091	1.14373	Quantified
Q9NTI5	Sister chromatid cohesion protein PDS5 homolog B	PDS5B	FUNCTION: Regulator of sister chromatid cohesion in mitosis which may stabilize cohesin complex association with chromatin. May couple sister chromatid cohesion during mitosis to DNA replication. Cohesion ensures that chromosome partitioning is accurate in both meiotic and mitotic cells and plays an important role in DNA repair. Plays a role in androgen-induced proliferative arrest in prostate ce…	Sister chromatid cohesion protein PDS5 homolog B OS=Homo sapiens OX=9606 GN=PDS5B PE=1 SV=1	18	22	26	53	1447	164.6	8.47	1.06893	1.09122	1.11385	0.962111	0.916148	1.0689	0.941519	0.97032	0.896524	0.984825	1.11206	1.12208	Quantified
P55084	Trifunctional enzyme subunit beta, mitochondrial	HADHB	FUNCTION: Mitochondrial trifunctional enzyme catalyzes the last three of the four reactions of the mitochondrial beta-oxidation pathway (PubMed:8135828, PubMed:29915090, PubMed:30850536). The mitochondrial beta-oxidation pathway is the major energy-producing process in tissues and is performed through four consecutive reactions breaking down fatty acids into acetyl-CoA (PubMed:29915090). Among th…	Trifunctional enzyme subunit beta, mitochondrial OS=Homo sapiens OX=9606 GN=HADHB PE=1 SV=3	48	20	20	81	474	51.3	9.41	1.0258	1.04481	1.13251	0.897092	0.900353	1.05014	0.872383	0.930597	0.981705	1.00838	1.12394	1.1938	Quantified
Q6UVK1	Chondroitin sulfate proteoglycan 4	CSPG4	FUNCTION: Proteoglycan playing a role in cell proliferation and migration which stimulates endothelial cells motility during microvascular morphogenesis. May also inhibit neurite outgrowth and growth cone collapse during axon regeneration. Cell surface receptor for collagen alpha 2(VI) which may confer cells ability to migrate on that substrate. Binds through its extracellular N-terminus growth f…	Chondroitin sulfate proteoglycan 4 OS=Homo sapiens OX=9606 GN=CSPG4 PE=1 SV=2	17	30	30	44	2322	250.4	5.47	1.03069	1.05485	1.03684	0.905137	0.909839	1.01979	0.961706	1.04942	1.00531	1.00336	1.06215	1.0937	Quantified
Q7L1Q6	Basic leucine zipper and W2 domain-containing protein 1	BZW1	FUNCTION: Enhances histone H4 gene transcription but does not seem to bind DNA directly. {ECO:0000269|PubMed:11524015}.	Basic leucine zipper and W2 domain-containing protein 1 OS=Homo sapiens OX=9606 GN=BZW1 PE=1 SV=1	56	23	23	68	419	48	5.92	0.861968	0.785563	0.75255	1.11501	1.23273	0.755707	1.1418	1.06344	1.17289	1.07635	0.905508	0.854367	Quantified
P30084	Enoyl-CoA hydratase, mitochondrial	ECHS1	FUNCTION: Straight-chain enoyl-CoA thioesters from C4 up to at least C16 are processed, although with decreasing catalytic rate. Has high substrate specificity for crotonyl-CoA and moderate specificity for acryloyl-CoA, 3-methylcrotonyl-CoA and methacrylyl-CoA. It is noteworthy that binds tiglyl-CoA, but hydrates only a small amount of this substrate. {ECO:0000269|PubMed:26251176}.	Enoyl-CoA hydratase, mitochondrial OS=Homo sapiens OX=9606 GN=ECHS1 PE=1 SV=4	65	16	16	55	290	31.4	8.07	1.07293	1.09672	1.13864	0.892579	0.898812	1.05123	0.845076	0.858915	0.98001	0.996419	1.13177	1.20381	Quantified
P12081	Histidine--tRNA ligase, cytoplasmic	HARS1	FUNCTION: Catalyzes the ATP-dependent ligation of histidine to the 3'-end of its cognate tRNA, via the formation of an aminoacyl-adenylate intermediate (His-AMP) (PubMed:29235198). Plays a role in axon guidance (PubMed:26072516). {ECO:0000269|PubMed:26072516, ECO:0000269|PubMed:29235198}.	Histidine--tRNA ligase, cytoplasmic OS=Homo sapiens OX=9606 GN=HARS1 PE=1 SV=2	55	18	23	47	509	57.4	5.88	0.973864	0.927413	0.912905	1.06417	1.12654	0.833278	1.14649	0.94928	1.0673	1.01587	0.926391	0.895698	Quantified
Q99623	Prohibitin-2	PHB2	FUNCTION: Acts as a mediator of transcriptional repression by nuclear hormone receptors via recruitment of histone deacetylases (PubMed:10359819). Functions as an estrogen receptor (ER)-selective coregulator that potentiates the inhibitory activities of antiestrogens and represses the activity of estrogens (PubMed:10359819). Competes with NCOA1 for modulation of ER transcriptional activity (PubMe…	Prohibitin-2 OS=Homo sapiens OX=9606 GN=PHB2 PE=1 SV=2	71	22	22	71	299	33.3	9.83	1.06771	1.05902	1.12697	0.947696	0.857601	1.15815	0.849463	0.966277	0.90066	0.973286	1.21511	1.20573	Quantified
P52701	DNA mismatch repair protein Msh6	MSH6	FUNCTION: Component of the post-replicative DNA mismatch repair system (MMR). Heterodimerizes with MSH2 to form MutS alpha, which binds to DNA mismatches thereby initiating DNA repair. When bound, MutS alpha bends the DNA helix and shields approximately 20 base pairs, and recognizes single base mismatches and dinucleotide insertion-deletion loops (IDL) in the DNA. After mismatch binding, forms a …	DNA mismatch repair protein Msh6 OS=Homo sapiens OX=9606 GN=MSH6 PE=1 SV=2	27	32	32	46	1360	152.7	6.9	0.991256	1.00596	0.954463	1.04265	1.01073	0.934807	1.09815	1.04203	0.997539	1.0114	0.909482	0.893126	Quantified
P49454	Centromere protein F	CENPF	FUNCTION: Required for kinetochore function and chromosome segregation in mitosis. Required for kinetochore localization of dynein, LIS1, NDE1 and NDEL1. Regulates recycling of the plasma membrane by acting as a link between recycling vesicles and the microtubule network though its association with STX4 and SNAP25. Acts as a potential inhibitor of pocket protein-mediated cellular processes during…	Centromere protein F OS=Homo sapiens OX=9606 GN=CENPF PE=1 SV=3	11	34	34	43	3114	357.3	5.1	1.01829	1.04501	1.05143	0.984359	0.950789	1.07529	1.00556	1.01738	1.0102	0.962232	0.998942	1.03648	Quantified
O94826	Mitochondrial import receptor subunit TOM70	TOMM70	FUNCTION: Receptor that accelerates the import of all mitochondrial precursor proteins. {ECO:0000250}.	Mitochondrial import receptor subunit TOM70 OS=Homo sapiens OX=9606 GN=TOMM70 PE=1 SV=1	50	25	25	49	608	67.4	7.12	1.01182	0.979863	1.0275	0.954272	0.950768	1.05349	0.897987	0.964928	0.997826	1.01608	1.11437	1.13166	Quantified
Q05682	Caldesmon	CALD1	FUNCTION: Actin- and myosin-binding protein implicated in the regulation of actomyosin interactions in smooth muscle and nonmuscle cells (could act as a bridge between myosin and actin filaments). Stimulates actin binding of tropomyosin which increases the stabilization of actin filament structure. In muscle tissues, inhibits the actomyosin ATPase by binding to F-actin. This inhibition is attenua…	Caldesmon OS=Homo sapiens OX=9606 GN=CALD1 PE=1 SV=3	29	22	22	61	793	93.2	5.66	1.07811	1.02483	0.87802	1.11697	1.1442	0.86264	1.20908	0.886317	1.04094	0.959035	0.823376	0.868675	Quantified
O60701	UDP-glucose 6-dehydrogenase	UGDH	FUNCTION: Catalyzes the formation of UDP-alpha-D-glucuronate, a constituent of complex glycosaminoglycans (PubMed:21961565, PubMed:21502315, PubMed:23106432, PubMed:22123821, PubMed:25478983, PubMed:27966912, PubMed:30420606, PubMed:30457329). Required for the biosynthesis of chondroitin sulfate and heparan sulfate. Required for embryonic development via its role in the biosynthesis of glycosamin…	UDP-glucose 6-dehydrogenase OS=Homo sapiens OX=9606 GN=UGDH PE=1 SV=1	52	18	18	46	494	55	7.12	0.883341	0.859358	0.815038	1.19966	1.20002	0.874818	1.23179	1.00066	1.01852	1.0523	0.91299	0.85411	Quantified
Q04446	1,4-alpha-glucan-branching enzyme	GBE1	FUNCTION: Required for normal glycogen accumulation (PubMed:8463281, PubMed:26199317, PubMed:8613547). The alpha 1-6 branches of glycogen play an important role in increasing the solubility of the molecule (Probable). {ECO:0000269|PubMed:26199317, ECO:0000269|PubMed:8463281, ECO:0000269|PubMed:8613547, ECO:0000305}.	1,4-alpha-glucan-branching enzyme OS=Homo sapiens OX=9606 GN=GBE1 PE=1 SV=3	41	23	23	53	702	80.4	6.32	0.959377	0.917337	0.887686	1.13314	1.17798	0.832978	1.14233	1.02689	1.05137	1.02863	0.897322	0.823337	Quantified
O60763	General vesicular transport factor p115	USO1	FUNCTION: General vesicular transport factor required for intercisternal transport in the Golgi stack; it is required for transcytotic fusion and/or subsequent binding of the vesicles to the target membrane. May well act as a vesicular anchor by interacting with the target membrane and holding the vesicular and target membranes in proximity. {ECO:0000250|UniProtKB:P41542}.	General vesicular transport factor p115 OS=Homo sapiens OX=9606 GN=USO1 PE=1 SV=2	32	23	23	41	962	107.8	4.91	0.927169	0.972741	0.901489	1.06593	1.08435	1.00369	1.02258	1.04306	0.97464	0.993957	1.00738	0.980847	Quantified
Q9Y4G6	Talin-2	TLN2	FUNCTION: As a major component of focal adhesion plaques that links integrin to the actin cytoskeleton, may play an important role in cell adhesion. Recruits PIP5K1C to focal adhesion plaques and strongly activates its kinase activity (By similarity). {ECO:0000250}.	Talin-2 OS=Homo sapiens OX=9606 GN=TLN2 PE=1 SV=4	10	11	23	62	2542	271.4	5.57	0.915133	0.924639	0.917041	1.02391	1.0434	1.02938	1.04917	1.1139	1.04348	1.0558	1.00204	0.981346	Quantified
Q9UQ35	Serine/arginine repetitive matrix protein 2	SRRM2	FUNCTION: Required for pre-mRNA splicing as component of the spliceosome. {ECO:0000269|PubMed:19854871, ECO:0000269|PubMed:28076346, ECO:0000269|PubMed:28502770, ECO:0000269|PubMed:29301961, ECO:0000269|PubMed:29360106, ECO:0000269|PubMed:29361316, ECO:0000269|PubMed:30705154, ECO:0000269|PubMed:9531537}.	Serine/arginine repetitive matrix protein 2 OS=Homo sapiens OX=9606 GN=SRRM2 PE=1 SV=2	15	31	31	45	2752	299.4	12.06	1.0132	0.969438	0.955491	0.984745	1.00972	0.892327	1.02105	0.962007	1.01702	1.02654	0.972125	0.941219	Quantified
Q6NUK1	Calcium-binding mitochondrial carrier protein SCaMC-1	SLC25A24	FUNCTION: Calcium-dependent mitochondrial solute carrier. Mediates the reversible, electroneutral exchange of Mg-ATP or Mg-ADP against phosphate ions, catalyzing the net uptake or efflux of adenine nucleotides across the mitochondrial inner membrane. Nucleotide transport is inactive when cytosolic calcium levels are low, and is activated by an increase in cytosolic calcium levels. May play a role…	Calcium-binding mitochondrial carrier protein SCaMC-1 OS=Homo sapiens OX=9606 GN=SLC25A24 PE=1 SV=2	55	23	23	54	477	53.3	6.33	1.14741	1.15791	1.17416	0.925761	0.896867	1.05577	0.909131	0.96968	0.900688	0.961874	1.13671	1.10666	Quantified
P16284	Platelet endothelial cell adhesion molecule	PECAM1	FUNCTION: Cell adhesion molecule which is required for leukocyte transendothelial migration (TEM) under most inflammatory conditions (PubMed:19342684, PubMed:17580308). Tyr-690 plays a critical role in TEM and is required for efficient trafficking of PECAM1 to and from the lateral border recycling compartment (LBRC) and is also essential for the LBRC membrane to be targeted around migrating leuko…	Platelet endothelial cell adhesion molecule OS=Homo sapiens OX=9606 GN=PECAM1 PE=1 SV=2	37	21	21	40	738	82.5	6.99	1.37556	1.28975	1.47834	0.861761	0.853926	1.02015	0.80306	0.820202	0.901793	0.929195	1.03399	1.14475	Quantified
Q15181	Inorganic pyrophosphatase	PPA1		Inorganic pyrophosphatase OS=Homo sapiens OX=9606 GN=PPA1 PE=1 SV=2	70	18	18	45	289	32.6	5.86	0.892327	0.879886	0.774046	1.16662	1.19019	0.781003	1.31987	1.04819	1.0613	1.02514	0.846666	0.787577	Quantified
P52292	Importin subunit alpha-1	KPNA2	FUNCTION: Functions in nuclear protein import as an adapter protein for nuclear receptor KPNB1. Binds specifically and directly to substrates containing either a simple or bipartite NLS motif. Docking of the importin/substrate complex to the nuclear pore complex (NPC) is mediated by KPNB1 through binding to nucleoporin FxFG repeats and the complex is subsequently translocated through the pore by …	Importin subunit alpha-1 OS=Homo sapiens OX=9606 GN=KPNA2 PE=1 SV=1	54	19	19	48	529	57.8	5.4	0.89656	0.917406	0.890356	1.07374	1.08117	0.890742	1.09081	1.10254	1.11712	1.00137	0.948894	0.928849	Quantified
O75955	Flotillin-1	FLOT1	FUNCTION: May act as a scaffolding protein within caveolar membranes, functionally participating in formation of caveolae or caveolae-like vesicles.	Flotillin-1 OS=Homo sapiens OX=9606 GN=FLOT1 PE=1 SV=3	55	21	21	63	427	47.3	7.49	1.07669	1.08895	1.09746	0.9002	0.905705	1.03426	0.843338	0.937838	0.992552	1.01755	1.104	1.08277	Quantified
P23528	Cofilin-1	CFL1	FUNCTION: Binds to F-actin and exhibits pH-sensitive F-actin depolymerizing activity. Regulates actin cytoskeleton dynamics. Important for normal progress through mitosis and normal cytokinesis. Plays a role in the regulation of cell morphology and cytoskeletal organization. Required for the up-regulation of atypical chemokine receptor ACKR2 from endosomal compartment to cell membrane, increasing…	Cofilin-1 OS=Homo sapiens OX=9606 GN=CFL1 PE=1 SV=3	72	13	17	81	166	18.5	8.09	0.935835	0.891771	0.809256	1.16226	1.21869	0.768313	1.28001	0.978036	1.0265	1.0075	0.866576	0.758733	Quantified
P55196	Afadin	AFDN	FUNCTION: Belongs to an adhesion system, probably together with the E-cadherin-catenin system, which plays a role in the organization of homotypic, interneuronal and heterotypic cell-cell adherens junctions (AJs) (By similarity). Nectin- and actin-filament-binding protein that connects nectin to the actin cytoskeleton (PubMed:11024295). May play a key role in the organization of epithelial struct…	Afadin OS=Homo sapiens OX=9606 GN=AFDN PE=1 SV=3	22	32	32	46	1824	206.7	6.47	0.97104	1.03783	1.01635	1.04058	1.01244	1.03536	1.02683	0.995137	0.933242	0.978278	0.994339	0.9793	Quantified
Q08945	FACT complex subunit SSRP1	SSRP1	FUNCTION: Component of the FACT complex, a general chromatin factor that acts to reorganize nucleosomes. The FACT complex is involved in multiple processes that require DNA as a template such as mRNA elongation, DNA replication and DNA repair. During transcription elongation the FACT complex acts as a histone chaperone that both destabilizes and restores nucleosomal structure. It facilitates the …	FACT complex subunit SSRP1 OS=Homo sapiens OX=9606 GN=SSRP1 PE=1 SV=1	38	22	22	48	709	81	6.87	1.0726	0.9993	1.01587	0.965036	0.995762	0.982826	0.971206	0.9849	0.980298	1.0206	1.02216	0.966521	Quantified
Q9BXP5	Serrate RNA effector molecule homolog	SRRT	FUNCTION: Acts as a mediator between the cap-binding complex (CBC) and the primary microRNAs (miRNAs) processing machinery during cell proliferation. Contributes to the stability and delivery of capped primary miRNA transcripts to the primary miRNA processing complex containing DGCR8 and DROSHA, thereby playing a role in RNA-mediated gene silencing (RNAi) by miRNAs. Binds capped RNAs (m7GpppG-cap…	Serrate RNA effector molecule homolog OS=Homo sapiens OX=9606 GN=SRRT PE=1 SV=1	33	27	27	45	876	100.6	5.96	1.00181	0.989917	1.01218	0.944726	0.973901	1.01619	0.965562	0.961701	1.00509	1.03659	1.0286	1.03016	Quantified
Q9Y6M1	Insulin-like growth factor 2 mRNA-binding protein 2	IGF2BP2	FUNCTION: RNA-binding factor that recruits target transcripts to cytoplasmic protein-RNA complexes (mRNPs). This transcript 'caging' into mRNPs allows mRNA transport and transient storage. It also modulates the rate and location at which target transcripts encounter the translational apparatus and shields them from endonuclease attacks or microRNA-mediated degradation (By similarity). Binds to th…	Insulin-like growth factor 2 mRNA-binding protein 2 OS=Homo sapiens OX=9606 GN=IGF2BP2 PE=1 SV=2	39	19	21	53	599	66.1	8.46	0.948478	0.936359	0.907019	0.988722	1.06657	0.942539	0.997668	1.02153	1.00473	1.03508	1.00729	0.979799	Quantified
P61247	40S ribosomal protein S3a	RPS3A	FUNCTION: May play a role during erythropoiesis through regulation of transcription factor DDIT3. {ECO:0000255|HAMAP-Rule:MF_03122}.	40S ribosomal protein S3a OS=Homo sapiens OX=9606 GN=RPS3A PE=1 SV=2	67	21	21	82	264	29.9	9.73	0.975411	0.849938	0.875055	0.972296	1.08424	0.89623	1.01081	1.02033	1.13036	1.08575	0.985417	0.960858	Quantified
Q93008	Probable ubiquitin carboxyl-terminal hydrolase FAF-X	USP9X	FUNCTION: Deubiquitinase involved both in the processing of ubiquitin precursors and of ubiquitinated proteins. May therefore play an important regulatory role at the level of protein turnover by preventing degradation of proteins through the removal of conjugated ubiquitin. Specifically hydrolyzes 'Lys-48'-, 'Lys-29'- and 'Lys-33'-linked polyubiquitins chains. Essential component of TGF-beta/BMP…	Probable ubiquitin carboxyl-terminal hydrolase FAF-X OS=Homo sapiens OX=9606 GN=USP9X PE=1 SV=4	14	29	29	38	2554	290.3	5.8	0.959904	0.965317	0.971551	1.0789	1.05252	0.94266	1.07371	1.04048	0.994932	0.995766	0.960231	0.917041	Quantified
P17858	ATP-dependent 6-phosphofructokinase, liver type	PFKL	FUNCTION: Catalyzes the phosphorylation of D-fructose 6-phosphate to fructose 1,6-bisphosphate by ATP, the first committing step of glycolysis (PubMed:22923583). Negatively regulates the phagocyte oxidative burst in response to bacterial infection by controlling cellular NADPH biosynthesis and NADPH oxidase-derived reactive oxygen species. Upon macrophage activation, drives the metabolic switch t…	ATP-dependent 6-phosphofructokinase, liver type OS=Homo sapiens OX=9606 GN=PFKL PE=1 SV=6	36	18	24	51	780	85	7.5	0.980005	0.971246	0.942852	1.13386	1.10202	0.887833	1.10622	1.01311	0.93266	0.966853	0.902022	0.849176	Quantified
Q12769	Nuclear pore complex protein Nup160	NUP160	FUNCTION: Functions as a component of the nuclear pore complex (NPC) (PubMed:11564755, PubMed:11684705). Involved in poly(A)+ RNA transport. {ECO:0000269|PubMed:11564755, ECO:0000269|PubMed:11684705}.	Nuclear pore complex protein Nup160 OS=Homo sapiens OX=9606 GN=NUP160 PE=1 SV=3	23	24	24	40	1436	162	5.5	1.00878	1.0598	1.11014	0.938376	0.93314	1.05229	0.876659	0.94405	0.956927	1.00631	1.10674	1.17148	Quantified
O94874	E3 UFM1-protein ligase 1	UFL1	FUNCTION: E3 protein ligase that mediates ufmylation, the covalent attachment of the ubiquitin-like modifier UFM1 to substrate proteins, a post-translational modification on lysine residues of proteins that may play a crucial role in a number of cellular processes. Mediates DDRGK1 ufmylation and may regulate the proteasomal degradation of DDRGK1 and CDK5RAP3 thereby modulating NF-kappa-B signalin…	E3 UFM1-protein ligase 1 OS=Homo sapiens OX=9606 GN=UFL1 PE=1 SV=2	38	26	26	47	794	89.5	6.79	1.00799	1.01681	1.07356	0.989743	0.972998	1.04522	0.921132	0.979589	0.995814	0.992649	1.08306	1.10605	Quantified
O76094	Signal recognition particle subunit SRP72	SRP72	FUNCTION: Signal-recognition-particle assembly has a crucial role in targeting secretory proteins to the rough endoplasmic reticulum membrane. Binds the 7S RNA only in presence of SRP68. This ribonucleoprotein complex might interact directly with the docking protein in the ER membrane and possibly participate in the elongation arrest function.	Signal recognition particle subunit SRP72 OS=Homo sapiens OX=9606 GN=SRP72 PE=1 SV=3	38	24	24	50	671	74.6	9.26	0.960993	0.956756	0.938258	1.05856	1.08009	0.928381	1.04971	1.04336	1.03323	0.991501	0.965702	0.946369	Quantified
P31040	Succinate dehydrogenase [ubiquinone] flavoprotein subunit, mitochondrial	SDHA	FUNCTION: Flavoprotein (FP) subunit of succinate dehydrogenase (SDH) that is involved in complex II of the mitochondrial electron transport chain and is responsible for transferring electrons from succinate to ubiquinone (coenzyme Q) (PubMed:24781757). Can act as a tumor suppressor (PubMed:20484225). {ECO:0000269|PubMed:20484225, ECO:0000305|PubMed:24781757}.	Succinate dehydrogenase [ubiquinone] flavoprotein subunit, mitochondrial OS=Homo sapiens OX=9606 GN=SDHA PE=1 SV=2	50	23	23	53	664	72.6	7.39	1.03547	1.04845	1.1301	0.915359	0.903484	1.07329	0.859973	0.945118	0.974829	1.00071	1.13915	1.16094	Quantified
O60271	C-Jun-amino-terminal kinase-interacting protein 4	SPAG9	FUNCTION: The JNK-interacting protein (JIP) group of scaffold proteins selectively mediates JNK signaling by aggregating specific components of the MAPK cascade to form a functional JNK signaling module (PubMed:14743216). Isoform 5 may play a role in spermatozoa-egg-interaction (PubMed:15693750). Regulates lysosomal positioning by acting as an adapter protein which links PIP4P1-positive lysosomes…	C-Jun-amino-terminal kinase-interacting protein 4 OS=Homo sapiens OX=9606 GN=SPAG9 PE=1 SV=4	22	22	26	39	1321	146.1	5.15	0.978769	1.04139	0.940914	1.12367	1.10723	0.900659	1.08924	1.01167	1.03374	0.957065	0.870863	0.854041	Quantified
Q8WWQ0	PH-interacting protein	PHIP	FUNCTION: Probable regulator of the insulin and insulin-like growth factor signaling pathways. Stimulates cell proliferation through regulation of cyclin transcription and has an anti-apoptotic activity through AKT1 phosphorylation and activation. Plays a role in the regulation of cell morphology and cytoskeletal organization. {ECO:0000269|PubMed:12242307, ECO:0000269|PubMed:21834987}.	PH-interacting protein OS=Homo sapiens OX=9606 GN=PHIP PE=1 SV=2	22	29	30	44	1821	206.6	8.85	1.0489	1.04673	1.03476	0.952269	0.942862	0.986445	0.943292	0.979136	0.972357	0.99852	1.07159	1.06129	Quantified
P43304	Glycerol-3-phosphate dehydrogenase, mitochondrial	GPD2	FUNCTION: Calcium-responsive mitochondrial glycerol-3-phosphate dehydrogenase which seems to be a key component of the pancreatic beta-cell glucose-sensing device. {ECO:0000269|PubMed:9070847}.	Glycerol-3-phosphate dehydrogenase, mitochondrial OS=Homo sapiens OX=9606 GN=GPD2 PE=1 SV=3	45	24	24	45	727	80.8	7.69	1.17873	1.15092	1.24007	0.898798	0.896463	1.07704	0.807271	0.873419	0.882012	0.964902	1.09776	1.1495	Quantified
Q8NE71	ATP-binding cassette sub-family F member 1	ABCF1	FUNCTION: Isoform 2 is required for efficient Cap- and IRES-mediated mRNA translation initiation. Isoform 2 is not involved in the ribosome biogenesis. {ECO:0000269|PubMed:19570978}.	ATP-binding cassette sub-family F member 1 OS=Homo sapiens OX=9606 GN=ABCF1 PE=1 SV=2	35	22	22	45	845	95.9	6.8	1.00953	0.976455	0.947096	1.0043	1.02508	0.963168	1.02614	0.990558	1.02405	1.01243	0.979374	1.00262	Quantified
P45974	Ubiquitin carboxyl-terminal hydrolase 5	USP5	FUNCTION: Cleaves linear and branched multiubiquitin polymers with a marked preference for branched polymers. Involved in unanchored 'Lys-48'-linked polyubiquitin disassembly. Binds linear and 'Lys-63'-linked polyubiquitin with a lower affinity. Knock-down of USP5 causes the accumulation of p53/TP53 and an increase in p53/TP53 transcriptional activity because the unanchored polyubiquitin that acc…	Ubiquitin carboxyl-terminal hydrolase 5 OS=Homo sapiens OX=9606 GN=USP5 PE=1 SV=2	41	26	26	48	858	95.7	5.03	0.91278	0.911515	0.853956	1.10694	1.11831	0.850957	1.15282	1.0701	1.08429	0.985975	0.85298	0.862408	Quantified
P14868	Aspartate--tRNA ligase, cytoplasmic	DARS1	FUNCTION: Catalyzes the specific attachment of an amino acid to its cognate tRNA in a 2 step reaction: the amino acid (AA) is first activated by ATP to form AA-AMP and then transferred to the acceptor end of the tRNA. {ECO:0000250|UniProtKB:P15178}.	Aspartate--tRNA ligase, cytoplasmic OS=Homo sapiens OX=9606 GN=DARS1 PE=1 SV=2	58	27	27	60	501	57.1	6.55	0.984643	0.961688	0.961428	1.02287	1.03113	0.982741	0.993213	0.981026	1.01705	1.03267	1.00609	1.03215	Quantified
Q9UH65	Switch-associated protein 70	SWAP70	FUNCTION: Phosphatidylinositol 3,4,5-trisphosphate-dependent guanine nucleotide exchange factor (GEF) which, independently of RAS, transduces signals from tyrosine kinase receptors to RAC. It also mediates signaling of membrane ruffling. Regulates the actin cytoskeleton as an effector or adapter protein in response to agonist stimulated phosphatidylinositol (3,4)-bisphosphate production and cell …	Switch-associated protein 70 OS=Homo sapiens OX=9606 GN=SWAP70 PE=1 SV=1	42	24	24	44	585	69	5.87	0.96226	0.957094	0.926741	1.10277	1.09845	0.900254	1.10618	1.02798	1.00359	0.978491	0.9324	0.924351	Quantified
P06748	Nucleophosmin	NPM1	FUNCTION: Involved in diverse cellular processes such as ribosome biogenesis, centrosome duplication, protein chaperoning, histone assembly, cell proliferation, and regulation of tumor suppressors p53/TP53 and ARF. Binds ribosome presumably to drive ribosome nuclear export. Associated with nucleolar ribonucleoprotein structures and bind single-stranded nucleic acids. Acts as a chaperonin for the …	Nucleophosmin OS=Homo sapiens OX=9606 GN=NPM1 PE=1 SV=2	45	12	12	80	294	32.6	4.78	0.993203	0.95174	1.06493	0.883341	0.874129	1.10564	0.875982	0.930243	1.04529	1.05411	1.11844	1.20859	Quantified
P04899	Guanine nucleotide-binding protein G(i) subunit alpha-2	GNAI2	FUNCTION: Guanine nucleotide-binding proteins (G proteins) are involved as modulators or transducers in various transmembrane signaling systems. The G(i) proteins are involved in hormonal regulation of adenylate cyclase: they inhibit the cyclase in response to beta-adrenergic stimuli. May play a role in cell division. {ECO:0000269|PubMed:17635935}.; FUNCTION: [Isoform sGi2]: Regulates the cell su…	Guanine nucleotide-binding protein G(i) subunit alpha-2 OS=Homo sapiens OX=9606 GN=GNAI2 PE=1 SV=3	56	8	15	77	355	40.4	5.54	1.21848	1.159	1.23965	0.923829	0.903246	1.06124	0.853248	0.920386	0.899519	0.956763	1.07842	1.12365	Quantified
Q14195	Dihydropyrimidinase-related protein 3	DPYSL3	FUNCTION: Necessary for signaling by class 3 semaphorins and subsequent remodeling of the cytoskeleton. Plays a role in axon guidance, neuronal growth cone collapse and cell migration (By similarity). {ECO:0000250}.	Dihydropyrimidinase-related protein 3 OS=Homo sapiens OX=9606 GN=DPYSL3 PE=1 SV=1	45	15	18	45	570	61.9	6.49	0.855722	0.862151	0.8186	1.09618	1.14057	0.86128	1.21465	1.09897	1.09637	1.01847	0.953532	0.836847	Quantified
P15880	40S ribosomal protein S2	RPS2		40S ribosomal protein S2 OS=Homo sapiens OX=9606 GN=RPS2 PE=1 SV=2	58	17	17	96	293	31.3	10.24	1.01092	0.857892	0.869921	1.00209	1.05636	0.902306	1.07223	1.03443	1.09811	1.02463	0.977428	0.960658	Quantified
P52597	Heterogeneous nuclear ribonucleoprotein F	HNRNPF	FUNCTION: Component of the heterogeneous nuclear ribonucleoprotein (hnRNP) complexes which provide the substrate for the processing events that pre-mRNAs undergo before becoming functional, translatable mRNAs in the cytoplasm. Plays a role in the regulation of alternative splicing events. Binds G-rich sequences in pre-mRNAs and keeps target RNA in an unfolded state. {ECO:0000269|PubMed:20526337}.	Heterogeneous nuclear ribonucleoprotein F OS=Homo sapiens OX=9606 GN=HNRNPF PE=1 SV=3	59	13	15	60	415	45.6	5.58	1.04538	0.999396	0.994477	0.932567	0.959962	0.986343	0.988483	0.935732	1.03662	1.01428	1.06301	1.03859	Quantified
Q14254	Flotillin-2	FLOT2	FUNCTION: May act as a scaffolding protein within caveolar membranes, functionally participating in formation of caveolae or caveolae-like vesicles. May be involved in epidermal cell adhesion and epidermal structure and function.	Flotillin-2 OS=Homo sapiens OX=9606 GN=FLOT2 PE=1 SV=2	55	24	24	53	428	47	5.25	1.11816	1.11813	1.22049	0.904121	0.903432	1.07464	0.849781	0.925965	0.920443	0.986104	1.10888	1.10936	Quantified
Q6UB35	Monofunctional C1-tetrahydrofolate synthase, mitochondrial	MTHFD1L	FUNCTION: May provide the missing metabolic reaction required to link the mitochondria and the cytoplasm in the mammalian model of one-carbon folate metabolism in embryonic an transformed cells complementing thus the enzymatic activities of MTHFD2. {ECO:0000250, ECO:0000269|PubMed:16171773}.	Monofunctional C1-tetrahydrofolate synthase, mitochondrial OS=Homo sapiens OX=9606 GN=MTHFD1L PE=1 SV=1	32	27	27	41	978	105.7	8.06	1.07028	1.04686	1.23145	1.00626	0.913916	1.21541	0.841263	0.87794	0.927741	0.92066	1.00331	1.19149	Quantified
Q15459	Splicing factor 3A subunit 1	SF3A1	FUNCTION: Involved in pre-mRNA splicing as a component of the splicing factor SF3A complex that contributes to the assembly of the 17S U2 snRNP, and the subsequent assembly of the pre-spliceosome 'E' complex and the pre-catalytic spliceosome 'A' complex (PubMed:10882114, PubMed:11533230). Involved in pre-mRNA splicing as a component of pre-catalytic spliceosome 'B' complexes (PubMed:29360106, Pub…	Splicing factor 3A subunit 1 OS=Homo sapiens OX=9606 GN=SF3A1 PE=1 SV=1	40	25	25	50	793	88.8	5.22	1.01205	1.03986	1.05474	0.988058	0.953466	1.00611	0.995121	0.902926	0.955548	0.99003	1.04528	1.09283	Quantified
Q08378	Golgin subfamily A member 3	GOLGA3	FUNCTION: Golgi auto-antigen; probably involved in maintaining Golgi structure.	Golgin subfamily A member 3 OS=Homo sapiens OX=9606 GN=GOLGA3 PE=1 SV=2	24	31	31	39	1498	167.3	5.44	0.963123	0.966557	0.970903	1.00881	1.02851	0.960893	1.01347	0.978519	1.0374	1.01471	0.969689	1.03767	Quantified
Q04917	14-3-3 protein eta	YWHAH	FUNCTION: Adapter protein implicated in the regulation of a large spectrum of both general and specialized signaling pathways. Binds to a large number of partners, usually by recognition of a phosphoserine or phosphothreonine motif. Binding generally results in the modulation of the activity of the binding partner. Negatively regulates the kinase activity of PDPK1. {ECO:0000269|PubMed:12177059}.	14-3-3 protein eta OS=Homo sapiens OX=9606 GN=YWHAH PE=1 SV=4	69	14	18	86	246	28.2	4.84	0.976358	0.939346	0.843996	1.0642	1.1433	0.794846	1.11093	1.01228	1.02225	1.01141	0.927173	0.851532	Quantified
Q6PKG0	La-related protein 1	LARP1	FUNCTION: RNA-binding protein that regulates the translation of specific target mRNA species downstream of the mTORC1 complex, in function of growth signals and nutrient availability (PubMed:20430826, PubMed:23711370, PubMed:24532714, PubMed:25940091, PubMed:28650797, PubMed:28673543, PubMed:29244122). Interacts on the one hand with the 3' poly-A tails that are present in all mRNA molecules, and …	La-related protein 1 OS=Homo sapiens OX=9606 GN=LARP1 PE=1 SV=2	32	25	28	44	1096	123.4	8.82	0.986733	0.947989	0.933015	1.05857	1.11758	0.87541	1.07496	1.01912	1.05837	1.02289	0.932397	0.878024	Quantified
O14974	Protein phosphatase 1 regulatory subunit 12A	PPP1R12A	FUNCTION: Key regulator of protein phosphatase 1C (PPP1C). Mediates binding to myosin. As part of the PPP1C complex, involved in dephosphorylation of PLK1. Capable of inhibiting HIF1AN-dependent suppression of HIF1A activity. {ECO:0000269|PubMed:18477460, ECO:0000269|PubMed:19245366, ECO:0000269|PubMed:20354225}.	Protein phosphatase 1 regulatory subunit 12A OS=Homo sapiens OX=9606 GN=PPP1R12A PE=1 SV=1	31	29	29	43	1030	115.2	5.4	0.957608	0.978403	0.954153	1.06688	1.04847	0.971018	1.08094	0.980193	1.01278	1.0105	0.960054	0.917998	Quantified
P00387	NADH-cytochrome b5 reductase 3	CYB5R3	FUNCTION: Desaturation and elongation of fatty acids, cholesterol biosynthesis, drug metabolism, and, in erythrocyte, methemoglobin reduction.	NADH-cytochrome b5 reductase 3 OS=Homo sapiens OX=9606 GN=CYB5R3 PE=1 SV=3	69	16	16	65	301	34.2	7.59	1.11528	1.09716	1.19491	0.90473	0.894343	1.06099	0.854012	0.960252	0.947294	0.977932	1.09463	1.14056	Quantified
P43490	Nicotinamide phosphoribosyltransferase	NAMPT	FUNCTION: Catalyzes the condensation of nicotinamide with 5-phosphoribosyl-1-pyrophosphate to yield nicotinamide mononucleotide, an intermediate in the biosynthesis of NAD. It is the rate limiting component in the mammalian NAD biosynthesis pathway. The secreted form behaves both as a cytokine with immunomodulating properties and an adipokine with anti-diabetic properties, it has no enzymatic act…	Nicotinamide phosphoribosyltransferase OS=Homo sapiens OX=9606 GN=NAMPT PE=1 SV=1	60	23	23	43	491	55.5	7.15	1.00452	0.97194	0.90007	1.18511	1.15498	0.81737	1.21222	0.955782	0.906439	1.00533	0.921387	0.816921	Quantified
P61158	Actin-related protein 3	ACTR3	FUNCTION: ATP-binding component of the Arp2/3 complex, a multiprotein complex that mediates actin polymerization upon stimulation by nucleation-promoting factor (NPF) (PubMed:9000076). The Arp2/3 complex mediates the formation of branched actin networks in the cytoplasm, providing the force for cell motility (PubMed:9000076). Seems to contact the pointed end of the daughter actin filament (PubMed…	Actin-related protein 3 OS=Homo sapiens OX=9606 GN=ACTR3 PE=1 SV=3	59	20	20	61	418	47.3	5.88	0.949707	0.945626	0.933517	1.09968	1.06636	0.916616	1.1212	0.99227	1.00336	1.01477	0.960382	0.948895	Quantified
P54578	Ubiquitin carboxyl-terminal hydrolase 14	USP14	FUNCTION: Proteasome-associated deubiquitinase which releases ubiquitin from the proteasome targeted ubiquitinated proteins. Ensures the regeneration of ubiquitin at the proteasome. Is a reversibly associated subunit of the proteasome and a large fraction of proteasome-free protein exists within the cell. Required for the degradation of the chemokine receptor CXCR4 which is critical for CXCL12-in…	Ubiquitin carboxyl-terminal hydrolase 14 OS=Homo sapiens OX=9606 GN=USP14 PE=1 SV=3	48	21	21	49	494	56	5.3	0.884087	0.888396	0.822524	1.19449	1.15392	0.798669	1.2239	1.06908	1.08029	0.984121	0.85858	0.849979	Quantified
P29317	Ephrin type-A receptor 2	EPHA2	FUNCTION: Receptor tyrosine kinase which binds promiscuously membrane-bound ephrin-A family ligands residing on adjacent cells, leading to contact-dependent bidirectional signaling into neighboring cells. The signaling pathway downstream of the receptor is referred to as forward signaling while the signaling pathway downstream of the ephrin ligand is referred to as reverse signaling. Activated by…	Ephrin type-A receptor 2 OS=Homo sapiens OX=9606 GN=EPHA2 PE=1 SV=2	34	23	26	54	976	108.2	6.23	1.14631	1.14511	1.20324	0.949364	0.918341	1.06886	0.920293	0.962451	0.951508	0.96278	1.07411	1.09784	Quantified
O00151	PDZ and LIM domain protein 1	PDLIM1	FUNCTION: Cytoskeletal protein that may act as an adapter that brings other proteins (like kinases) to the cytoskeleton (PubMed:10861853). Involved in assembly, disassembly and directioning of stress fibers in fibroblasts. Required for the localization of ACTN1 and PALLD to stress fibers. Required for cell migration and in maintaining cell polarity of fibroblasts (By similarity). {ECO:0000250|Uni…	PDZ and LIM domain protein 1 OS=Homo sapiens OX=9606 GN=PDLIM1 PE=1 SV=4	60	15	15	41	329	36	7.02	0.929778	0.926985	0.810372	1.08476	1.12343	0.803915	1.25175	0.989069	1.02814	0.988764	0.879868	0.780515	Quantified
Q92538	Golgi-specific brefeldin A-resistance guanine nucleotide exchange factor 1	GBF1	FUNCTION: Guanine-nucleotide exchange factor (GEF) for members of the Arf family of small GTPases involved in trafficking in the early secretory pathway; its GEF activity initiates the coating of nascent vesicles via the localized generation of activated ARFs through replacement of GDP with GTP. Recruitment to cis-Golgi membranes requires membrane association of Arf-GDP and can be regulated by AR…	Golgi-specific brefeldin A-resistance guanine nucleotide exchange factor 1 OS=Homo sapiens OX=9606 GN=GBF1 PE=1 SV=2	19	30	30	43	1859	206.3	5.73	0.897553	0.941253	0.928861	1.09971	1.12767	0.91984	1.06808	1.0973	1.04159	0.997174	0.939506	0.921456	Quantified
P08648	Integrin alpha-5	ITGA5	FUNCTION: Integrin alpha-5/beta-1 (ITGA5:ITGB1) is a receptor for fibronectin and fibrinogen. It recognizes the sequence R-G-D in its ligands. ITGA5:ITGB1 binds to PLA2G2A via a site (site 2) which is distinct from the classical ligand-binding site (site 1) and this induces integrin conformational changes and enhanced ligand binding to site 1 (PubMed:18635536, PubMed:25398877). ITGA5:ITGB1 acts a…	Integrin alpha-5 OS=Homo sapiens OX=9606 GN=ITGA5 PE=1 SV=2	30	22	22	50	1049	114.5	5.77	1.23164	1.2314	1.30636	0.941636	0.92736	1.14218	0.825162	0.929503	0.906624	0.974907	1.07494	1.12149	Quantified
O94776	Metastasis-associated protein MTA2	MTA2	FUNCTION: May be involved in the regulation of gene expression as repressor and activator. The repression might be related to covalent modification of histone proteins.	Metastasis-associated protein MTA2 OS=Homo sapiens OX=9606 GN=MTA2 PE=1 SV=1	42	25	28	54	668	75	9.66	0.966523	0.96918	1.02536	0.945599	0.962353	1.04948	0.954744	0.966919	1.0231	1.02371	1.0134	1.0949	Quantified
Q13177	Serine/threonine-protein kinase PAK 2	PAK2	FUNCTION: Serine/threonine protein kinase that plays a role in a variety of different signaling pathways including cytoskeleton regulation, cell motility, cell cycle progression, apoptosis or proliferation. Acts as downstream effector of the small GTPases CDC42 and RAC1. Activation by the binding of active CDC42 and RAC1 results in a conformational change and a subsequent autophosphorylation on s…	Serine/threonine-protein kinase PAK 2 OS=Homo sapiens OX=9606 GN=PAK2 PE=1 SV=3	56	22	22	37	524	58	5.96	0.890672	0.947092	0.877784	1.1384	1.14954	0.826697	1.13147	1.07057	1.0517	0.971453	0.875149	0.828034	Quantified
Q16643	Drebrin	DBN1	FUNCTION: Actin cytoskeleton-organizing protein that plays a role in the formation of cell projections (PubMed:20215400). Required for actin polymerization at immunological synapses (IS) and for the recruitment of the chemokine receptor CXCR4 to IS (PubMed:20215400). Plays a role in dendritic spine morphogenesis and organization, including the localization of the dopamine receptor DRD1 to the den…	Drebrin OS=Homo sapiens OX=9606 GN=DBN1 PE=1 SV=4	39	19	19	48	649	71.4	4.45	0.977637	0.990026	0.992321	0.925494	0.978733	0.972333	0.97739	0.977555	1.16632	1.00534	1.04472	1.0829	Quantified
Q13619	Cullin-4A	CUL4A	FUNCTION: Core component of multiple cullin-RING-based E3 ubiquitin-protein ligase complexes which mediate the ubiquitination of target proteins. As a scaffold protein may contribute to catalysis through positioning of the substrate and the ubiquitin-conjugating enzyme. The E3 ubiquitin-protein ligase activity of the complex is dependent on the neddylation of the cullin subunit and is inhibited b…	Cullin-4A OS=Homo sapiens OX=9606 GN=CUL4A PE=1 SV=3	32	13	24	47	759	87.6	8.13	1.01004	1.04233	1.03864	1.10866	0.984259	1.01838	1.09758	1.07632	0.910347	0.95901	0.98155	0.980949	Quantified
Q02790	Peptidyl-prolyl cis-trans isomerase FKBP4	FKBP4	FUNCTION: Immunophilin protein with PPIase and co-chaperone activities. Component of steroid receptors heterocomplexes through interaction with heat-shock protein 90 (HSP90). May play a role in the intracellular trafficking of heterooligomeric forms of steroid hormone receptors between cytoplasm and nuclear compartments. The isomerase activity controls neuronal growth cones via regulation of TRPC…	Peptidyl-prolyl cis-trans isomerase FKBP4 OS=Homo sapiens OX=9606 GN=FKBP4 PE=1 SV=3	55	22	22	62	459	51.8	5.43	0.868655	0.848355	0.713376	1.12141	1.18947	0.7312	1.2724	1.08556	1.06624	1.0302	0.924741	0.797965	Quantified
P28331	NADH-ubiquinone oxidoreductase 75 kDa subunit, mitochondrial	NDUFS1	FUNCTION: Core subunit of the mitochondrial membrane respiratory chain NADH dehydrogenase (Complex I) that is believed to belong to the minimal assembly required for catalysis. Complex I functions in the transfer of electrons from NADH to the respiratory chain. The immediate electron acceptor for the enzyme is believed to be ubiquinone (By similarity). This is the largest subunit of complex I and…	NADH-ubiquinone oxidoreductase 75 kDa subunit, mitochondrial OS=Homo sapiens OX=9606 GN=NDUFS1 PE=1 SV=3	49	26	26	44	727	79.4	6.23	0.965108	1.03149	1.01756	0.82066	0.782101	0.995231	0.944776	0.990307	0.99944	1.02434	1.17193	1.23865	Quantified
P27348	14-3-3 protein theta	YWHAQ	FUNCTION: Adapter protein implicated in the regulation of a large spectrum of both general and specialized signaling pathways. Binds to a large number of partners, usually by recognition of a phosphoserine or phosphothreonine motif. Binding generally results in the modulation of the activity of the binding partner. Negatively regulates the kinase activity of PDPK1. {ECO:0000269|PubMed:12177059}.	14-3-3 protein theta OS=Homo sapiens OX=9606 GN=YWHAQ PE=1 SV=1	63	10	16	86	245	27.7	4.78	1.00423	1.01121	0.934954	1.38602	0.941594	0.945913	1.52803	1.11059	0.726374	0.818791	0.896839	0.809214	Quantified
P55809	Succinyl-CoA:3-ketoacid coenzyme A transferase 1, mitochondrial	OXCT1	FUNCTION: Key enzyme for ketone body catabolism. Transfers the CoA moiety from succinate to acetoacetate. Formation of the enzyme-CoA intermediate proceeds via an unstable anhydride species formed between the carboxylate groups of the enzyme and substrate.	Succinyl-CoA:3-ketoacid coenzyme A transferase 1, mitochondrial OS=Homo sapiens OX=9606 GN=OXCT1 PE=1 SV=1	52	20	20	62	520	56.1	7.46	1.01936	1.02118	1.0898	0.948322	0.91136	1.14232	0.897282	0.903262	0.910416	1.01086	1.16498	1.18833	Quantified
Q9HDC9	Adipocyte plasma membrane-associated protein	APMAP	FUNCTION: Exhibits strong arylesterase activity with beta-naphthyl acetate and phenyl acetate. May play a role in adipocyte differentiation. {ECO:0000269|PubMed:18513186}.	Adipocyte plasma membrane-associated protein OS=Homo sapiens OX=9606 GN=APMAP PE=1 SV=2	51	18	18	54	416	46.5	6.16	1.16461	1.1569	1.20269	0.927625	0.926781	1.05641	0.861997	0.931588	0.913805	1.00017	1.11585	1.10865	Quantified
Q9P2R3	Rabankyrin-5	ANKFY1	FUNCTION: Proposed effector of Rab5. Binds to phosphatidylinositol 3-phosphate (PI(3)P). Involved in homotypic early endosome fusion and to a lesser extent in heterotypic fusion of chlathrin-coated vesicles with early endosomes. Involved in macropinocytosis; the function is dependent on Rab5-GTP. Required for correct endosomal localization. Involved in the internalization and trafficking of activ…	Rabankyrin-5 OS=Homo sapiens OX=9606 GN=ANKFY1 PE=1 SV=2	26	23	23	38	1169	128.3	6.1	1.0083	0.997248	0.967805	1.01083	0.989201	0.971931	1.01448	1.0062	0.986579	0.989107	0.970029	0.974996	Quantified
P21796	Voltage-dependent anion-selective channel protein 1	VDAC1	FUNCTION: Forms a channel through the mitochondrial outer membrane and also the plasma membrane. The channel at the outer mitochondrial membrane allows diffusion of small hydrophilic molecules; in the plasma membrane it is involved in cell volume regulation and apoptosis. It adopts an open conformation at low or zero membrane potential and a closed conformation at potentials above 30-40 mV. The o…	Voltage-dependent anion-selective channel protein 1 OS=Homo sapiens OX=9606 GN=VDAC1 PE=1 SV=2	78	17	17	78	283	30.8	8.54	1.06855	1.02098	1.08502	0.919367	0.915914	1.03279	0.871163	0.940181	0.997214	1.01513	1.15513	1.1834	Quantified
Q7KZ85	Transcription elongation factor SPT6	SUPT6H	FUNCTION: Transcription elongation factor which binds histone H3 and plays a key role in the regulation of transcription elongation and mRNA processing. Enhances the transcription elongation by RNA polymerase II (RNAPII) and is also required for the efficient activation of transcriptional elongation by the HIV-1 nuclear transcriptional activator, Tat. Besides chaperoning histones in transcription…	Transcription elongation factor SPT6 OS=Homo sapiens OX=9606 GN=SUPT6H PE=1 SV=2	22	32	32	40	1726	198.9	4.91	1.03888	1.09132	1.09693	1.0133	0.953435	1.0378	1.027	0.975034	0.931048	0.962066	0.990645	1.02315	Quantified
O75367	Core histone macro-H2A.1	MACROH2A1	FUNCTION: Variant histone H2A which replaces conventional H2A in a subset of nucleosomes where it represses transcription (PubMed:12718888, PubMed:15621527, PubMed:16428466). Nucleosomes wrap and compact DNA into chromatin, limiting DNA accessibility to the cellular machineries which require DNA as a template. Histones thereby play a central role in transcription regulation, DNA repair, DNA repli…	Core histone macro-H2A.1 OS=Homo sapiens OX=9606 GN=MACROH2A1 PE=1 SV=4	53	16	18	62	372	39.6	9.79	1.15641	1.19473	1.20942	0.934164	0.83952	1.11878	0.884899	0.938171	0.883495	0.931108	1.17419	1.19782	Quantified
Q10471	Polypeptide N-acetylgalactosaminyltransferase 2	GALNT2	FUNCTION: Catalyzes the initial reaction in O-linked oligosaccharide biosynthesis, the transfer of an N-acetyl-D-galactosamine residue to a serine or threonine residue on the protein receptor. Has a broad spectrum of substrates for peptides such as EA2, Muc5AC, Muc1a, Muc1b. Probably involved in O-linked glycosylation of the immunoglobulin A1 (IgA1) hinge region. {ECO:0000269|PubMed:12438318, ECO…	Polypeptide N-acetylgalactosaminyltransferase 2 OS=Homo sapiens OX=9606 GN=GALNT2 PE=1 SV=1	55	26	27	50	571	64.7	8.35	1.05582	1.04368	1.10039	0.931508	0.944116	1.07553	0.885628	1.01727	1.01653	1.02255	1.11538	1.18122	Quantified
P16403	Histone H1.2	H1-2	FUNCTION: Histone H1 protein binds to linker DNA between nucleosomes forming the macromolecular structure known as the chromatin fiber. Histones H1 are necessary for the condensation of nucleosome chains into higher-order structured fibers. Acts also as a regulator of individual gene transcription through chromatin remodeling, nucleosome spacing and DNA methylation (By similarity). {ECO:0000250}.	Histone H1.2 OS=Homo sapiens OX=9606 GN=H1-2 PE=1 SV=2	51	6	15	157	213	21.4	10.93	1.24923	1.15661	1.03959	0.944386	0.998467	0.827043	0.861411	1.01364	0.99686	1.00661	0.948395	0.76178	Quantified
P23381	Tryptophan--tRNA ligase, cytoplasmic	WARS1	FUNCTION: Isoform 1, isoform 2 and T1-TrpRS have aminoacylation activity while T2-TrpRS lacks it. Isoform 2, T1-TrpRS and T2-TrpRS possess angiostatic activity whereas isoform 1 lacks it. T2-TrpRS inhibits fluid shear stress-activated responses of endothelial cells. Regulates ERK, Akt, and eNOS activation pathways that are associated with angiogenesis, cytoskeletal reorganization and shear stress…	Tryptophan--tRNA ligase, cytoplasmic OS=Homo sapiens OX=9606 GN=WARS1 PE=1 SV=2	48	20	20	53	471	53.1	6.23	0.993164	0.980488	0.968907	1.42168	1.36356	0.928161	1.07976	0.942893	0.932297	0.891569	0.820028	0.757728	Quantified
P07602	Prosaposin	PSAP	FUNCTION: Saposin-A and saposin-C stimulate the hydrolysis of glucosylceramide by beta-glucosylceramidase (EC 3.2.1.45) and galactosylceramide by beta-galactosylceramidase (EC 3.2.1.46). Saposin-C apparently acts by combining with the enzyme and acidic lipid to form an activated complex, rather than by solubilizing the substrate.; FUNCTION: Saposin-B stimulates the hydrolysis of galacto-cerebrosi…	Prosaposin OS=Homo sapiens OX=9606 GN=PSAP PE=1 SV=2	44	21	21	75	524	58.1	5.17	1.07634	1.0131	1.13239	0.956184	0.918603	1.07152	0.941037	0.918383	0.927227	0.946486	1.16867	1.21304	Quantified
O60664	Perilipin-3	PLIN3	FUNCTION: Required for the transport of mannose 6-phosphate receptors (MPR) from endosomes to the trans-Golgi network. {ECO:0000269|PubMed:9590177}.	Perilipin-3 OS=Homo sapiens OX=9606 GN=PLIN3 PE=1 SV=3	64	20	20	43	434	47	5.44	0.898717	0.938998	0.858078	1.10885	1.11928	1.03414	1.13096	1.10307	1.08956	0.951443	0.918548	0.851311	Quantified
Q5SRE5	Nucleoporin NUP188	NUP188	FUNCTION: May function as a component of the nuclear pore complex (NPC).	Nucleoporin NUP188 OS=Homo sapiens OX=9606 GN=NUP188 PE=1 SV=1	18	27	27	39	1749	195.9	6.73	1.00131	1.09247	1.01147	0.956693	0.9335	1.08825	1.04555	1.05052	1.05408	0.960447	0.990538	1.0268	Quantified
P42167	Lamina-associated polypeptide 2, isoforms beta/gamma	TMPO	FUNCTION: May help direct the assembly of the nuclear lamina and thereby help maintain the structural organization of the nuclear envelope. Possible receptor for attachment of lamin filaments to the inner nuclear membrane. May be involved in the control of initiation of DNA replication through its interaction with NAKAP95.; FUNCTION: Thymopoietin (TP) and Thymopentin (TP5) may play a role in T-ce…	Lamina-associated polypeptide 2, isoforms beta/gamma OS=Homo sapiens OX=9606 GN=TMPO PE=1 SV=2	54	10	18	42	454	50.6	9.38	1.0432	1.03366	0.975167	1.04166	1.03521	0.878856	0.959741	1.02443	1.03535	1.001	0.940612	0.808799	Quantified
P05141	ADP/ATP translocase 2	SLC25A5	FUNCTION: Catalyzes the exchange of cytoplasmic ADP with mitochondrial ATP across the mitochondrial inner membrane. As part of the mitotic spindle-associated MMXD complex it may play a role in chromosome segregation. {ECO:0000269|PubMed:20797633}.	ADP/ATP translocase 2 OS=Homo sapiens OX=9606 GN=SLC25A5 PE=1 SV=7	48	8	17	103	298	32.8	9.69	1.1193	1.00105	1.12598	0.913162	0.881845	1.0952	0.831368	0.962308	0.929559	1.00241	1.21708	1.26446	Quantified
O95340	Bifunctional 3'-phosphoadenosine 5'-phosphosulfate synthase 2	PAPSS2	FUNCTION: Bifunctional enzyme with both ATP sulfurylase and APS kinase activity, which mediates two steps in the sulfate activation pathway. The first step is the transfer of a sulfate group to ATP to yield adenosine 5'-phosphosulfate (APS), and the second step is the transfer of a phosphate group from ATP to APS yielding 3'-phosphoadenylylsulfate (PAPS: activated sulfate donor used by sulfotrans…	Bifunctional 3'-phosphoadenosine 5'-phosphosulfate synthase 2 OS=Homo sapiens OX=9606 GN=PAPSS2 PE=1 SV=2	47	22	23	44	614	69.5	8.03	0.993531	1.00233	0.942329	1.0897	1.10841	0.97243	1.08851	1.04739	1.02388	0.979619	0.883168	0.863171	Quantified
Q9BS26	Endoplasmic reticulum resident protein 44	ERP44	FUNCTION: Mediates thiol-dependent retention in the early secretory pathway, forming mixed disulfides with substrate proteins through its conserved CRFS motif. Inhibits the calcium channel activity of ITPR1. May have a role in the control of oxidative protein folding in the endoplasmic reticulum. Required to retain ERO1A and ERO1B in the endoplasmic reticulum. {ECO:0000269|PubMed:11847130, ECO:00…	Endoplasmic reticulum resident protein 44 OS=Homo sapiens OX=9606 GN=ERP44 PE=1 SV=1	45	16	16	56	406	46.9	5.26	1.05312	1.07509	1.13915	1.07943	0.988093	1.17936	0.976133	0.946421	0.898319	0.996223	1.10789	1.14023	Quantified
Q92973	Transportin-1	TNPO1	FUNCTION: Functions in nuclear protein import as nuclear transport receptor. Serves as receptor for nuclear localization signals (NLS) in cargo substrates (PubMed:24753571). Is thought to mediate docking of the importin/substrate complex to the nuclear pore complex (NPC) through binding to nucleoporin and the complex is subsequently translocated through the pore by an energy requiring, Ran-depend…	Transportin-1 OS=Homo sapiens OX=9606 GN=TNPO1 PE=1 SV=2	31	17	22	47	898	102.3	4.98	0.880785	0.894283	0.837572	1.11211	1.11956	0.845635	1.09152	1.08659	1.05927	1.02162	0.96954	0.885462	Quantified
Q9UKV3	Apoptotic chromatin condensation inducer in the nucleus	ACIN1	FUNCTION: Auxiliary component of the splicing-dependent multiprotein exon junction complex (EJC) deposited at splice junction on mRNAs. The EJC is a dynamic structure consisting of core proteins and several peripheral nuclear and cytoplasmic associated factors that join the complex only transiently either during EJC assembly or during subsequent mRNA metabolism. Component of the ASAP complexes wh…	Apoptotic chromatin condensation inducer in the nucleus OS=Homo sapiens OX=9606 GN=ACIN1 PE=1 SV=2	21	26	26	46	1341	151.8	6.43	1.03241	1.0527	1.06945	0.970073	0.970786	1.02539	0.916258	0.978343	0.972659	1.00568	1.04603	1.02698	Quantified
Q6WCQ1	Myosin phosphatase Rho-interacting protein	MPRIP	FUNCTION: Targets myosin phosphatase to the actin cytoskeleton. Required for the regulation of the actin cytoskeleton by RhoA and ROCK1. Depletion leads to an increased number of stress fibers in smooth muscle cells through stabilization of actin fibers by phosphorylated myosin. Overexpression of MRIP as well as its F-actin-binding region leads to disassembly of stress fibers in neuronal cells. {…	Myosin phosphatase Rho-interacting protein OS=Homo sapiens OX=9606 GN=MPRIP PE=1 SV=3	33	27	28	39	1025	116.5	6.21	1.03881	1.13954	1.14054	0.970837	0.961371	1.07782	0.943846	0.915227	0.993803	0.967772	0.968523	1.04157	Quantified
Q9Y265	RuvB-like 1	RUVBL1	FUNCTION: Possesses single-stranded DNA-stimulated ATPase and ATP-dependent DNA helicase (3' to 5') activity; hexamerization is thought to be critical for ATP hydrolysis and adjacent subunits in the ring-like structure contribute to the ATPase activity (PubMed:17157868). Component of the NuA4 histone acetyltransferase complex which is involved in transcriptional activation of select genes princip…	RuvB-like 1 OS=Homo sapiens OX=9606 GN=RUVBL1 PE=1 SV=1	48	19	19	47	456	50.2	6.42	0.958386	0.972815	0.964782	0.984141	1.01709	0.958806	1.01485	0.974067	1.02448	1.01107	1.01537	1.04458	Quantified
O00203	AP-3 complex subunit beta-1	AP3B1	FUNCTION: Subunit of non-clathrin- and clathrin-associated adaptor protein complex 3 (AP-3) that plays a role in protein sorting in the late-Golgi/trans-Golgi network (TGN) and/or endosomes. The AP complexes mediate both the recruitment of clathrin to membranes and the recognition of sorting signals within the cytosolic tails of transmembrane cargo molecules. AP-3 appears to be involved in the so…	AP-3 complex subunit beta-1 OS=Homo sapiens OX=9606 GN=AP3B1 PE=1 SV=3	27	28	28	47	1094	121.2	6.04	0.913	0.921952	0.910916	1.06923	1.10582	0.922162	1.04439	1.04252	1.05445	1.00977	0.9825	0.958608	Quantified
P10412	Histone H1.4	H1-4	FUNCTION: Histone H1 protein binds to linker DNA between nucleosomes forming the macromolecular structure known as the chromatin fiber. Histones H1 are necessary for the condensation of nucleosome chains into higher-order structured fibers. Acts also as a regulator of individual gene transcription through chromatin remodeling, nucleosome spacing and DNA methylation (By similarity). {ECO:0000250}.	Histone H1.4 OS=Homo sapiens OX=9606 GN=H1-4 PE=1 SV=2	49	5	15	161	219	21.9	11.03	1.09518	1.02614	1.08416	0.797674	0.833697	1.07358	0.694679	0.8672	0.899851	1.07137	1.30044	1.302	Quantified
P62873	Guanine nucleotide-binding protein G(I)/G(S)/G(T) subunit beta-1	GNB1	FUNCTION: Guanine nucleotide-binding proteins (G proteins) are involved as a modulator or transducer in various transmembrane signaling systems. The beta and gamma chains are required for the GTPase activity, for replacement of GDP by GTP, and for G protein-effector interaction.	Guanine nucleotide-binding protein G(I)/G(S)/G(T) subunit beta-1 OS=Homo sapiens OX=9606 GN=GNB1 PE=1 SV=3	58	8	14	64	340	37.4	6	1.13851	1.08975	1.19114	0.915199	0.938372	1.07154	0.84507	0.918869	0.976126	0.993358	1.0925	1.1042	Quantified
P57740	Nuclear pore complex protein Nup107	NUP107	FUNCTION: Plays a role in the nuclear pore complex (NPC) assembly and/or maintenance (PubMed:12552102, PubMed:15229283, PubMed:30179222). Required for the assembly of peripheral proteins into the NPC (PubMed:15229283, PubMed:12552102). May anchor NUP62 to the NPC (PubMed:15229283). Involved in nephrogenesis (PubMed:30179222). {ECO:0000269|PubMed:12552102, ECO:0000269|PubMed:15229283, ECO:0000269|…	Nuclear pore complex protein Nup107 OS=Homo sapiens OX=9606 GN=NUP107 PE=1 SV=1	36	26	26	44	925	106.3	5.43	1.01016	1.05035	1.0999	0.951656	0.918523	1.08595	0.873901	0.961395	0.966982	0.995161	1.11301	1.16394	Quantified
Q14571	Inositol 1,4,5-trisphosphate receptor type 2	ITPR2	FUNCTION: Receptor for inositol 1,4,5-trisphosphate, a second messenger that mediates the release of intracellular calcium. This release is regulated by cAMP both dependently and independently of PKA (By similarity). {ECO:0000250|UniProtKB:Q9Z329}.	Inositol 1,4,5-trisphosphate receptor type 2 OS=Homo sapiens OX=9606 GN=ITPR2 PE=1 SV=2	14	30	38	49	2701	307.9	6.43	1.09831	1.08313	1.13087	0.952697	0.942707	1.06071	0.9101	0.976359	0.9963	0.970858	1.02937	1.07188	Quantified
Q86V48	Leucine zipper protein 1	LUZP1		Leucine zipper protein 1 OS=Homo sapiens OX=9606 GN=LUZP1 PE=1 SV=2	32	27	27	36	1076	120.2	8.5	0.982026	0.987627	0.938722	1.01649	1.07261	0.96594	1.04112	1.00356	1.08599	0.979664	0.944772	0.897067	Quantified
P51610	Host cell factor 1	HCFC1	FUNCTION: Involved in control of the cell cycle (PubMed:10629049, PubMed:10779346, PubMed:15190068, PubMed:16624878, PubMed:23629655). Also antagonizes transactivation by ZBTB17 and GABP2; represses ZBTB17 activation of the p15(INK4b) promoter and inhibits its ability to recruit p300 (PubMed:10675337, PubMed:12244100). Coactivator for EGR2 and GABP2 (PubMed:12244100, PubMed:14532282). Tethers the…	Host cell factor 1 OS=Homo sapiens OX=9606 GN=HCFC1 PE=1 SV=2	18	26	27	48	2035	208.6	7.46	1.01073	1.00097	0.995873	0.98969	1.00929	0.917495	1.00672	1.00244	1.04095	0.971703	0.99192	0.977024	Quantified
Q14247	Src substrate cortactin	CTTN	FUNCTION: Contributes to the organization of the actin cytoskeleton and cell shape (PubMed:21296879). Plays a role in the formation of lamellipodia and in cell migration. Plays a role in the regulation of neuron morphology, axon growth and formation of neuronal growth cones (By similarity). Through its interaction with CTTNBP2, involved in the regulation of neuronal spine density (By similarity).…	Src substrate cortactin OS=Homo sapiens OX=9606 GN=CTTN PE=1 SV=2	43	25	25	46	550	61.5	5.4	0.955721	0.887412	0.803536	1.14798	1.16708	0.756849	1.16924	1.00527	1.01718	1.02386	0.889103	0.729445	Quantified
P18031	Tyrosine-protein phosphatase non-receptor type 1	PTPN1	FUNCTION: Tyrosine-protein phosphatase which acts as a regulator of endoplasmic reticulum unfolded protein response. Mediates dephosphorylation of EIF2AK3/PERK; inactivating the protein kinase activity of EIF2AK3/PERK. May play an important role in CKII- and p60c-src-induced signal transduction cascades. May regulate the EFNA5-EPHA3 signaling pathway which modulates cell reorganization and cell-c…	Tyrosine-protein phosphatase non-receptor type 1 OS=Homo sapiens OX=9606 GN=PTPN1 PE=1 SV=1	56	23	23	54	435	49.9	6.27	0.99608	1.00915	1.08756	0.974644	0.967015	1.08661	0.903375	0.97291	1.01865	1.01578	1.07642	1.13058	Quantified
P0DJD0	RANBP2-like and GRIP domain-containing protein 1	RGPD1		RANBP2-like and GRIP domain-containing protein 1 OS=Homo sapiens OX=9606 GN=RGPD1 PE=2 SV=1	15	2	24	44	1748	196.5	6.14	1.01677	0.990543	1.05606	0.952364	0.913537	1.04385	0.967687	0.964228	1.03392	0.999125	1.09298	1.18721	Quantified
O95239	Chromosome-associated kinesin KIF4A	KIF4A	FUNCTION: Iron-sulfur (Fe-S) cluster binding motor protein that has a role in chromosome segregation during mitosis (PubMed:29848660). Translocates PRC1 to the plus ends of interdigitating spindle microtubules during the metaphase to anaphase transition, an essential step for the formation of an organized central spindle midzone and midbody and for successful cytokinesis (PubMed:15297875, PubMed:…	Chromosome-associated kinesin KIF4A OS=Homo sapiens OX=9606 GN=KIF4A PE=1 SV=3	19	14	22	38	1232	139.8	6.27	1.01681	1.04731	1.0155	0.979425	0.985327	0.982286	1.02792	0.993139	0.99704	1.00917	0.937982	0.988466	Quantified
P02786	Transferrin receptor protein 1	TFRC	FUNCTION: Cellular uptake of iron occurs via receptor-mediated endocytosis of ligand-occupied transferrin receptor into specialized endosomes. Endosomal acidification leads to iron release. The apotransferrin-receptor complex is then recycled to the cell surface with a return to neutral pH and the concomitant loss of affinity of apotransferrin for its receptor. Transferrin receptor is necessary f…	Transferrin receptor protein 1 OS=Homo sapiens OX=9606 GN=TFRC PE=1 SV=2	35	25	25	41	760	84.8	6.61	1.01129	1.02122	1.00828	0.945931	0.927993	1.06093	0.968255	1.04356	0.965966	0.998574	1.09294	1.05526	Quantified
Q13347	Eukaryotic translation initiation factor 3 subunit I	EIF3I	FUNCTION: Component of the eukaryotic translation initiation factor 3 (eIF-3) complex, which is required for several steps in the initiation of protein synthesis (PubMed:17581632, PubMed:25849773, PubMed:27462815). The eIF-3 complex associates with the 40S ribosome and facilitates the recruitment of eIF-1, eIF-1A, eIF-2:GTP:methionyl-tRNAi and eIF-5 to form the 43S pre-initiation complex (43S PIC…	Eukaryotic translation initiation factor 3 subunit I OS=Homo sapiens OX=9606 GN=EIF3I PE=1 SV=1	63	16	16	45	325	36.5	5.64	0.926243	0.917726	0.906944	1.05108	1.06662	0.906456	1.07405	1.00029	1.04468	1.01625	0.968512	0.967313	Quantified
P50748	Kinetochore-associated protein 1	KNTC1	FUNCTION: Essential component of the mitotic checkpoint, which prevents cells from prematurely exiting mitosis. Required for the assembly of the dynein-dynactin and MAD1-MAD2 complexes onto kinetochores (PubMed:11146660, PubMed:11590237, PubMed:15824131). Its function related to the spindle assembly machinery is proposed to depend on its association in the mitotic RZZ complex. {ECO:0000269|PubMed…	Kinetochore-associated protein 1 OS=Homo sapiens OX=9606 GN=KNTC1 PE=1 SV=1	16	32	32	37	2209	250.6	5.97	0.965926	1.03151	1.01347	1.03222	1.00278	1.03413	1.0436	1.01698	1.01139	0.964494	0.91373	0.907122	Quantified
Q9Y520	Protein PRRC2C	PRRC2C	FUNCTION: Required for efficient formation of stress granules. {ECO:0000269|PubMed:29395067}.	Protein PRRC2C OS=Homo sapiens OX=9606 GN=PRRC2C PE=1 SV=4	13	31	33	39	2896	316.7	9.13	0.988291	0.951908	0.923666	1.04446	1.0917	0.918843	1.05536	0.97778	1.04011	1.0047	0.933417	0.917867	Quantified
P08240	Signal recognition particle receptor subunit alpha	SRPRA	FUNCTION: Component of the SRP (signal recognition particle) receptor. Ensures, in conjunction with the signal recognition particle, the correct targeting of the nascent secretory proteins to the endoplasmic reticulum membrane system.	Signal recognition particle receptor subunit alpha OS=Homo sapiens OX=9606 GN=SRPRA PE=1 SV=2	36	21	21	42	638	69.8	8.95	1.03057	1.00055	1.05974	0.960256	0.958221	1.00278	0.921228	0.9624	0.986156	1.04509	1.10498	1.12407	Quantified
Q9UNX4	WD repeat-containing protein 3	WDR3		WD repeat-containing protein 3 OS=Homo sapiens OX=9606 GN=WDR3 PE=1 SV=1	33	22	22	40	943	106	6.64	1.00663	1.02113	1.05036	0.978936	0.957714	1.07088	0.96694	0.956724	1.00752	0.998527	1.05214	1.11935	Quantified
P36776	Lon protease homolog, mitochondrial	LONP1	FUNCTION: ATP-dependent serine protease that mediates the selective degradation of misfolded, unassembled or oxidatively damaged polypeptides as well as certain short-lived regulatory proteins in the mitochondrial matrix. May also have a chaperone function in the assembly of inner membrane protein complexes. Participates in the regulation of mitochondrial gene expression and in the maintenance of…	Lon protease homolog, mitochondrial OS=Homo sapiens OX=9606 GN=LONP1 PE=1 SV=2	28	22	22	42	959	106.4	6.39	1.08763	1.17821	1.20713	1.0158	0.907802	1.18755	0.901561	0.913247	0.891936	0.923092	1.07156	1.10116	Quantified
Q14966	Zinc finger protein 638	ZNF638	FUNCTION: Transcription factor that binds to cytidine clusters in double-stranded DNA (PubMed:8647861, PubMed:30487602). Plays a key role in the silencing of unintegrated retroviral DNA: some part of the retroviral DNA formed immediately after infection remains unintegrated in the host genome and is transcriptionally repressed (PubMed:30487602). Mediates transcriptional repression of unintegrated…	Zinc finger protein 638 OS=Homo sapiens OX=9606 GN=ZNF638 PE=1 SV=2	18	31	31	39	1978	220.5	6.38	0.994055	1.0151	0.999704	0.956155	1.00943	0.972367	0.947883	0.987246	1.00168	1.00803	1.05685	1.01897	Quantified
Q92888	Rho guanine nucleotide exchange factor 1	ARHGEF1	FUNCTION: Seems to play a role in the regulation of RhoA GTPase by guanine nucleotide-binding alpha-12 (GNA12) and alpha-13 (GNA13) subunits (PubMed:9641915, PubMed:9641916). Acts as GTPase-activating protein (GAP) for GNA12 and GNA13, and as guanine nucleotide exchange factor (GEF) for RhoA GTPase (PubMed:9641915, PubMed:9641916, PubMed:8810315, PubMed:30521495). Activated G alpha 13/GNA13 stimu…	Rho guanine nucleotide exchange factor 1 OS=Homo sapiens OX=9606 GN=ARHGEF1 PE=1 SV=2	32	24	24	42	912	102.4	5.66	0.910633	0.933273	0.858134	1.08477	1.09479	0.862515	1.12625	1.04651	1.05581	0.969072	0.904325	0.912868	Quantified
Q9Y305	Acyl-coenzyme A thioesterase 9, mitochondrial	ACOT9	FUNCTION: Acyl-CoA thioesterases are a group of enzymes that catalyze the hydrolysis of acyl-CoAs to the free fatty acid and coenzyme A (CoASH), providing the potential to regulate intracellular levels of acyl-CoAs, free fatty acids and CoASH. Active on long chain acyl-CoAs.	Acyl-coenzyme A thioesterase 9, mitochondrial OS=Homo sapiens OX=9606 GN=ACOT9 PE=1 SV=2	45	16	16	44	439	49.9	8.6	1.07895	1.07064	1.18733	0.911437	0.91406	1.11313	0.859785	0.934493	0.990437	0.995019	1.1124	1.21181	Quantified
P21399	Cytoplasmic aconitate hydratase	ACO1	FUNCTION: Iron sensor. Binds a 4Fe-4S cluster and functions as aconitase when cellular iron levels are high. Functions as mRNA binding protein that regulates uptake, sequestration and utilization of iron when cellular iron levels are low. Binds to iron-responsive elements (IRES) in target mRNA species when iron levels are low. Binding of a 4Fe-4S cluster precludes RNA binding. {ECO:0000269|PubMed…	Cytoplasmic aconitate hydratase OS=Homo sapiens OX=9606 GN=ACO1 PE=1 SV=3	33	21	21	38	889	98.3	6.68	0.949518	0.947762	0.875104	1.12826	1.1168	0.876355	1.19326	1.08371	0.988811	1.03237	0.95539	0.855361	Quantified
Q15643	Thyroid receptor-interacting protein 11	TRIP11	FUNCTION: Is a membrane tether required for vesicle tethering to Golgi. Has an essential role in the maintenance of Golgi structure and function (PubMed:25473115, PubMed:30728324). It is required for efficient anterograde and retrograde trafficking in the early secretory pathway, functioning at both the ER-to-Golgi intermediate compartment (ERGIC) and Golgi complex (PubMed:25717001). Binds the li…	Thyroid receptor-interacting protein 11 OS=Homo sapiens OX=9606 GN=TRIP11 PE=1 SV=3	17	30	30	39	1979	227.4	5.26	1.01809	1.01258	1.04902	0.959183	0.981486	1.05052	0.952926	0.975226	0.992779	1.00487	1.02777	1.07739	Quantified
Q8TAQ2	SWI/SNF complex subunit SMARCC2	SMARCC2	FUNCTION: Involved in transcriptional activation and repression of select genes by chromatin remodeling (alteration of DNA-nucleosome topology). Component of SWI/SNF chromatin remodeling complexes that carry out key enzymatic activities, changing chromatin structure by altering DNA-histone contacts within a nucleosome in an ATP-dependent manner (PubMed:11018012). Can stimulate the ATPase activity…	SWI/SNF complex subunit SMARCC2 OS=Homo sapiens OX=9606 GN=SMARCC2 PE=1 SV=1	26	18	27	52	1214	132.8	5.69	1.00566	1.00545	1.0396	0.9178	0.953526	0.991995	0.964046	0.960208	0.977324	1.01302	1.03283	1.0775	Quantified
Q13428	Treacle protein	TCOF1	FUNCTION: Nucleolar protein that acts as a regulator of RNA polymerase I by connecting RNA polymerase I with enzymes responsible for ribosomal processing and modification (PubMed:12777385, PubMed:26399832). Required for neural crest specification: following monoubiquitination by the BCR(KBTBD8) complex, associates with NOLC1 and acts as a platform to connect RNA polymerase I with enzymes responsi…	Treacle protein OS=Homo sapiens OX=9606 GN=TCOF1 PE=1 SV=3	19	30	30	44	1488	152	9.04	0.948097	0.981327	0.952946	1.04565	1.04098	0.939467	1.04149	1.00221	1.04088	0.935479	1.04531	0.906564	Quantified
Q96G03	Phosphoglucomutase-2	PGM2	FUNCTION: Catalyzes the conversion of the nucleoside breakdown products ribose-1-phosphate and deoxyribose-1-phosphate to the corresponding 5-phosphopentoses. May also catalyze the interconversion of glucose-1-phosphate and glucose-6-phosphate. Has low glucose 1,6-bisphosphate synthase activity. {ECO:0000269|PubMed:17804405}.	Phosphoglucomutase-2 OS=Homo sapiens OX=9606 GN=PGM2 PE=1 SV=4	40	22	23	48	612	68.2	6.73	0.952262	0.911481	0.853552	1.15829	1.16983	0.826079	1.13838	1.05176	1.02202	0.994717	0.857847	0.791788	Quantified
Q9C0C2	182 kDa tankyrase-1-binding protein	TNKS1BP1		182 kDa tankyrase-1-binding protein OS=Homo sapiens OX=9606 GN=TNKS1BP1 PE=1 SV=4	22	29	29	39	1729	181.7	4.86	0.982655	0.945975	0.936447	1.04681	1.10632	0.881436	1.08584	0.983628	1.05697	0.990135	0.93127	0.905579	Quantified
Q9ULV4	Coronin-1C	CORO1C	FUNCTION: Plays a role in directed cell migration by regulating the activation and subcellular location of RAC1 (PubMed:25074804, PubMed:25925950). Increases the presence of activated RAC1 at the leading edge of migrating cells (PubMed:25074804, PubMed:25925950). Required for normal organization of the cytoskeleton, including the actin cytoskeleton, microtubules and the vimentin intermediate fila…	Coronin-1C OS=Homo sapiens OX=9606 GN=CORO1C PE=1 SV=1	50	20	21	79	474	53.2	7.08	0.902963	0.914115	0.952522	1.0416	1.08025	0.95568	1.05055	1.01908	1.10538	1.01288	0.960313	0.950005	Quantified
Q9Y3F4	Serine-threonine kinase receptor-associated protein	STRAP	FUNCTION: The SMN complex plays a catalyst role in the assembly of small nuclear ribonucleoproteins (snRNPs), the building blocks of the spliceosome. Thereby, plays an important role in the splicing of cellular pre-mRNAs. Most spliceosomal snRNPs contain a common set of Sm proteins SNRPB, SNRPD1, SNRPD2, SNRPD3, SNRPE, SNRPF and SNRPG that assemble in a heptameric protein ring on the Sm site of t…	Serine-threonine kinase receptor-associated protein OS=Homo sapiens OX=9606 GN=STRAP PE=1 SV=1	66	17	17	52	350	38.4	5.12	0.883915	0.868619	0.828295	1.09216	1.14155	0.842997	1.16007	1.02665	1.06674	1.03901	0.919131	0.870919	Quantified
P61981	14-3-3 protein gamma	YWHAG	FUNCTION: Adapter protein implicated in the regulation of a large spectrum of both general and specialized signaling pathways. Binds to a large number of partners, usually by recognition of a phosphoserine or phosphothreonine motif. Binding generally results in the modulation of the activity of the binding partner. {ECO:0000269|PubMed:16511572}.	14-3-3 protein gamma OS=Homo sapiens OX=9606 GN=YWHAG PE=1 SV=2	76	11	16	67	247	28.3	4.89	0.966216	0.956178	0.885239	1.07694	1.11323	0.879562	1.11634	0.977282	0.988232	0.995642	0.932213	0.858529	Quantified
P26368	Splicing factor U2AF 65 kDa subunit	U2AF2	FUNCTION: Plays a role in pre-mRNA splicing and 3'-end processing (PubMed:17024186). By recruiting PRPF19 and the PRP19C/Prp19 complex/NTC/Nineteen complex to the RNA polymerase II C-terminal domain (CTD), and thereby pre-mRNA, may couple transcription to splicing (PubMed:21536736). Induces cardiac troponin-T (TNNT2) pre-mRNA exon inclusion in muscle. Regulates the TNNT2 exon 5 inclusion through …	Splicing factor U2AF 65 kDa subunit OS=Homo sapiens OX=9606 GN=U2AF2 PE=1 SV=4	52	15	15	46	475	53.5	9.09	1.13776	1.11849	1.15666	1.02881	0.871446	1.08901	1.02188	1.01131	0.788454	0.965166	1.16765	1.05294	Quantified
P09622	Dihydrolipoyl dehydrogenase, mitochondrial	DLD	FUNCTION: Lipoamide dehydrogenase is a component of the glycine cleavage system as well as an E3 component of three alpha-ketoacid dehydrogenase complexes (pyruvate-, alpha-ketoglutarate-, and branched-chain amino acid-dehydrogenase complex) (PubMed:15712224, PubMed:16442803, PubMed:16770810, PubMed:17404228, PubMed:20160912, PubMed:20385101). The 2-oxoglutarate dehydrogenase complex is mainly ac…	Dihydrolipoyl dehydrogenase, mitochondrial OS=Homo sapiens OX=9606 GN=DLD PE=1 SV=2	53	19	19	50	509	54.1	7.85	0.993571	0.994475	1.01148	0.921568	0.922512	1.01321	0.928433	0.934813	0.996758	1.01042	1.12813	1.17445	Quantified
P31943	Heterogeneous nuclear ribonucleoprotein H	HNRNPH1	FUNCTION: This protein is a component of the heterogeneous nuclear ribonucleoprotein (hnRNP) complexes which provide the substrate for the processing events that pre-mRNAs undergo before becoming functional, translatable mRNAs in the cytoplasm. Mediates pre-mRNA alternative splicing regulation. Inhibits, together with CUGBP1, insulin receptor (IR) pre-mRNA exon 11 inclusion in myoblast. Binds to …	Heterogeneous nuclear ribonucleoprotein H OS=Homo sapiens OX=9606 GN=HNRNPH1 PE=1 SV=4	47	7	14	92	449	49.2	6.3	1.04679	0.974042	1.00625	0.906791	0.937554	1.0627	0.923334	0.932397	1.02005	1.01811	1.0525	1.10702	Quantified
Q9H2M9	Rab3 GTPase-activating protein non-catalytic subunit	RAB3GAP2	FUNCTION: Regulatory subunit of a GTPase activating protein that has specificity for Rab3 subfamily (RAB3A, RAB3B, RAB3C and RAB3D). Rab3 proteins are involved in regulated exocytosis of neurotransmitters and hormones. Rab3 GTPase-activating complex specifically converts active Rab3-GTP to the inactive form Rab3-GDP. Required for normal eye and brain development. May participate in neurodevelopme…	Rab3 GTPase-activating protein non-catalytic subunit OS=Homo sapiens OX=9606 GN=RAB3GAP2 PE=1 SV=1	22	26	26	37	1393	155.9	5.62	0.924016	0.981134	0.93181	1.11714	1.11199	0.947929	1.04225	1.07713	1.00373	1.00859	0.949689	0.928294	Quantified
Q9NVP1	ATP-dependent RNA helicase DDX18	DDX18	FUNCTION: Probable RNA-dependent helicase.	ATP-dependent RNA helicase DDX18 OS=Homo sapiens OX=9606 GN=DDX18 PE=1 SV=2	33	20	20	49	670	75.4	9.5	1.05355	1.07114	1.14406	0.923272	0.904215	1.09268	0.868739	0.955578	0.959681	0.985673	1.09121	1.20202	Quantified
P51149	Ras-related protein Rab-7a	RAB7A	FUNCTION: Key regulator in endo-lysosomal trafficking. Governs early-to-late endosomal maturation, microtubule minus-end as well as plus-end directed endosomal migration and positioning, and endosome-lysosome transport through different protein-protein interaction cascades. Plays a central role, not only in endosomal traffic, but also in many other cellular and physiological events, such as growt…	Ras-related protein Rab-7a OS=Homo sapiens OX=9606 GN=RAB7A PE=1 SV=1	72	14	14	49	207	23.5	6.7	1.07366	1.01657	1.10643	0.941163	0.974716	1.06488	0.865653	0.930536	1.00222	1.01677	1.08411	1.1496	Quantified
Q9NQW6	Anillin	ANLN	FUNCTION: Required for cytokinesis (PubMed:16040610). Essential for the structural integrity of the cleavage furrow and for completion of cleavage furrow ingression. Plays a role in bleb assembly during metaphase and anaphase of mitosis (PubMed:23870127). May play a significant role in podocyte cell migration (PubMed:24676636). {ECO:0000269|PubMed:10931866, ECO:0000269|PubMed:12479805, ECO:000026…	Anillin OS=Homo sapiens OX=9606 GN=ANLN PE=1 SV=2	26	26	26	40	1124	124.1	8.07	0.982267	0.972011	0.91746	1.12925	1.15851	0.99329	1.15365	1.0417	1.11003	0.960055	0.843601	0.827161	Quantified
Q14160	Protein scribble homolog	SCRIB	FUNCTION: Scaffold protein involved in different aspects of polarized cell differentiation regulating epithelial and neuronal morphogenesis and T-cell polarization (PubMed:15182672, PubMed:16344308, PubMed:19041750, PubMed:18716323, PubMed:18641685, PubMed:16965391, PubMed:27380321). Via its interaction with CRTAM, required for the late phase polarization of a subset of CD4+ T-cells, which in tur…	Protein scribble homolog OS=Homo sapiens OX=9606 GN=SCRIB PE=1 SV=4	23	26	26	36	1630	174.8	5.07	1.08884	1.14564	1.12506	0.986794	0.94652	1.11887	0.967655	0.928536	0.933868	0.949647	1.01317	1.0835	Quantified
Q9NW13	RNA-binding protein 28	RBM28	FUNCTION: Nucleolar component of the spliceosomal ribonucleoprotein complexes. {ECO:0000269|PubMed:17081119}.	RNA-binding protein 28 OS=Homo sapiens OX=9606 GN=RBM28 PE=1 SV=3	32	22	22	40	759	85.7	9.22	1.03771	1.0342	1.07893	0.958582	0.963419	1.02945	0.922608	0.97295	1.00682	1.00815	1.05	1.10176	Quantified
Q32MZ4	Leucine-rich repeat flightless-interacting protein 1	LRRFIP1	FUNCTION: Transcriptional repressor which preferentially binds to the GC-rich consensus sequence (5'-AGCCCCCGGCG-3') and may regulate expression of TNF, EGFR and PDGFA. May control smooth muscle cells proliferation following artery injury through PDGFA repression. May also bind double-stranded RNA. Positively regulates Toll-like receptor (TLR) signaling in response to agonist probably by competin…	Leucine-rich repeat flightless-interacting protein 1 OS=Homo sapiens OX=9606 GN=LRRFIP1 PE=1 SV=2	27	18	19	34	808	89.2	4.65	1.00421	0.959432	0.939931	1.07655	1.13174	0.919731	1.11231	0.955034	1.00486	1.01016	0.902846	0.893759	Quantified
P49257	Protein ERGIC-53	LMAN1	FUNCTION: Mannose-specific lectin. May recognize sugar residues of glycoproteins, glycolipids, or glycosylphosphatidyl inositol anchors and may be involved in the sorting or recycling of proteins, lipids, or both. The LMAN1-MCFD2 complex forms a specific cargo receptor for the ER-to-Golgi transport of selected proteins. {ECO:0000269|PubMed:12717434, ECO:0000269|PubMed:13130098}.	Protein ERGIC-53 OS=Homo sapiens OX=9606 GN=LMAN1 PE=1 SV=2	37	21	21	49	510	57.5	6.77	0.992615	0.955564	0.955553	0.96639	1.02334	1.02522	0.895358	0.956225	0.98227	1.03718	1.1133	1.11654	Quantified
P23396	40S ribosomal protein S3	RPS3	FUNCTION: Involved in translation as a component of the 40S small ribosomal subunit (PubMed:8706699). Has endonuclease activity and plays a role in repair of damaged DNA (PubMed:7775413). Cleaves phosphodiester bonds of DNAs containing altered bases with broad specificity and cleaves supercoiled DNA more efficiently than relaxed DNA (PubMed:15707971). Displays high binding affinity for 7,8-dihydr…	40S ribosomal protein S3 OS=Homo sapiens OX=9606 GN=RPS3 PE=1 SV=2	77	17	17	90	243	26.7	9.66	0.97884	0.826874	0.853707	0.975969	1.0722	0.88151	1.03241	1.02481	1.11045	1.07035	0.978565	0.973372	Quantified
Q8IUD2	ELKS/Rab6-interacting/CAST family member 1	ERC1	FUNCTION: Regulatory subunit of the IKK complex. Probably recruits IkappaBalpha/NFKBIA to the complex. May be involved in the organization of the cytomatrix at the nerve terminals active zone (CAZ) which regulates neurotransmitter release. May be involved in vesicle trafficking at the CAZ. May be involved in Rab-6 regulated endosomes to Golgi transport. {ECO:0000269|PubMed:15218148}.	ELKS/Rab6-interacting/CAST family member 1 OS=Homo sapiens OX=9606 GN=ERC1 PE=1 SV=1	24	25	25	41	1116	128	5.97	0.974649	0.96782	0.971048	0.977307	1.03182	0.924738	1.04223	0.993518	1.05919	1.0294	0.997973	1.00144	Quantified
P31946	14-3-3 protein beta/alpha	YWHAB	FUNCTION: Adapter protein implicated in the regulation of a large spectrum of both general and specialized signaling pathways. Binds to a large number of partners, usually by recognition of a phosphoserine or phosphothreonine motif. Binding generally results in the modulation of the activity of the binding partner. Negative regulator of osteogenesis. Blocks the nuclear translocation of the phosph…	14-3-3 protein beta/alpha OS=Homo sapiens OX=9606 GN=YWHAB PE=1 SV=3	69	8	15	83	246	28.1	4.83	0.9404	0.903279	0.828022	1.12183	1.19283	0.758692	1.19596	0.98927	1.0455	1.00548	0.853631	0.805003	Quantified
Q96GQ7	Probable ATP-dependent RNA helicase DDX27	DDX27	FUNCTION: Probable ATP-dependent RNA helicase. Component of the nucleolar ribosomal RNA (rRNA) processing machinery that regulates 3' end formation of ribosomal 47S rRNA (PubMed:25825154). {ECO:0000269|PubMed:25825154}.	Probable ATP-dependent RNA helicase DDX27 OS=Homo sapiens OX=9606 GN=DDX27 PE=1 SV=2	34	26	26	40	796	89.8	9.28	1.00278	1.00863	1.05987	0.948095	0.92758	1.10921	0.902594	1.05921	0.985516	0.994689	1.09034	1.13386	Quantified
P04040	Catalase	CAT	FUNCTION: Occurs in almost all aerobically respiring organisms and serves to protect cells from the toxic effects of hydrogen peroxide. Promotes growth of cells including T-cells, B-cells, myeloid leukemia cells, melanoma cells, mastocytoma cells and normal and transformed fibroblast cells. {ECO:0000269|PubMed:7882369}.	Catalase OS=Homo sapiens OX=9606 GN=CAT PE=1 SV=3	53	22	22	43	527	59.7	7.39	0.989144	0.991532	0.988091	1.0372	1.02233	0.981802	1.08185	1.03051	0.93166	1.00742	1.03427	0.990296	Quantified
Q92797	Symplekin	SYMPK	FUNCTION: Scaffold protein that functions as a component of a multimolecular complex involved in histone mRNA 3'-end processing. Specific component of the tight junction (TJ) plaque, but might not be an exclusively junctional component. May have a house-keeping rule. Is involved in pre-mRNA polyadenylation. Enhances SSU72 phosphatase activity. {ECO:0000269|PubMed:16230528, ECO:0000269|PubMed:2086…	Symplekin OS=Homo sapiens OX=9606 GN=SYMPK PE=1 SV=2	20	21	21	47	1274	141.1	6.13	1.05183	1.14533	1.17197	1.01307	0.914849	1.11599	0.979524	0.964037	0.899613	0.945768	1.05025	1.06565	Quantified
P61221	ATP-binding cassette sub-family E member 1	ABCE1	FUNCTION: Antagonizes the binding of 2-5A (5'-phosphorylated 2',5'-linked oligoadenylates) by RNase L through direct interaction with RNase L and therefore inhibits its endoribonuclease activity. May play a central role in the regulation of mRNA turnover. Antagonizes the anti-viral effect of the interferon-regulated 2-5A/RNase L pathway. May act as a chaperone for post-translational events during…	ATP-binding cassette sub-family E member 1 OS=Homo sapiens OX=9606 GN=ABCE1 PE=1 SV=1	40	22	22	51	599	67.3	8.34	0.904146	0.876398	0.834198	1.15486	1.16132	0.829038	1.16234	1.0654	1.05826	0.997325	0.885038	0.868429	Quantified
Q13439	Golgin subfamily A member 4	GOLGA4	FUNCTION: Involved in vesicular trafficking at the Golgi apparatus level. May play a role in delivery of transport vesicles containing GPI-linked proteins from the trans-Golgi network through its interaction with MACF1. Involved in endosome-to-Golgi trafficking (PubMed:29084197). {ECO:0000269|PubMed:15265687, ECO:0000269|PubMed:29084197}.	Golgin subfamily A member 4 OS=Homo sapiens OX=9606 GN=GOLGA4 PE=1 SV=1	16	35	35	40	2230	261	5.39	1.02375	1.02707	1.00711	0.95392	0.97067	0.988855	0.956245	0.989105	0.98906	1.00495	1.03047	1.04648	Quantified
P35658	Nuclear pore complex protein Nup214	NUP214	FUNCTION: Part of the nuclear pore complex (PubMed:9049309). Has a critical role in nucleocytoplasmic transport (PubMed:31178128). May serve as a docking site in the receptor-mediated import of substrates across the nuclear pore complex (PubMed:31178128, PubMed:8108440). {ECO:0000269|PubMed:31178128, ECO:0000269|PubMed:9049309, ECO:0000303|PubMed:8108440}.; FUNCTION: (Microbial infection) Require…	Nuclear pore complex protein Nup214 OS=Homo sapiens OX=9606 GN=NUP214 PE=1 SV=2	17	29	29	41	2090	213.5	7.47	1.02351	1.0503	1.03156	0.967086	0.963618	0.980668	0.990157	0.98425	1.04134	0.976575	1.03616	1.0705	Quantified
P46087	Probable 28S rRNA (cytosine(4447)-C(5))-methyltransferase	NOP2	FUNCTION: Involved in ribosomal large subunit assembly (PubMed:24120868). S-adenosyl-L-methionine-dependent methyltransferase that specifically methylates the C(5) position of cytosine 4447 in 28S rRNA (Probable). May play a role in the regulation of the cell cycle and the increased nucleolar activity that is associated with the cell proliferation (Probable). {ECO:0000269|PubMed:24120868, ECO:000…	Probable 28S rRNA (cytosine(4447)-C(5))-methyltransferase OS=Homo sapiens OX=9606 GN=NOP2 PE=1 SV=2	34	24	24	39	812	89.2	9.23	1.01185	0.985128	1.01472	0.970576	0.962866	1.00902	0.937356	1.0442	1.01101	0.958741	1.02275	1.11517	Quantified
O60568	Multifunctional procollagen lysine hydroxylase and glycosyltransferase LH3	PLOD3	FUNCTION: Multifunctional enzyme that catalyzes a series of essential post-translational modifications on Lys residues in procollagen (PubMed:11956192, PubMed:12475640, PubMed:18298658, PubMed:30089812, PubMed:18834968). Plays a redundant role in catalyzing the formation of hydroxylysine residues in -Xaa-Lys-Gly- sequences in collagens (PubMed:9582318, PubMed:9724729, PubMed:11956192, PubMed:1247…	Multifunctional procollagen lysine hydroxylase and glycosyltransferase LH3 OS=Homo sapiens OX=9606 GN=PLOD3 PE=1 SV=1	41	24	24	43	738	84.7	6.05	1.21081	1.22606	1.26064	0.930078	0.930668	1.06787	0.872031	0.905731	0.884409	0.984604	1.04208	1.05638	Quantified
P05198	Eukaryotic translation initiation factor 2 subunit 1	EIF2S1	FUNCTION: Functions in the early steps of protein synthesis by forming a ternary complex with GTP and initiator tRNA (PubMed:16289705). This complex binds to a 40S ribosomal subunit, followed by mRNA binding to form a 43S pre-initiation complex (PubMed:16289705). Junction of the 60S ribosomal subunit to form the 80S initiation complex is preceded by hydrolysis of the GTP bound to eIF-2 and releas…	Eukaryotic translation initiation factor 2 subunit 1 OS=Homo sapiens OX=9606 GN=EIF2S1 PE=1 SV=3	74	21	21	60	315	36.1	5.08	0.949425	0.897772	0.897969	1.05392	1.08165	0.893835	1.07065	1.03623	1.08442	1.01429	0.956608	0.965175	Quantified
A0FGR8	Extended synaptotagmin-2	ESYT2	FUNCTION: Tethers the endoplasmic reticulum to the cell membrane and promotes the formation of appositions between the endoplasmic reticulum and the cell membrane. Binds glycerophospholipids in a barrel-like domain and may play a role in cellular lipid transport. Plays a role in FGF signaling via its role in the rapid internalization of FGFR1 that has been activated by FGF1 binding; this occurs m…	Extended synaptotagmin-2 OS=Homo sapiens OX=9606 GN=ESYT2 PE=1 SV=1	33	23	23	44	921	102.3	9.26	1.05513	1.09039	1.12581	0.980629	0.955408	1.06606	0.923946	0.972953	0.946505	0.980283	1.06151	1.09745	Quantified
Q8N3U4	Cohesin subunit SA-2	STAG2	FUNCTION: Component of cohesin complex, a complex required for the cohesion of sister chromatids after DNA replication. The cohesin complex apparently forms a large proteinaceous ring within which sister chromatids can be trapped. At anaphase, the complex is cleaved and dissociates from chromatin, allowing sister chromatids to segregate. The cohesin complex may also play a role in spindle pole as…	Cohesin subunit SA-2 OS=Homo sapiens OX=9606 GN=STAG2 PE=1 SV=3	22	19	25	41	1231	141.2	5.43	1.00031	0.99451	1.02896	0.946155	0.958749	1.02375	0.932898	0.998328	0.942737	1.0081	1.08442	1.06077	Quantified
A2RRP1	Neuroblastoma-amplified sequence	NBAS	FUNCTION: Involved in Golgi-to-endoplasmic reticulum (ER) retrograde transport; the function is proposed to depend on its association in the NRZ complex which is believed to play a role in SNARE assembly at the ER (PubMed:19369418). {ECO:0000269|PubMed:19369418, ECO:0000305}.	Neuroblastoma-amplified sequence OS=Homo sapiens OX=9606 GN=NBAS PE=1 SV=2	13	24	24	35	2371	268.4	5.96	1.06696	1.0715	1.1222	0.982051	0.958227	1.06207	0.932728	0.983869	0.965332	0.981893	1.06359	1.07721	Quantified
Q02241	Kinesin-like protein KIF23	KIF23	FUNCTION: Component of the centralspindlin complex that serves as a microtubule-dependent and Rho-mediated signaling required for the myosin contractile ring formation during the cell cycle cytokinesis. Essential for cytokinesis in Rho-mediated signaling. Required for the localization of ECT2 to the central spindle. Plus-end-directed motor enzyme that moves antiparallel microtubules in vitro. {EC…	Kinesin-like protein KIF23 OS=Homo sapiens OX=9606 GN=KIF23 PE=1 SV=3	31	26	26	41	960	110	8.51	0.984153	0.912827	0.98082	0.961816	0.950287	1.12079	0.951335	0.98498	1.10595	1.03511	1.0836	1.07227	Quantified
Q13310	Polyadenylate-binding protein 4	PABPC4	FUNCTION: Binds the poly(A) tail of mRNA. May be involved in cytoplasmic regulatory processes of mRNA metabolism. Can probably bind to cytoplasmic RNA sequences other than poly(A) in vivo (By similarity). {ECO:0000250}.	Polyadenylate-binding protein 4 OS=Homo sapiens OX=9606 GN=PABPC4 PE=1 SV=1	33	12	19	55	644	70.7	9.26	0.99522	0.967707	0.97346	1.00684	1.03753	0.941597	1.00531	0.998943	1.04636	1.02056	0.951862	0.978862	Quantified
P12004	Proliferating cell nuclear antigen	PCNA	FUNCTION: Auxiliary protein of DNA polymerase delta and is involved in the control of eukaryotic DNA replication by increasing the polymerase's processibility during elongation of the leading strand. Induces a robust stimulatory effect on the 3'-5' exonuclease and 3'-phosphodiesterase, but not apurinic-apyrimidinic (AP) endonuclease, APEX2 activities. Has to be loaded onto DNA in order to be able…	Proliferating cell nuclear antigen OS=Homo sapiens OX=9606 GN=PCNA PE=1 SV=1	59	12	12	50	261	28.8	4.69	1.07494	1.12371	0.995827	1.04931	0.99027	0.946866	1.16507	0.910368	0.980942	0.947615	0.838653	0.817464	Quantified
Q16401	26S proteasome non-ATPase regulatory subunit 5	PSMD5	FUNCTION: Acts as a chaperone during the assembly of the 26S proteasome, specifically of the base subcomplex of the PA700/19S regulatory complex (RC). In the initial step of the base subcomplex assembly is part of an intermediate PSMD5:PSMC2:PSMC1:PSMD2 module which probably assembles with a PSMD10:PSMC4:PSMC5:PAAF1 module followed by dissociation of PSMD5. {ECO:0000269|PubMed:19412159, ECO:00002…	26S proteasome non-ATPase regulatory subunit 5 OS=Homo sapiens OX=9606 GN=PSMD5 PE=1 SV=3	52	18	18	47	504	56.2	5.48	0.921983	0.911219	0.855653	1.12956	1.04276	0.894495	1.20679	1.1006	1.05236	1.00707	0.958884	0.893002	Quantified
P51532	Transcription activator BRG1	SMARCA4	FUNCTION: Involved in transcriptional activation and repression of select genes by chromatin remodeling (alteration of DNA-nucleosome topology). Component of SWI/SNF chromatin remodeling complexes that carry out key enzymatic activities, changing chromatin structure by altering DNA-histone contacts within a nucleosome in an ATP-dependent manner. Component of the CREST-BRG1 complex, a multiprotein…	Transcription activator BRG1 OS=Homo sapiens OX=9606 GN=SMARCA4 PE=1 SV=2	17	16	24	37	1647	184.5	7.88	0.969397	0.936999	0.991629	0.948481	0.985733	1.01572	0.944433	0.984806	1.03396	1.02649	1.01895	1.07669	Quantified
O00443	Phosphatidylinositol 4-phosphate 3-kinase C2 domain-containing subunit alpha	PIK3C2A	FUNCTION: Generates phosphatidylinositol 3-phosphate (PtdIns3P) and phosphatidylinositol 3,4-bisphosphate (PtdIns(3,4)P2) that act as second messengers. Has a role in several intracellular trafficking events. Functions in insulin signaling and secretion. Required for translocation of the glucose transporter SLC2A4/GLUT4 to the plasma membrane and glucose uptake in response to insulin-mediated RHO…	Phosphatidylinositol 4-phosphate 3-kinase C2 domain-containing subunit alpha OS=Homo sapiens OX=9606 GN=PIK3C2A PE=1 SV=2	20	30	30	37	1686	190.6	8.02	1.05763	1.05214	1.10282	0.971925	0.993944	0.97478	0.93985	0.967538	1.00097	0.996186	0.991691	1.03546	Quantified
Q15020	Squamous cell carcinoma antigen recognized by T-cells 3	SART3	FUNCTION: U6 snRNP-binding protein that functions as a recycling factor of the splicing machinery. Promotes the initial reassembly of U4 and U6 snRNPs following their ejection from the spliceosome during its maturation (PubMed:12032085). Also binds U6atac snRNPs and may function as a recycling factor for U4atac/U6atac spliceosomal snRNP, an initial step in the assembly of U12-type spliceosomal co…	Squamous cell carcinoma antigen recognized by T-cells 3 OS=Homo sapiens OX=9606 GN=SART3 PE=1 SV=1	33	27	27	41	963	109.9	5.57	1.01668	1.00153	0.969805	1.00311	1.02727	0.953466	1.03291	0.992881	1.01628	1.01977	0.947322	0.947068	Quantified
Q9GZR7	ATP-dependent RNA helicase DDX24	DDX24	FUNCTION: ATP-dependent RNA helicase. {ECO:0000305}.	ATP-dependent RNA helicase DDX24 OS=Homo sapiens OX=9606 GN=DDX24 PE=1 SV=1	31	23	23	49	859	96.3	9.06	1.04928	1.04302	1.10544	0.96838	1.00076	1.0543	0.925625	0.935806	0.99482	1.03746	1.06362	1.08184	Quantified
Q13308	Inactive tyrosine-protein kinase 7	PTK7	FUNCTION: Inactive tyrosine kinase involved in Wnt signaling pathway. Component of both the non-canonical (also known as the Wnt/planar cell polarity signaling) and the canonical Wnt signaling pathway. Functions in cell adhesion, cell migration, cell polarity, proliferation, actin cytoskeleton reorganization and apoptosis. Has a role in embryogenesis, epithelial tissue organization and angiogenes…	Inactive tyrosine-protein kinase 7 OS=Homo sapiens OX=9606 GN=PTK7 PE=1 SV=2	30	24	24	40	1070	118.3	7.09	1.0532	1.04101	1.03663	0.872715	0.908635	0.94979	0.909356	0.936173	0.935729	1.00069	1.0997	1.07263	Quantified
Q9Y512	Sorting and assembly machinery component 50 homolog	SAMM50	FUNCTION: Plays a crucial role in the maintenance of the structure of mitochondrial cristae and the proper assembly of the mitochondrial respiratory chain complexes (PubMed:22252321, PubMed:25781180). Required for the assembly of TOMM40 into the TOM complex (PubMed:15644312). {ECO:0000269|PubMed:15644312, ECO:0000269|PubMed:22252321, ECO:0000269|PubMed:25781180}.	Sorting and assembly machinery component 50 homolog OS=Homo sapiens OX=9606 GN=SAMM50 PE=1 SV=3	44	19	19	41	469	51.9	6.9	1.06013	1.05987	1.13094	0.943208	0.905478	1.09611	0.876503	0.975701	0.944233	0.990087	1.15018	1.16647	Quantified
Q9UMS4	Pre-mRNA-processing factor 19	PRPF19	FUNCTION: Ubiquitin-protein ligase which is a core component of several complexes mainly involved pre-mRNA splicing and DNA repair. Required for pre-mRNA splicing as component of the spliceosome (PubMed:28502770, PubMed:28076346, PubMed:29360106, PubMed:29301961, PubMed:30705154). Core component of the PRP19C/Prp19 complex/NTC/Nineteen complex which is part of the spliceosome and participates in …	Pre-mRNA-processing factor 19 OS=Homo sapiens OX=9606 GN=PRPF19 PE=1 SV=1	43	15	15	46	504	55.1	6.61	1.01148	1.00282	1.05837	0.921292	0.928925	1.01271	0.902261	0.926904	1.00693	1.02227	1.06884	1.16355	Quantified
P43686	26S proteasome regulatory subunit 6B	PSMC4	FUNCTION: Component of the 26S proteasome, a multiprotein complex involved in the ATP-dependent degradation of ubiquitinated proteins. This complex plays a key role in the maintenance of protein homeostasis by removing misfolded or damaged proteins, which could impair cellular functions, and by removing proteins whose functions are no longer required. Therefore, the proteasome participates in num…	26S proteasome regulatory subunit 6B OS=Homo sapiens OX=9606 GN=PSMC4 PE=1 SV=2	60	22	22	46	418	47.3	5.21	0.913931	0.934475	0.882913	1.0462	1.08319	0.896409	1.133	0.978867	1.08724	1.0027	0.92519	0.937352	Quantified
Q13618	Cullin-3	CUL3	FUNCTION: Core component of multiple cullin-RING-based BCR (BTB-CUL3-RBX1) E3 ubiquitin-protein ligase complexes which mediate the ubiquitination and subsequent proteasomal degradation of target proteins. BCR complexes and ARIH1 collaborate in tandem to mediate ubiquitination of target proteins (PubMed:27565346). As a scaffold protein may contribute to catalysis through positioning of the substra…	Cullin-3 OS=Homo sapiens OX=9606 GN=CUL3 PE=1 SV=2	38	27	27	40	768	88.9	8.48	0.989415	1.01591	0.981454	1.04667	0.996663	0.9904	1.045	1.02755	0.979987	0.981973	0.963084	0.945638	Quantified
Q86XP3	ATP-dependent RNA helicase DDX42	DDX42	FUNCTION: ATP-dependent RNA helicase. Binds to partially double-stranded RNAs (dsRNAs) in order to unwind RNA secondary structures. Unwinding is promoted in the presence of single-strand binding proteins. Mediates also RNA duplex formation thereby displacing the single-strand RNA binding protein. ATP and ADP modulate its activity: ATP binding and hydrolysis by DDX42 triggers RNA strand separation…	ATP-dependent RNA helicase DDX42 OS=Homo sapiens OX=9606 GN=DDX42 PE=1 SV=1	29	20	20	38	938	102.9	7.02	0.982093	0.980937	0.948648	1.02341	1.03714	0.946237	1.04653	1.00619	1.04021	0.997333	0.977396	0.945388	Quantified
P68400	Casein kinase II subunit alpha	CSNK2A1	FUNCTION: Catalytic subunit of a constitutively active serine/threonine-protein kinase complex that phosphorylates a large number of substrates containing acidic residues C-terminal to the phosphorylated serine or threonine (PubMed:11239457, PubMed:11704824, PubMed:16193064, PubMed:19188443, PubMed:20625391, PubMed:22406621, PubMed:24962073). Regulates numerous cellular processes, such as cell cy…	Casein kinase II subunit alpha OS=Homo sapiens OX=9606 GN=CSNK2A1 PE=1 SV=1	52	18	18	41	391	45.1	7.74	1.01165	1.0168	1.01037	1.08176	1.0209	0.969963	1.09122	0.988126	0.965826	0.976162	1.01297	0.981816	Quantified
P35609	Alpha-actinin-2	ACTN2	FUNCTION: F-actin cross-linking protein which is thought to anchor actin to a variety of intracellular structures. This is a bundling protein.	Alpha-actinin-2 OS=Homo sapiens OX=9606 GN=ACTN2 PE=1 SV=1	18	1	15	65	894	103.8	5.45	1.04817	1.1171	1.09365	1.08069	1.00144	1.01497	1.02736	0.965835	0.891726	0.964382	1.06962	0.946733	Quantified
Q9Y266	Nuclear migration protein nudC	NUDC	FUNCTION: Plays a role in neurogenesis and neuronal migration (By similarity). Necessary for correct formation of mitotic spindles and chromosome separation during mitosis. Necessary for cytokinesis and cell proliferation. {ECO:0000250, ECO:0000269|PubMed:12679384, ECO:0000269|PubMed:12852857}.	Nuclear migration protein nudC OS=Homo sapiens OX=9606 GN=NUDC PE=1 SV=1	58	19	19	47	331	38.2	5.38	0.854371	0.860481	0.777461	1.14414	1.23051	0.798964	1.19837	1.04553	1.06395	1.00684	0.85657	0.810059	Quantified
Q8NBS9	Thioredoxin domain-containing protein 5	TXNDC5	FUNCTION: Possesses thioredoxin activity. Has been shown to reduce insulin disulfide bonds. Also complements protein disulfide-isomerase deficiency in yeast (By similarity). {ECO:0000250}.	Thioredoxin domain-containing protein 5 OS=Homo sapiens OX=9606 GN=TXNDC5 PE=1 SV=2	44	18	18	67	432	47.6	5.97	1.19577	1.18061	1.27708	0.841526	0.845906	1.02738	0.880101	0.844419	0.892377	0.944812	1.04179	1.15084	Quantified
Q06830	Peroxiredoxin-1	PRDX1	FUNCTION: Thiol-specific peroxidase that catalyzes the reduction of hydrogen peroxide and organic hydroperoxides to water and alcohols, respectively. Plays a role in cell protection against oxidative stress by detoxifying peroxides and as sensor of hydrogen peroxide-mediated signaling events. Might participate in the signaling cascades of growth factors and tumor necrosis factor-alpha by regulati…	Peroxiredoxin-1 OS=Homo sapiens OX=9606 GN=PRDX1 PE=1 SV=1	73	10	13	92	199	22.1	8.13	0.957666	0.867333	0.837937	1.14988	1.20632	0.736319	1.19724	1.01087	1.03282	1.04506	0.844907	0.732274	Quantified
P31150	Rab GDP dissociation inhibitor alpha	GDI1	FUNCTION: Regulates the GDP/GTP exchange reaction of most Rab proteins by inhibiting the dissociation of GDP from them, and the subsequent binding of GTP to them. Promotes the dissociation of GDP-bound Rab proteins from the membrane and inhibits their activation. Promotes the dissociation of RAB1A, RAB3A, RAB5A and RAB10 from membranes. {ECO:0000269|PubMed:23815289}.	Rab GDP dissociation inhibitor alpha OS=Homo sapiens OX=9606 GN=GDI1 PE=1 SV=2	52	9	18	36	447	50.6	5.14	0.953325	0.867321	0.760149	1.13157	1.25271	0.738134	1.21964	0.963883	1.01723	1.05653	0.872123	0.773641	Quantified
P16402	Histone H1.3	H1-3	FUNCTION: Histone H1 protein binds to linker DNA between nucleosomes forming the macromolecular structure known as the chromatin fiber. Histones H1 are necessary for the condensation of nucleosome chains into higher-order structured fibers. Acts also as a regulator of individual gene transcription through chromatin remodeling, nucleosome spacing and DNA methylation (By similarity). {ECO:0000250}.	Histone H1.3 OS=Homo sapiens OX=9606 GN=H1-3 PE=1 SV=2	45	8	16	147	221	22.3	11.02	1.13961	1.06445	1.09939	0.784659	0.809132	1.05533	0.697293	0.901446	0.920516	1.05562	1.21865	1.1929	Quantified
Q8NC51	Plasminogen activator inhibitor 1 RNA-binding protein	SERBP1	FUNCTION: May play a role in the regulation of mRNA stability. Binds to the 3'-most 134 nt of the SERPINE1/PAI1 mRNA, a region which confers cyclic nucleotide regulation of message decay. Seems to play a role in PML-nuclear bodies formation (PubMed:28695742). {ECO:0000269|PubMed:11001948, ECO:0000269|PubMed:28695742}.	Plasminogen activator inhibitor 1 RNA-binding protein OS=Homo sapiens OX=9606 GN=SERBP1 PE=1 SV=2	44	17	17	58	408	44.9	8.65	1.03801	0.964972	0.847154	1.08525	1.09564	0.79901	1.20119	1.0021	1.04768	0.979409	0.860036	0.749331	Quantified
P48735	Isocitrate dehydrogenase [NADP], mitochondrial	IDH2	FUNCTION: Plays a role in intermediary metabolism and energy production. It may tightly associate or interact with the pyruvate dehydrogenase complex.	Isocitrate dehydrogenase [NADP], mitochondrial OS=Homo sapiens OX=9606 GN=IDH2 PE=1 SV=2	35	14	15	45	452	50.9	8.69	1.12449	1.11951	1.20659	0.838968	0.842352	1.00254	0.80992	0.848148	0.883964	0.983302	1.1383	1.17322	Quantified
O95202	Mitochondrial proton/calcium exchanger protein	LETM1	FUNCTION: Mitochondrial proton/calcium antiporter that mediates proton-dependent calcium efflux from mitochondrion (PubMed:19797662). Crucial for the maintenance of mitochondrial tubular networks and for the assembly of the supercomplexes of the respiratory chain (PubMed:18628306). Required for the maintenance of the tubular shape and cristae organization (PubMed:18628306). In contrast to SLC8B1/…	Mitochondrial proton/calcium exchanger protein OS=Homo sapiens OX=9606 GN=LETM1 PE=1 SV=1	29	19	19	37	739	83.3	6.7	1.02372	1.00214	1.06465	0.942464	0.881634	1.10736	0.910167	0.93254	0.968729	1.00366	1.15309	1.23985	Quantified
Q9UHD8	Septin-9	SEPTIN9	FUNCTION: Filament-forming cytoskeletal GTPase (By similarity). May play a role in cytokinesis (Potential). May play a role in the internalization of 2 intracellular microbial pathogens, Listeria monocytogenes and Shigella flexneri. {ECO:0000250, ECO:0000305}.	Septin-9 OS=Homo sapiens OX=9606 GN=SEPTIN9 PE=1 SV=2	48	22	22	43	586	65.4	8.97	0.905406	0.917639	0.867327	1.06861	1.10239	0.892057	1.13542	1.0289	1.08571	0.978211	0.919687	0.961826	Quantified
P13861	cAMP-dependent protein kinase type II-alpha regulatory subunit	PRKAR2A	FUNCTION: Regulatory subunit of the cAMP-dependent protein kinases involved in cAMP signaling in cells. Type II regulatory chains mediate membrane association by binding to anchoring proteins, including the MAP2 kinase.	cAMP-dependent protein kinase type II-alpha regulatory subunit OS=Homo sapiens OX=9606 GN=PRKAR2A PE=1 SV=2	55	16	18	46	404	45.5	5.07	0.994203	1.00793	1.01386	0.972443	0.998037	0.97172	0.982951	0.959829	1.01849	1.00337	0.988479	1.03348	Quantified
Q9UJS0	Calcium-binding mitochondrial carrier protein Aralar2	SLC25A13	FUNCTION: Mitochondrial and calcium-binding carrier that catalyzes the calcium-dependent exchange of cytoplasmic glutamate with mitochondrial aspartate across the mitochondrial inner membrane (PubMed:11566871, PubMed:25410934). May have a function in the urea cycle (PubMed:11566871). {ECO:0000269|PubMed:11566871, ECO:0000269|PubMed:25410934}.	Calcium-binding mitochondrial carrier protein Aralar2 OS=Homo sapiens OX=9606 GN=SLC25A13 PE=1 SV=2	33	14	18	39	675	74.1	8.62	1.20568	1.18676	1.28434	0.89976	0.877686	1.04976	0.863361	0.913975	0.933758	0.964919	1.08259	1.13878	Quantified
P62136	Serine/threonine-protein phosphatase PP1-alpha catalytic subunit	PPP1CA	FUNCTION: Protein phosphatase that associates with over 200 regulatory proteins to form highly specific holoenzymes which dephosphorylate hundreds of biological targets. Protein phosphatase 1 (PP1) is essential for cell division, and participates in the regulation of glycogen metabolism, muscle contractility and protein synthesis. Involved in regulation of ionic conductances and long-term synapti…	Serine/threonine-protein phosphatase PP1-alpha catalytic subunit OS=Homo sapiens OX=9606 GN=PPP1CA PE=1 SV=1	56	3	15	47	330	37.5	6.33	0.979786	0.981136	0.972401	0.998365	1.00504	1.00447	1.05517	0.913195	1.02537	0.961848	0.992503	1.05085	Quantified
Q9H4A4	Aminopeptidase B	RNPEP	FUNCTION: Exopeptidase which selectively removes arginine and/or lysine residues from the N-terminus of several peptide substrates including Arg(0)-Leu-enkephalin, Arg(0)-Met-enkephalin and Arg(-1)-Lys(0)-somatostatin-14. Can hydrolyze leukotriene A4 (LTA-4) into leukotriene B4 (LTB-4) (By similarity). {ECO:0000250}.	Aminopeptidase B OS=Homo sapiens OX=9606 GN=RNPEP PE=1 SV=2	40	20	20	37	650	72.5	5.74	0.940683	0.919426	0.877383	1.15428	1.1317	0.835245	1.19487	1.02004	0.940009	1.02414	0.933345	0.817455	Quantified
Q96PK6	RNA-binding protein 14	RBM14	FUNCTION: Isoform 1 may function as a nuclear receptor coactivator, enhancing transcription through other coactivators such as NCOA6 and CITED1. Isoform 2, functions as a transcriptional repressor, modulating transcriptional activities of coactivators including isoform 1, NCOA6 and CITED1 (PubMed:11443112). Regulates centriole biogenesis by suppressing the formation of aberrant centriolar protein…	RNA-binding protein 14 OS=Homo sapiens OX=9606 GN=RBM14 PE=1 SV=2	39	23	23	44	669	69.4	9.67	1.02028	1.00775	1.06812	0.980663	0.98827	1.01298	0.942054	1.00996	1.0327	0.999925	1.05185	0.989156	Quantified
Q8TCS8	Polyribonucleotide nucleotidyltransferase 1, mitochondrial	PNPT1	FUNCTION: RNA-binding protein implicated in numerous RNA metabolic processes. Catalyzes the phosphorolysis of single-stranded polyribonucleotides processively in the 3'-to-5' direction. Mitochondrial intermembrane factor with RNA-processing exoribonulease activity. Component of the mitochondrial degradosome (mtEXO) complex, that degrades 3' overhang double-stranded RNA with a 3'-to-5' directional…	Polyribonucleotide nucleotidyltransferase 1, mitochondrial OS=Homo sapiens OX=9606 GN=PNPT1 PE=1 SV=2	36	23	23	40	783	85.9	7.77	1.0499	1.05378	1.14417	0.905317	0.913029	1.06815	0.873798	0.921584	0.998141	0.999589	1.10553	1.1951	Quantified
O95373	Importin-7	IPO7	FUNCTION: Functions in nuclear protein import, either by acting as autonomous nuclear transport receptor or as an adapter-like protein in association with the importin-beta subunit KPNB1. Acting autonomously, is thought to serve itself as receptor for nuclear localization signals (NLS) and to promote translocation of import substrates through the nuclear pore complex (NPC) by an energy requiring,…	Importin-7 OS=Homo sapiens OX=9606 GN=IPO7 PE=1 SV=1	23	19	19	38	1038	119.4	4.82	0.927671	0.993704	0.89087	1.17704	1.09829	0.875121	1.22022	1.0606	0.967459	0.945621	0.893038	0.859378	Quantified
P16435	NADPH--cytochrome P450 reductase	POR	FUNCTION: This enzyme is required for electron transfer from NADP to cytochrome P450 in microsomes. It can also provide electron transfer to heme oxygenase and cytochrome B5. {ECO:0000255|HAMAP-Rule:MF_03212}.	NADPH--cytochrome P450 reductase OS=Homo sapiens OX=9606 GN=POR PE=1 SV=2	46	22	22	39	677	76.6	5.58	1.0479	1.04675	1.08396	0.974901	0.981542	1.04474	0.924513	0.958378	1.00822	1.01421	1.06745	1.07487	Quantified
Q15366	Poly(rC)-binding protein 2	PCBP2	FUNCTION: Single-stranded nucleic acid binding protein that binds preferentially to oligo dC. Major cellular poly(rC)-binding protein. Binds also poly(rU). Negatively regulates cellular antiviral responses mediated by MAVS signaling (PubMed:19881509). It acts as an adapter between MAVS and the E3 ubiquitin ligase ITCH, therefore triggering MAVS ubiquitination and degradation (PubMed:19881509). {E…	Poly(rC)-binding protein 2 OS=Homo sapiens OX=9606 GN=PCBP2 PE=1 SV=1	36	5	11	56	365	38.6	6.79	0.949169	1.14345	1.02161	1.27171	0.966687	1.05162	1.23738	1.0356	0.900092	0.856587	0.914555	0.935253	Quantified
Q13283	Ras GTPase-activating protein-binding protein 1	G3BP1	FUNCTION: ATP- and magnesium-dependent helicase that plays an essential role in innate immunity (PubMed:30510222). Participates in the DNA-triggered cGAS/STING pathway by promoting the DNA binding and activation of CGAS. Enhances also DDX58-induced type I interferon production probably by helping DDX58 at sensing pathogenic RNA (PubMed:30804210). In addition, plays an essential role in stress gra…	Ras GTPase-activating protein-binding protein 1 OS=Homo sapiens OX=9606 GN=G3BP1 PE=1 SV=1	41	14	15	55	466	52.1	5.52	1.01678	1.02078	1.02328	1.01782	1.00337	0.962171	1.09311	1.01721	1.02172	0.992719	0.978849	0.976582	Quantified
P12429	Annexin A3	ANXA3	FUNCTION: Inhibitor of phospholipase A2, also possesses anti-coagulant properties. Also cleaves the cyclic bond of inositol 1,2-cyclic phosphate to form inositol 1-phosphate.	Annexin A3 OS=Homo sapiens OX=9606 GN=ANXA3 PE=1 SV=3	67	19	19	41	323	36.4	5.92	1.15265	1.03716	0.889292	1.18621	1.25148	0.754371	1.2479	1.05085	0.92398	1.0025	0.849382	0.703648	Quantified
P06396	Gelsolin	GSN	FUNCTION: Calcium-regulated, actin-modulating protein that binds to the plus (or barbed) ends of actin monomers or filaments, preventing monomer exchange (end-blocking or capping). It can promote the assembly of monomers into filaments (nucleation) as well as sever filaments already formed. Plays a role in ciliogenesis. {ECO:0000269|PubMed:20393563}.	Gelsolin OS=Homo sapiens OX=9606 GN=GSN PE=1 SV=1	29	19	19	35	782	85.6	6.28	1.01481	1.03655	0.985706	1.06112	1.11142	0.84409	1.09504	1.08858	1.2335	0.983424	0.879413	0.823549	Quantified
Q16513	Serine/threonine-protein kinase N2	PKN2	FUNCTION: PKC-related serine/threonine-protein kinase and Rho/Rac effector protein that participates in specific signal transduction responses in the cell. Plays a role in the regulation of cell cycle progression, actin cytoskeleton assembly, cell migration, cell adhesion, tumor cell invasion and transcription activation signaling processes. Phosphorylates CTTN in hyaluronan-induced astrocytes an…	Serine/threonine-protein kinase N2 OS=Homo sapiens OX=9606 GN=PKN2 PE=1 SV=1	29	21	23	38	984	112	6.3	0.93697	0.986123	0.945496	1.05328	1.05116	0.930565	1.04139	1.02293	1.00715	0.988879	0.990703	0.975119	Quantified
P26196	Probable ATP-dependent RNA helicase DDX6	DDX6	FUNCTION: Essential for the formation of P-bodies, cytosolic membrane-less ribonucleoprotein granules involved in RNA metabolism through the coordinated storage of mRNAs encoding regulatory functions (PubMed:31422817). In the process of mRNA degradation, plays a role in mRNA decapping (PubMed:16364915). Blocks autophagy in nutrient-rich conditions by repressing the expression of ATG-related genes…	Probable ATP-dependent RNA helicase DDX6 OS=Homo sapiens OX=9606 GN=DDX6 PE=1 SV=2	51	18	18	37	483	54.4	8.66	0.989884	0.989473	0.961388	1.0555	1.01967	0.958887	1.05822	1.0217	0.99433	0.989612	0.984101	1.00339	Quantified
Q9Y3P9	Rab GTPase-activating protein 1	RABGAP1	FUNCTION: May act as a GTPase-activating protein of RAB6A. May play a role in microtubule nucleation by centrosome. May participate in a RAB6A-mediated pathway involved in the metaphase-anaphase transition. {ECO:0000269|PubMed:10202141, ECO:0000269|PubMed:16395330}.	Rab GTPase-activating protein 1 OS=Homo sapiens OX=9606 GN=RABGAP1 PE=1 SV=3	24	20	21	37	1069	121.7	5.25	0.851041	0.904194	0.836882	1.06286	1.08735	0.897966	1.06244	1.16285	1.10134	1.06105	0.943363	0.938644	Quantified
O43776	Asparagine--tRNA ligase, cytoplasmic	NARS1	FUNCTION: Catalyzes the attachment of asparagine to tRNA(Asn) in a two-step reaction: asparagine is first activated by ATP to form Asn-AMP and then transferred to the acceptor end of tRNA(Asn) (PubMed:9421509). In addition to its essential role in protein synthesis, acts as a signaling molecule that induced migration of CCR3-expressing cells (PubMed:30171954, PubMed:12235211). {ECO:0000269|PubMed…	Asparagine--tRNA ligase, cytoplasmic OS=Homo sapiens OX=9606 GN=NARS1 PE=1 SV=1	43	18	18	38	548	62.9	6.25	0.964109	0.93611	0.915089	1.17288	1.20763	0.910661	1.17112	0.971263	1.03115	0.997988	0.896831	0.849411	Quantified
O15372	Eukaryotic translation initiation factor 3 subunit H	EIF3H	FUNCTION: Component of the eukaryotic translation initiation factor 3 (eIF-3) complex, which is required for several steps in the initiation of protein synthesis (PubMed:17581632, PubMed:25849773, PubMed:27462815). The eIF-3 complex associates with the 40S ribosome and facilitates the recruitment of eIF-1, eIF-1A, eIF-2:GTP:methionyl-tRNAi and eIF-5 to form the 43S pre-initiation complex (43S PIC…	Eukaryotic translation initiation factor 3 subunit H OS=Homo sapiens OX=9606 GN=EIF3H PE=1 SV=1	55	16	16	41	352	39.9	6.54	0.908065	0.900339	0.865136	1.06763	1.08177	0.871884	1.07602	1.02411	1.0656	1.01981	0.941319	0.981987	Quantified
Q96AE4	Far upstream element-binding protein 1	FUBP1	FUNCTION: Regulates MYC expression by binding to a single-stranded far-upstream element (FUSE) upstream of the MYC promoter. May act both as activator and repressor of transcription. {ECO:0000269|PubMed:8125259}.	Far upstream element-binding protein 1 OS=Homo sapiens OX=9606 GN=FUBP1 PE=1 SV=3	44	20	24	53	644	67.5	7.61	1.04444	0.984239	0.949069	0.996811	1.04629	0.893186	1.08992	0.940724	1.02635	1.0254	0.945018	0.902167	Quantified
Q9NY65	Tubulin alpha-8 chain	TUBA8	FUNCTION: Tubulin is the major constituent of microtubules. It binds two moles of GTP, one at an exchangeable site on the beta chain and one at a non-exchangeable site on the alpha chain.	Tubulin alpha-8 chain OS=Homo sapiens OX=9606 GN=TUBA8 PE=1 SV=1	28	1	10	113	449	50.1	5.06	1.02355	1.12767	1.09588	1.14194	0.999432	1.02032	1.14271	1.0252	0.891589	0.958212	0.931882	0.921672	Quantified
Q14676	Mediator of DNA damage checkpoint protein 1	MDC1	FUNCTION: Required for checkpoint mediated cell cycle arrest in response to DNA damage within both the S phase and G2/M phases of the cell cycle. May serve as a scaffold for the recruitment of DNA repair and signal transduction proteins to discrete foci of DNA damage marked by 'Ser-139' phosphorylation of histone H2AX. Also required for downstream events subsequent to the recruitment of these pro…	Mediator of DNA damage checkpoint protein 1 OS=Homo sapiens OX=9606 GN=MDC1 PE=1 SV=3	21	30	30	41	2089	226.5	5.47	0.986595	1.01637	1.02288	0.964292	0.960379	1.00902	0.928846	1.03989	1.00689	0.987521	1.02948	1.06923	Quantified
P00352	Retinal dehydrogenase 1	ALDH1A1	FUNCTION: Can convert/oxidize retinaldehyde to retinoic acid. Binds free retinal and cellular retinol-binding protein-bound retinal (By similarity). May have a broader specificity and oxidize other aldehydes in vivo (PubMed:19296407, PubMed:26373694, PubMed:25450233). {ECO:0000250|UniProtKB:P51647, ECO:0000269|PubMed:19296407, ECO:0000269|PubMed:25450233, ECO:0000269|PubMed:26373694}.	Retinal dehydrogenase 1 OS=Homo sapiens OX=9606 GN=ALDH1A1 PE=1 SV=2	45	16	18	35	501	54.8	6.73	1.30216	1.1591	1.20622	1.01246	1.01971	0.734874	0.935471	0.787477	0.838172	0.899878	0.815427	0.753281	Quantified
O75874	Isocitrate dehydrogenase [NADP] cytoplasmic	IDH1		Isocitrate dehydrogenase [NADP] cytoplasmic OS=Homo sapiens OX=9606 GN=IDH1 PE=1 SV=2	57	18	19	49	414	46.6	7.01	0.86509	0.831374	0.775941	1.12708	1.22318	0.786385	1.20115	1.02783	1.00759	1.07466	0.956942	0.836106	Quantified
P62424	60S ribosomal protein L7a	RPL7A		60S ribosomal protein L7a OS=Homo sapiens OX=9606 GN=RPL7A PE=1 SV=2	53	16	16	62	266	30	10.61	1.00525	0.903992	0.916899	0.949736	1.0171	0.942564	0.989128	1.05139	1.10305	1.09519	0.991909	0.974735	Quantified
Q9Y450	HBS1-like protein	HBS1L		HBS1-like protein OS=Homo sapiens OX=9606 GN=HBS1L PE=1 SV=1	40	21	21	35	684	75.4	6.61	0.937082	0.951661	0.912972	1.10971	1.07315	0.90311	1.13745	1.01048	1.05288	0.975212	0.92971	0.89964	Quantified
Q9Y2L1	Exosome complex exonuclease RRP44	DIS3	FUNCTION: Putative catalytic component of the RNA exosome complex which has 3'->5' exoribonuclease activity and participates in a multitude of cellular RNA processing and degradation events. In the nucleus, the RNA exosome complex is involved in proper maturation of stable RNA species such as rRNA, snRNA and snoRNA, in the elimination of RNA processing by-products and non-coding 'pervasive' trans…	Exosome complex exonuclease RRP44 OS=Homo sapiens OX=9606 GN=DIS3 PE=1 SV=2	29	23	23	31	958	108.9	7.14	0.959193	0.942138	0.900135	1.07525	1.08508	0.89128	1.11268	1.01508	1.05445	1.00606	0.904911	0.907067	Quantified
P23229	Integrin alpha-6	ITGA6	FUNCTION: Integrin alpha-6/beta-1 (ITGA6:ITGB1) is a receptor for laminin on platelets (By similarity). Integrin alpha-6/beta-1 (ITGA6:ITGB1) is present in oocytes and is involved in sperm-egg fusion (By similarity). Integrin alpha-6/beta-4 (ITGA6:ITGB4) is a receptor for laminin in epithelial cells and it plays a critical structural role in the hemidesmosome (By similarity). ITGA6:ITGB4 binds to…	Integrin alpha-6 OS=Homo sapiens OX=9606 GN=ITGA6 PE=1 SV=5	29	25	25	39	1130	126.5	6.61	1.2066	1.18984	1.26038	0.965172	0.954565	1.05172	0.880003	0.934025	0.930166	0.971293	1.04735	1.08649	Quantified
P13804	Electron transfer flavoprotein subunit alpha, mitochondrial	ETFA	FUNCTION: Heterodimeric electron transfer flavoprotein that accepts electrons from several mitochondrial dehydrogenases, including acyl-CoA dehydrogenases, glutaryl-CoA and sarcosine dehydrogenase (PubMed:27499296, PubMed:15159392, PubMed:15975918, PubMed:9334218, PubMed:10356313). It transfers the electrons to the main mitochondrial respiratory chain via ETF-ubiquinone oxidoreductase (ETF dehydr…	Electron transfer flavoprotein subunit alpha, mitochondrial OS=Homo sapiens OX=9606 GN=ETFA PE=1 SV=1	62	17	17	44	333	35.1	8.38	1.08484	1.14632	1.18605	0.931175	0.881294	1.08537	0.888296	0.886916	0.900446	0.956139	1.15399	1.1432	Quantified
P38159	RNA-binding motif protein, X chromosome	RBMX	FUNCTION: RNA-binding protein that plays several role in the regulation of pre- and post-transcriptional processes. Implicated in tissue-specific regulation of gene transcription and alternative splicing of several pre-mRNAs. Binds to and stimulates transcription from the tumor suppressor TXNIP gene promoter; may thus be involved in tumor suppression. When associated with SAFB, binds to and stimu…	RNA-binding motif protein, X chromosome OS=Homo sapiens OX=9606 GN=RBMX PE=1 SV=3	53	6	23	72	391	42.3	10.05	1.06465	1.034	1.11763	0.881215	0.899141	1.04671	0.844196	0.956662	1.00624	1.02813	1.146	1.14008	Quantified
P30530	Tyrosine-protein kinase receptor UFO	AXL	FUNCTION: Receptor tyrosine kinase that transduces signals from the extracellular matrix into the cytoplasm by binding growth factor GAS6 and which is thus regulating many physiological processes including cell survival, cell proliferation, migration and differentiation. Ligand binding at the cell surface induces dimerization and autophosphorylation of AXL. Following activation by ligand, ALX bin…	Tyrosine-protein kinase receptor UFO OS=Homo sapiens OX=9606 GN=AXL PE=1 SV=4	29	21	21	37	894	98.3	5.39	1.10632	1.1172	1.15654	0.977189	0.923602	1.13877	0.91839	0.948695	0.947106	0.97919	1.05183	1.15653	Quantified
Q8N3C0	Activating signal cointegrator 1 complex subunit 3	ASCC3	FUNCTION: 3'-5' DNA helicase involved in repair of alkylated DNA. Promotes DNA unwinding to generate single-stranded substrate needed for ALKBH3, enabling ALKBH3 to process alkylated N3-methylcytosine (3mC) within double-stranded regions (PubMed:22055184). Part of the ASC-1 complex that enhances NF-kappa-B, SRF and AP1 transactivation (PubMed:12077347). {ECO:0000269|PubMed:12077347, ECO:0000269|P…	Activating signal cointegrator 1 complex subunit 3 OS=Homo sapiens OX=9606 GN=ASCC3 PE=1 SV=3	15	27	27	35	2202	251.3	7.09	1.01078	0.981416	0.997393	1.01219	0.996503	1.00986	1.02264	1.02304	0.991083	0.991334	1.00874	0.987148	Quantified
P06737	Glycogen phosphorylase, liver form	PYGL	FUNCTION: Phosphorylase is an important allosteric enzyme in carbohydrate metabolism. Enzymes from different sources differ in their regulatory mechanisms and in their natural substrates. However, all known phosphorylases share catalytic and structural properties.	Glycogen phosphorylase, liver form OS=Homo sapiens OX=9606 GN=PYGL PE=1 SV=4	34	22	25	37	847	97.1	7.17	0.998284	0.978625	0.940875	1.05487	1.10725	0.895028	1.12999	1.00422	1.00963	1.05966	0.973531	0.878113	Quantified
P54652	Heat shock-related 70 kDa protein 2	HSPA2	FUNCTION: Molecular chaperone implicated in a wide variety of cellular processes, including protection of the proteome from stress, folding and transport of newly synthesized polypeptides, activation of proteolysis of misfolded proteins and the formation and dissociation of protein complexes. Plays a pivotal role in the protein quality control system, ensuring the correct folding of proteins, the…	Heat shock-related 70 kDa protein 2 OS=Homo sapiens OX=9606 GN=HSPA2 PE=1 SV=1	30	6	19	67	639	70	5.74	0.958183	1.02547	0.989995	1.07458	1.01065	0.954752	1.0946	1.05747	0.922	0.956152	0.949767	0.896306	Quantified
Q13724	Mannosyl-oligosaccharide glucosidase	MOGS	FUNCTION: Cleaves the distal alpha 1,2-linked glucose residue from the Glc(3)Man(9)GlcNAc(2) oligosaccharide precursor in a highly specific manner.	Mannosyl-oligosaccharide glucosidase OS=Homo sapiens OX=9606 GN=MOGS PE=1 SV=5	30	20	20	45	837	91.9	8.9	1.04778	1.06731	1.13333	0.953602	0.929656	1.09084	0.894109	0.963846	0.929169	1.02093	1.09779	1.11555	Quantified
Q6P2E9	Enhancer of mRNA-decapping protein 4	EDC4	FUNCTION: In the process of mRNA degradation, seems to play a role in mRNA decapping. Component of a complex containing DCP2 and DCP1A which functions in decapping of ARE-containing mRNAs. Promotes complex formation between DCP1A and DCP2. Enhances the catalytic activity of DCP2 (in vitro). {ECO:0000269|PubMed:16364915}.	Enhancer of mRNA-decapping protein 4 OS=Homo sapiens OX=9606 GN=EDC4 PE=1 SV=1	22	23	23	41	1401	151.6	5.86	1.00757	0.99665	0.998774	1.02367	1.01129	0.961117	1.00185	0.997993	1.02737	0.979256	0.948541	0.949705	Quantified
P21964	Catechol O-methyltransferase	COMT	FUNCTION: Catalyzes the O-methylation, and thereby the inactivation, of catecholamine neurotransmitters and catechol hormones. Also shortens the biological half-lives of certain neuroactive drugs, like L-DOPA, alpha-methyl DOPA and isoproterenol. {ECO:0000269|PubMed:11559542, ECO:0000269|PubMed:21846718}.	Catechol O-methyltransferase OS=Homo sapiens OX=9606 GN=COMT PE=1 SV=2	61	14	14	34	271	30	5.47	1.09714	1.10564	1.17285	0.991431	0.971379	1.06596	0.929254	0.930686	0.954165	0.97367	1.08264	1.13326	Quantified
Q92974	Rho guanine nucleotide exchange factor 2	ARHGEF2	FUNCTION: Activates Rho-GTPases by promoting the exchange of GDP for GTP. May be involved in epithelial barrier permeability, cell motility and polarization, dendritic spine morphology, antigen presentation, leukemic cell differentiation, cell cycle regulation, innate immune response, and cancer. Binds Rac-GTPases, but does not seem to promote nucleotide exchange activity toward Rac-GTPases, whic…	Rho guanine nucleotide exchange factor 2 OS=Homo sapiens OX=9606 GN=ARHGEF2 PE=1 SV=4	32	24	24	35	986	111.5	7.27	0.927741	0.980339	0.93428	1.17074	1.14812	0.968671	1.06117	1.04064	0.994113	0.958987	0.945791	0.909187	Quantified
Q6NZI2	Caveolae-associated protein 1	CAVIN1	FUNCTION: Plays an important role in caveolae formation and organization. Essential for the formation of caveolae in all tissues (PubMed:18056712, PubMed:18191225, PubMed:19726876). Core component of the CAVIN complex which is essential for recruitment of the complex to the caveolae in presence of calveolin-1 (CAV1). Essential for normal oligomerization of CAV1. Promotes ribosomal transcriptional…	Caveolae-associated protein 1 OS=Homo sapiens OX=9606 GN=CAVIN1 PE=1 SV=1	33	14	14	54	390	43.5	5.6	1.09247	1.0494	1.09209	0.95737	0.935414	0.986748	0.882152	0.942501	1.00007	1.01148	1.10194	1.121	Quantified
Q9NSD9	Phenylalanine--tRNA ligase beta subunit	FARSB		Phenylalanine--tRNA ligase beta subunit OS=Homo sapiens OX=9606 GN=FARSB PE=1 SV=3	50	25	25	40	589	66.1	6.84	0.945262	0.917479	0.922906	1.03756	1.09027	0.935024	1.06759	0.977411	1.052	1.06119	0.952675	0.94031	Quantified
Q9UJZ1	Stomatin-like protein 2, mitochondrial	STOML2	FUNCTION: Mitochondrial protein that probably regulates the biogenesis and the activity of mitochondria. Stimulates cardiolipin biosynthesis, binds cardiolipin-enriched membranes where it recruits and stabilizes some proteins including prohibitin and may therefore act in the organization of functional microdomains in mitochondrial membranes. Through regulation of the mitochondrial function may pl…	Stomatin-like protein 2, mitochondrial OS=Homo sapiens OX=9606 GN=STOML2 PE=1 SV=1	50	13	13	41	356	38.5	7.39	1.0143	1.01899	1.04151	0.974016	0.949741	1.17249	0.898972	0.943331	0.941316	1.00081	1.21632	1.26253	Quantified
P28370	Probable global transcription activator SNF2L1	SMARCA1	FUNCTION: Energy-transducing component of NURF (nucleosome-remodeling factor) and CERF (CECR2-containing-remodeling factor) complexes. Both complexes facilitate the perturbation of chromatin structure in an ATP-dependent manner. Potentiates neurite outgrowth. May be involved in brain development by regulating En-1 and En-2 expression. May be involved in the development of luteal cells. {ECO:00002…	Probable global transcription activator SNF2L1 OS=Homo sapiens OX=9606 GN=SMARCA1 PE=1 SV=2	23	12	25	47	1054	122.5	8.09	0.987478	1.02589	0.995775	0.917457	0.914187	1.07467	0.928585	0.984422	0.974025	1.01869	1.12506	1.12946	Quantified
P09429	High mobility group protein B1	HMGB1	FUNCTION: Multifunctional redox sensitive protein with various roles in different cellular compartments. In the nucleus is one of the major chromatin-associated non-histone proteins and acts as a DNA chaperone involved in replication, transcription, chromatin remodeling, V(D)J recombination, DNA repair and genome stability. Proposed to be an universal biosensor for nucleic acids. Promotes host in…	High mobility group protein B1 OS=Homo sapiens OX=9606 GN=HMGB1 PE=1 SV=3	44	11	14	73	215	24.9	5.74	0.983856	0.855606	0.791326	1.13105	1.22828	0.686038	1.23935	0.917735	1.01091	1.02422	0.86073	0.749321	Quantified
O60306	RNA helicase aquarius	AQR	FUNCTION: Involved in pre-mRNA splicing as component of the spliceosome (PubMed:11991638, PubMed:25599396, PubMed:28502770, PubMed:28076346). Intron-binding spliceosomal protein required to link pre-mRNA splicing and snoRNP (small nucleolar ribonucleoprotein) biogenesis (PubMed:16949364). Plays a key role in position-dependent assembly of intron-encoded box C/D small snoRNP, splicing being requir…	RNA helicase aquarius OS=Homo sapiens OX=9606 GN=AQR PE=1 SV=4	22	27	28	34	1485	171.2	6.37	1.02341	1.0321	1.06491	0.982104	0.950538	1.07554	0.958633	1.00128	0.944132	1.00861	1.05247	1.07335	Quantified
Q13464	Rho-associated protein kinase 1	ROCK1	FUNCTION: Protein kinase which is a key regulator of actin cytoskeleton and cell polarity (PubMed:10436159, PubMed:10652353, PubMed:11018042, PubMed:11283607, PubMed:17158456, PubMed:18573880, PubMed:19131646, PubMed:8617235, PubMed:9722579). Involved in regulation of smooth muscle contraction, actin cytoskeleton organization, stress fiber and focal adhesion formation, neurite retraction, cell ad…	Rho-associated protein kinase 1 OS=Homo sapiens OX=9606 GN=ROCK1 PE=1 SV=1	23	27	31	36	1354	158.1	5.9	0.96029	0.943385	0.935298	1.05431	1.07318	0.945517	1.04123	1.00372	1.03218	0.980364	0.921633	0.935617	Quantified
P17813	Endoglin	ENG	FUNCTION: Vascular endothelium glycoprotein that plays an important role in the regulation of angiogenesis (PubMed:21737454, PubMed:23300529). Required for normal structure and integrity of adult vasculature (PubMed:7894484). Regulates the migration of vascular endothelial cells (PubMed:17540773). Required for normal extraembryonic angiogenesis and for embryonic heart development (By similarity).…	Endoglin OS=Homo sapiens OX=9606 GN=ENG PE=1 SV=2	39	16	16	31	658	70.5	6.61	1.27877	1.24674	1.34954	0.897818	0.8695	1.08276	0.859623	0.877683	0.922882	0.974248	1.05689	1.17892	Quantified
P31930	Cytochrome b-c1 complex subunit 1, mitochondrial	UQCRC1	FUNCTION: Component of the ubiquinol-cytochrome c oxidoreductase, a multisubunit transmembrane complex that is part of the mitochondrial electron transport chain which drives oxidative phosphorylation. The respiratory chain contains 3 multisubunit complexes succinate dehydrogenase (complex II, CII), ubiquinol-cytochrome c oxidoreductase (cytochrome b-c1 complex, complex III, CIII) and cytochrome …	Cytochrome b-c1 complex subunit 1, mitochondrial OS=Homo sapiens OX=9606 GN=UQCRC1 PE=1 SV=3	54	18	18	36	480	52.6	6.37	0.984782	0.986838	1.07197	0.870644	0.840802	1.06568	0.857471	0.957095	0.989197	1.05394	1.1441	1.22443	Quantified
O95163	Elongator complex protein 1	ELP1	FUNCTION: Component of the RNA polymerase II elongator complex, a multiprotein complex associated with the RNA polymerase II (Pol II) holoenzyme, and which is involved in transcriptional elongation (PubMed:11714725, PubMed:11818576). The elongator complex catalyzes formation of carboxymethyluridine in the wobble base at position 34 in tRNAs (PubMed:29332244). Involved in neurogenesis (By similari…	Elongator complex protein 1 OS=Homo sapiens OX=9606 GN=ELP1 PE=1 SV=3	22	21	21	36	1332	150.2	5.94	0.939167	0.935238	0.908507	1.14857	1.08387	0.936347	1.11389	1.05326	1.03713	1.00136	0.972082	0.963673	Quantified
P30876	DNA-directed RNA polymerase II subunit RPB2	POLR2B	FUNCTION: DNA-dependent RNA polymerase catalyzes the transcription of DNA into RNA using the four ribonucleoside triphosphates as substrates. Second largest component of RNA polymerase II which synthesizes mRNA precursors and many functional non-coding RNAs. Proposed to contribute to the polymerase catalytic activity and forms the polymerase active center together with the largest subunit. Pol II…	DNA-directed RNA polymerase II subunit RPB2 OS=Homo sapiens OX=9606 GN=POLR2B PE=1 SV=1	26	25	25	38	1174	133.8	6.87	0.977608	0.995658	1.00505	0.976779	0.977818	1.01251	0.968681	0.974867	1.01542	1.00854	1.01043	1.05417	Quantified
Q13617	Cullin-2	CUL2	FUNCTION: Core component of multiple cullin-RING-based ECS (ElonginB/C-CUL2/5-SOCS-box protein) E3 ubiquitin-protein ligase complexes, which mediate the ubiquitination of target proteins. ECS complexes and ARIH1 collaborate in tandem to mediate ubiquitination of target proteins (PubMed:27565346). May serve as a rigid scaffold in the complex and may contribute to catalysis through positioning of t…	Cullin-2 OS=Homo sapiens OX=9606 GN=CUL2 PE=1 SV=2	40	23	23	38	745	86.9	6.92	0.963193	0.937222	0.912778	1.04395	1.07532	0.919959	1.05914	1.02375	1.04734	1.02528	0.937889	0.928616	Quantified
O43172	U4/U6 small nuclear ribonucleoprotein Prp4	PRPF4	FUNCTION: Plays role in pre-mRNA splicing as component of the U4/U6-U5 tri-snRNP complex that is involved in spliceosome assembly, and as component of the precatalytic spliceosome (spliceosome B complex). {ECO:0000269|PubMed:25383878, ECO:0000269|PubMed:28781166}.	U4/U6 small nuclear ribonucleoprotein Prp4 OS=Homo sapiens OX=9606 GN=PRPF4 PE=1 SV=2	48	21	21	42	522	58.4	7.42	1.02116	1.03073	1.0196	0.962409	0.968102	1.0029	0.972598	0.973643	1.00391	1.02039	1.03461	1.04905	Quantified
Q9UIA9	Exportin-7	XPO7	FUNCTION: Mediates the nuclear export of proteins (cargos) with broad substrate specificity. In the nucleus binds cooperatively to its cargo and to the GTPase Ran in its active GTP-bound form. Docking of this trimeric complex to the nuclear pore complex (NPC) is mediated through binding to nucleoporins. Upon transit of a nuclear export complex into the cytoplasm, disassembling of the complex and …	Exportin-7 OS=Homo sapiens OX=9606 GN=XPO7 PE=1 SV=3	25	22	22	36	1087	123.8	6.32	0.939836	0.957334	0.94015	1.10376	1.04571	0.934776	1.11562	1.05412	0.95954	0.983366	0.968711	0.93395	Quantified
P07339	Cathepsin D	CTSD	FUNCTION: Acid protease active in intracellular protein breakdown. Plays a role in APP processing following cleavage and activation by ADAM30 which leads to APP degradation (PubMed:27333034). Involved in the pathogenesis of several diseases such as breast cancer and possibly Alzheimer disease. {ECO:0000269|PubMed:27333034}.	Cathepsin D OS=Homo sapiens OX=9606 GN=CTSD PE=1 SV=1	43	13	13	56	412	44.5	6.54	1.0626	1.06701	1.14943	0.890631	0.903508	1.04857	0.850316	0.893486	0.936096	1.00407	1.16873	1.15921	Quantified
Q6ZMZ3	Nesprin-3	SYNE3	FUNCTION: As a component of the LINC (LInker of Nucleoskeleton and Cytoskeleton) complex involved in the connection between the nuclear lamina and the cytoskeleton. The nucleocytoplasmic interactions established by the LINC complex play an important role in the transmission of mechanical forces across the nuclear envelope and in nuclear movement and positioning. Probable anchoring protein which t…	Nesprin-3 OS=Homo sapiens OX=9606 GN=SYNE3 PE=1 SV=2	27	26	26	34	975	112.1	6.23	1.13514	1.14169	1.26334	0.955909	0.963363	1.08219	0.895162	0.934788	0.969764	0.984592	1.02787	1.08917	Quantified
P49419	Alpha-aminoadipic semialdehyde dehydrogenase	ALDH7A1	FUNCTION: Multifunctional enzyme mediating important protective effects. Metabolizes betaine aldehyde to betaine, an important cellular osmolyte and methyl donor. Protects cells from oxidative stress by metabolizing a number of lipid peroxidation-derived aldehydes. Involved in lysine catabolism. {ECO:0000269|PubMed:16491085, ECO:0000269|PubMed:20207735}.	Alpha-aminoadipic semialdehyde dehydrogenase OS=Homo sapiens OX=9606 GN=ALDH7A1 PE=1 SV=5	36	18	18	43	539	58.5	7.99	1.01698	0.978919	1.05821	0.952257	0.979796	0.97516	0.925604	0.910514	0.961122	1.03202	1.08695	1.07492	Quantified
P22087	rRNA 2'-O-methyltransferase fibrillarin	FBL	FUNCTION: S-adenosyl-L-methionine-dependent methyltransferase that has the ability to methylate both RNAs and proteins (PubMed:24352239, PubMed:30540930, PubMed:32017898). Involved in pre-rRNA processing by catalyzing the site-specific 2'-hydroxyl methylation of ribose moieties in pre-ribosomal RNA (PubMed:30540930). Site specificity is provided by a guide RNA that base pairs with the substrate (…	rRNA 2'-O-methyltransferase fibrillarin OS=Homo sapiens OX=9606 GN=FBL PE=1 SV=2	59	15	15	50	321	33.8	10.18	1.01127	1.04156	1.02506	0.928294	0.933188	1.12456	0.859388	0.928119	0.948126	1.01288	1.14704	1.23906	Quantified
P09493	Tropomyosin alpha-1 chain	TPM1	FUNCTION: Binds to actin filaments in muscle and non-muscle cells (PubMed:23170982). Plays a central role, in association with the troponin complex, in the calcium dependent regulation of vertebrate striated muscle contraction (PubMed:23170982). Smooth muscle contraction is regulated by interaction with caldesmon. In non-muscle cells is implicated in stabilizing cytoskeleton actin filaments.	Tropomyosin alpha-1 chain OS=Homo sapiens OX=9606 GN=TPM1 PE=1 SV=2	53	9	23	72	284	32.7	4.74	1.16097	1.16391	1.16616	1.0447	1.02174	0.968337	1.06326	0.840847	0.992127	0.931422	0.866438	0.986866	Quantified
Q2TAY7	WD40 repeat-containing protein SMU1	SMU1	FUNCTION: Involved in pre-mRNA splicing as a component of the spliceosome (PubMed:28781166). Regulates alternative splicing of the HSPG2 pre-mRNA (By similarity). Required for normal accumulation of IK (PubMed:24945353). Required for normal mitotic spindle assembly and normal progress through mitosis (By similarity). {ECO:0000250|UniProtKB:Q76B40, ECO:0000269|PubMed:24945353, ECO:0000269|PubMed:2…	WD40 repeat-containing protein SMU1 OS=Homo sapiens OX=9606 GN=SMU1 PE=1 SV=2	48	19	19	40	513	57.5	7.18	1.00499	0.981045	1.01366	0.943054	0.963212	1.02914	0.964672	0.95748	0.994751	1.04129	1.06442	1.08925	Quantified
O94925	Glutaminase kidney isoform, mitochondrial	GLS	FUNCTION: Catalyzes the first reaction in the primary pathway for the renal catabolism of glutamine. Plays a role in maintaining acid-base homeostasis. Regulates the levels of the neurotransmitter glutamate, the main excitatory neurotransmitter in the brain (PubMed:30575854, PubMed:30239721, PubMed:30970188). {ECO:0000269|PubMed:30239721, ECO:0000269|PubMed:30575854, ECO:0000269|PubMed:30970188}.…	Glutaminase kidney isoform, mitochondrial OS=Homo sapiens OX=9606 GN=GLS PE=1 SV=1	31	14	14	38	669	73.4	7.77	1.07176	1.09955	1.11726	0.940375	0.941044	1.10222	0.856675	0.901099	0.92441	1.00703	1.10734	1.12859	Quantified
P46777	60S ribosomal protein L5	RPL5	FUNCTION: Component of the ribosome, a large ribonucleoprotein complex responsible for the synthesis of proteins in the cell. The small ribosomal subunit (SSU) binds messenger RNAs (mRNAs) and translates the encoded message by selecting cognate aminoacyl-transfer RNA (tRNA) molecules. The large subunit (LSU) contains the ribosomal catalytic site termed the peptidyl transferase center (PTC), which…	60S ribosomal protein L5 OS=Homo sapiens OX=9606 GN=RPL5 PE=1 SV=3	54	16	16	53	297	34.3	9.72	0.959094	0.945085	0.969835	0.983506	1.044	1.00575	1.0051	0.996531	1.07158	1.0572	0.974932	1.00942	Quantified
Q12768	WASH complex subunit 5	WASHC5	FUNCTION: Acts as a component of the WASH core complex that functions as a nucleation-promoting factor (NPF) at the surface of endosomes, where it recruits and activates the Arp2/3 complex to induce actin polymerization, playing a key role in the fission of tubules that serve as transport intermediates during endosome sorting (PubMed:19922875, PubMed:20498093). May be involved in axonal outgrowth…	WASH complex subunit 5 OS=Homo sapiens OX=9606 GN=WASHC5 PE=1 SV=1	23	22	22	31	1159	134.2	6.98	0.960652	0.958091	0.933891	1.06718	1.06584	0.912142	1.06196	1.04397	1.0523	0.97349	0.954079	0.92524	Quantified
Q15397	Pumilio homolog 3	PUM3	FUNCTION: Inhibits the poly(ADP-ribosyl)ation activity of PARP1 and the degradation of PARP1 by CASP3 following genotoxic stress (PubMed:21266351). Binds to double-stranded RNA or DNA without sequence specificity (PubMed:25512524). Involved in development of the eye and of primordial germ cells (By similarity). {ECO:0000250|UniProtKB:X1WGX5, ECO:0000269|PubMed:21266351, ECO:0000269|PubMed:2551252…	Pumilio homolog 3 OS=Homo sapiens OX=9606 GN=PUM3 PE=1 SV=3	36	22	22	41	648	73.5	9.64	1.00834	1.04018	1.09625	0.963539	0.935939	1.15991	0.92062	0.952956	1.0186	1.01538	1.08047	1.21079	Quantified
Q10570	Cleavage and polyadenylation specificity factor subunit 1	CPSF1	FUNCTION: Component of the cleavage and polyadenylation specificity factor (CPSF) complex that plays a key role in pre-mRNA 3'-end formation, recognizing the AAUAAA signal sequence and interacting with poly(A) polymerase and other factors to bring about cleavage and poly(A) addition. This subunit is involved in the RNA recognition step of the polyadenylation reaction. {ECO:0000269|PubMed:14749727…	Cleavage and polyadenylation specificity factor subunit 1 OS=Homo sapiens OX=9606 GN=CPSF1 PE=1 SV=2	19	23	23	36	1443	160.8	6.4	0.994085	1.00615	1.04726	0.958422	0.943399	1.06383	0.924892	0.967855	0.973863	1.01493	1.06717	1.12701	Quantified
P35232	Prohibitin	PHB	FUNCTION: Regulates mitochondrial respiration activity and in aging (PubMed:11302691). In neurons, regulates the protein turnover of OMA1 in a cardiolipin-binding manner (By similarity). Inhibits DNA synthesis (By similarity). {ECO:0000250|UniProtKB:P67778, ECO:0000250|UniProtKB:P67779, ECO:0000269|PubMed:11302691}.	Prohibitin OS=Homo sapiens OX=9606 GN=PHB PE=1 SV=1	59	14	14	57	272	29.8	5.76	1.06778	1.02432	1.10606	0.915459	0.904317	1.10377	0.838987	0.940115	0.982331	0.986717	1.17604	1.20621	Quantified
P23634	Plasma membrane calcium-transporting ATPase 4	ATP2B4	FUNCTION: Calcium/calmodulin-regulated and magnesium-dependent enzyme that catalyzes the hydrolysis of ATP coupled with the transport of calcium out of the cell (PubMed:8530416). By regulating sperm cell calcium homeostasis, may play a role in sperm motility (By similarity). {ECO:0000250|UniProtKB:Q6Q477, ECO:0000269|PubMed:8530416}.	Plasma membrane calcium-transporting ATPase 4 OS=Homo sapiens OX=9606 GN=ATP2B4 PE=1 SV=2	23	14	23	34	1241	137.8	6.6	1.09126	0.998637	1.02556	0.923791	0.962272	0.996694	0.934138	1.00707	1.01795	1.02955	1.10014	1.15747	Quantified
Q15738	Sterol-4-alpha-carboxylate 3-dehydrogenase, decarboxylating	NSDHL	FUNCTION: Involved in the sequential removal of two C-4 methyl groups in post-squalene cholesterol biosynthesis. {ECO:0000269|PubMed:14506130}.	Sterol-4-alpha-carboxylate 3-dehydrogenase, decarboxylating OS=Homo sapiens OX=9606 GN=NSDHL PE=1 SV=2	65	19	19	39	373	41.9	8.06	1.02944	1.03071	1.0769	1.03168	1.03916	1.07773	0.899022	0.980944	0.945426	1.01657	1.13488	1.12632	Quantified
P52209	6-phosphogluconate dehydrogenase, decarboxylating	PGD	FUNCTION: Catalyzes the oxidative decarboxylation of 6-phosphogluconate to ribulose 5-phosphate and CO(2), with concomitant reduction of NADP to NADPH. {ECO:0000250}.	6-phosphogluconate dehydrogenase, decarboxylating OS=Homo sapiens OX=9606 GN=PGD PE=1 SV=3	44	17	17	39	483	53.1	7.23	0.90151	0.861942	0.788709	1.20673	1.2469	0.777227	1.29348	1.00717	1.013	1.04787	0.861752	0.793633	Quantified
Q9BZZ5	Apoptosis inhibitor 5	API5	FUNCTION: Antiapoptotic factor that may have a role in protein assembly. Negatively regulates ACIN1. By binding to ACIN1, it suppresses ACIN1 cleavage from CASP3 and ACIN1-mediated DNA fragmentation. Also known to efficiently suppress E2F1-induced apoptosis. Its depletion enhances the cytotoxic action of the chemotherapeutic drugs. {ECO:0000269|PubMed:10780674, ECO:0000269|PubMed:17112319, ECO:00…	Apoptosis inhibitor 5 OS=Homo sapiens OX=9606 GN=API5 PE=1 SV=3	35	15	15	43	524	59	7.34	0.998268	1.01702	0.989041	1.02287	1.02391	0.989249	1.02607	1.01129	0.972732	0.989174	0.959162	1.00342	Quantified
P31689	DnaJ homolog subfamily A member 1	DNAJA1	FUNCTION: Co-chaperone for HSPA8/Hsc70 (PubMed:10816573). Stimulates ATP hydrolysis, but not the folding of unfolded proteins mediated by HSPA1A (in vitro) (PubMed:24318877). Plays a role in protein transport into mitochondria via its role as co-chaperone. Functions as co-chaperone for HSPA1B and negatively regulates the translocation of BAX from the cytosol to mitochondria in response to cellula…	DnaJ homolog subfamily A member 1 OS=Homo sapiens OX=9606 GN=DNAJA1 PE=1 SV=2	52	16	16	48	397	44.8	7.08	0.921821	0.959296	0.928355	1.01865	1.05746	0.880924	1.05239	1.08515	1.10486	1.03036	1.01747	0.950962	Quantified
Q53EP0	Fibronectin type III domain-containing protein 3B	FNDC3B	FUNCTION: May be a positive regulator of adipogenesis. {ECO:0000269|PubMed:15564382}.	Fibronectin type III domain-containing protein 3B OS=Homo sapiens OX=9606 GN=FNDC3B PE=1 SV=2	24	23	23	30	1204	132.8	5.95	1.10761	1.08151	1.17031	0.959885	0.956259	1.08358	0.853161	0.928971	0.940916	1.00401	1.07276	1.14262	Quantified
Q15003	Condensin complex subunit 2	NCAPH	FUNCTION: Regulatory subunit of the condensin complex, a complex required for conversion of interphase chromatin into mitotic-like condense chromosomes. The condensin complex probably introduces positive supercoils into relaxed DNA in the presence of type I topoisomerases and converts nicked DNA into positive knotted forms in the presence of type II topoisomerases (PubMed:11136719). Early in neur…	Condensin complex subunit 2 OS=Homo sapiens OX=9606 GN=NCAPH PE=1 SV=3	32	21	21	36	741	82.5	5.06	0.938512	0.962262	0.929436	1.05012	1.04183	0.944624	1.06171	1.06098	1.0419	0.984163	0.944194	0.925875	Quantified
O43175	D-3-phosphoglycerate dehydrogenase	PHGDH	FUNCTION: Catalyzes the reversible oxidation of 3-phospho-D-glycerate to 3-phosphonooxypyruvate, the first step of the phosphorylated L-serine biosynthesis pathway. Also catalyzes the reversible oxidation of 2-hydroxyglutarate to 2-oxoglutarate and the reversible oxidation of (S)-malate to oxaloacetate. {ECO:0000269|PubMed:11751922, ECO:0000269|PubMed:25406093}.	D-3-phosphoglycerate dehydrogenase OS=Homo sapiens OX=9606 GN=PHGDH PE=1 SV=4	40	17	17	44	533	56.6	6.71	1.13161	1.17206	1.19298	1.68821	1.39549	1.1989	0.967237	0.853819	0.778262	0.76603	0.717915	0.659761	Quantified
Q9BPX3	Condensin complex subunit 3	NCAPG	FUNCTION: Regulatory subunit of the condensin complex, a complex required for conversion of interphase chromatin into mitotic-like condense chromosomes. The condensin complex probably introduces positive supercoils into relaxed DNA in the presence of type I topoisomerases and converts nicked DNA into positive knotted forms in the presence of type II topoisomerases. {ECO:0000269|PubMed:11136719}.	Condensin complex subunit 3 OS=Homo sapiens OX=9606 GN=NCAPG PE=1 SV=1	21	19	19	40	1015	114.3	5.59	0.917822	0.958776	0.903955	1.07613	1.06792	0.909149	1.08632	1.07303	0.979031	0.998935	0.925969	0.909977	Quantified
[truncated: 6,453 more rows]

## Sheet: differential proteins
SIRT6 upregulated proteins			SIRT6 downregulated proteins
ALB			ASPH
CNTNAP4			ALDH4A1
AHSG			SUCLG2
TSSK4			ADCY9
TTC39A			ACSF2
NAGPA			SLC16A3
NUCKS1			FADS2
MDN1			UQCRC2
C17orf113			DNAJC3
CDC42EP2			LIPA
KIAA1143			SRGN
STIM2			SAP18
C3			NOP16
CCDC85C			MRPL15
APOA1			FDFT1
ZNF239			PTBP2
NIBAN1			SRPRB
CEP164			LGALS3BP
PSPH			NDUFB9
ENSA			TMEM30A
HBE1			NONO
CFAP100			MRPS16
ELF1			DNAJB11
AMBP			SPCS2
SIRT6			CAV1
CP			TMCO1
IQCG			HS2ST1
UBE2F			ACADM
AGFG1			DPY30
IGKV2-40			RPN1
A2M			ALDH18A1
LTF			REV1
[truncated: 497 more rows]
