# Supplementary material for: Multi‐omics analysis reveals the regulation of SIRT6 on protein processing of endoplasmic reticulum to alleviate oxidative stress in endothelial cells
Source: Clin Transl Med. 2022 Aug 29;12(8):e1039. doi: 10.1002/ctm2.1039 (PMC9423132; doi:10.1002/ctm2.1039)
Supplement: Supplementary file 4 — Supporting Information [file CTM2-12-e1039-s007.xlsx]

## Sheet: Non-targeted metabolomics
Table S8.	Non-targeted metabolomics raw data

## Sheet: pos-raw data
ID	m/z	rt(s)	Name	adduct	HMDB	KEGG	SuperClass	Class	SubClass	sirt6kdnc-1	sirt6kdnc-2	sirt6oe-4	sirt6kd-3	sirt6oe-3	sirt6oenc-2	sirt6oenc-1	sirt6kd-4	sirt6oenc-6	sirt6kdnc-6	sirt6oe-2	sirt6kdnc-3	sirt6kd-1	sirt6oe-5	sirt6oe-1	sirt6oenc-5	sirt6oe-6	sirt6oenc-3	sirt6kdnc-5	sirt6kdnc-4	sirt6kd-6	sirt6oenc-4	sirt6kd-2	sirt6kd-5	QC-1	QC-2	QC-3
M310T77_2	310.217	76.6008	10-nitrooleic acid	[M+H-H2O]+	HMDB0062737		Lipids and lipid-like molecules	Fatty Acyls	Fatty acids and conjugates	78436.4	80938.6	178066	31041	72187.6	102850	184127	72541.5	219034	69208	67762.7	149147	53737.9	119095	183603	262856	136849	137850	122845	215086	42242.5	149049	79463.8	64774.2	594156	293870	260695
M385T53	385.274	53.3955	1-(1z-octadecenyl)-2-(4z,7z,10z,13z,16z,19z-docosahexaenoyl)-sn-glycero-3-phosphoethanolamine	[M+H-C20H42O4NP]+						4.14486e+06	5.62383e+06	5.94169e+06	4.03653e+06	4.85539e+06	8.23626e+06	7.03251e+06	4.17337e+06	5.95026e+06	5.51231e+06	5.61889e+06	4.96145e+06	2.71053e+06	7.44812e+06	6.1445e+06	7.64227e+06	6.71632e+06	7.76335e+06	5.44194e+06	6.04605e+06	2.74691e+06	6.31231e+06	5.91777e+06	3.04051e+06	1.75262e+07	1.54352e+07	1.54151e+07
M795T59	794.608	58.5948	1-(1z-octadecenyl)-2-(5z,8z,11z,14z-eicosatetraenoyl)-sn-glycero-3-phosphocholine	[M+H]+	HMDB0011253		Lipids and lipid-like molecules	Glycerophospholipids	Glycerophosphocholines	1.97179e+07	1.86341e+07	2.01742e+07	2.18193e+07	2.02816e+07	2.005e+07	2.5346e+07	1.5339e+07	1.87666e+07	23594548	1.96061e+07	1.19601e+06	932886	2.35684e+07	2.35307e+07	1.68163e+07	1.54717e+06	2.39226e+06	2.23499e+07	1.97141e+07	1.32402e+07	2.15892e+06	1.88109e+07	1.43373e+07	2.04343e+07	1.85051e+07	1.80437e+07
M773T236	772.621	235.617	1-(1z-octadecenyl)-2-(9z-octadecenoyl)-sn-glycero-3-phosphocholine	[M+H]+	HMDB0011243		Lipids and lipid-like molecules	Glycerophospholipids	Glycerophosphocholines	1.77559e+06	1.57658e+06	1.76051e+06	1.17086e+06	1.4634e+06	1.65556e+06	1.44322e+06	1.25334e+06	114277	1.4693e+06	1.06627e+06	2.19374e+06	1.11538e+06	2.02649e+06	2.05868e+06	255585	1.04437e+06	1.2633e+06	2.62927e+06	2.36702e+06	276922	1.87813e+06	2340750	1.23631e+06	1.71785e+06	1.35839e+06	1.558e+06
M72T535_2	72.0815	535.124	1,2-diamino-2-methylpropane	[M+H-NH3]+			Organic nitrogen compounds	Organonitrogen compounds	Amines	3.76589e+06	4.14726e+06	1.20986e+07	5.61089e+06	1.09008e+07	1.07011e+07	7.09919e+06	5.23e+06	2.37072e+07	4.46431e+06	5.10338e+06	5.24292e+06	1.71247e+06	1.01046e+07	5.34506e+06	3.58401e+07	5.05301e+06	1.10355e+07	6.98949e+06	7.95405e+06	1.75985e+06	1.37265e+07	7.92544e+06	2.97594e+06	3.26822e+07	3.26859e+07	3.36371e+07
M735T267	734.569	266.8	1,2-dihexadecanoyl-sn-glycero-3-phosphocholine	[M+H]+	HMDB0000564	C00157	Lipids and lipid-like molecules	Glycerophospholipids	Glycerophosphocholines	1.14408e+07	1.43404e+07	2.14926e+07	1.35233e+07	1.37368e+07	2.62016e+07	2.18829e+07	1.51524e+07	1.47008e+08	1.48417e+07	1.64264e+07	2.07832e+07	1.96649e+08	2.38676e+07	2.11566e+07	1.12088e+08	2.05549e+07	2.39528e+07	2.41774e+07	2.11288e+07	1.91657e+08	2.60965e+07	5.37677e+06	9.03675e+06	1.0411e+08	1.31727e+08	1.35583e+08
M552T48	551.504	47.5905	1,2-dihexadecanoyl-sn-glycerol	[M+H-H2O]+			Lipids and lipid-like molecules	Glycerolipids	Diradylglycerols	3.92245e+06	4.57435e+06	6.19546e+06	2.91913e+06	3.35156e+06	3.89809e+06	4.41977e+06	5.69399e+06	2.59184e+06	2.93399e+06	2.08719e+06	4.29421e+06	4.45451e+06	2.5412e+06	2.05945e+06	1.08413e+06	3.98505e+06	3.56654e+06	3.49186e+06	4.94786e+06	3.03361e+06	4.85954e+06	647004	2.82038e+06	5.25965e+06	4.43657e+06	4.37174e+06
M809T58	808.583	58.4049	1,2-dioleoyl-sn-glycero-3-phosphatidylcholine	[M+Na]+	HMDB0062690		Lipids and lipid-like molecules	Glycerophospholipids	Glycerophosphocholines	3.57465e+07	4.19711e+07	3.73844e+07	4.03004e+07	3.43048e+07	3.3198e+07	4.49448e+07	3.98247e+07	3.60468e+07	3.69269e+07	3.81227e+07	4.23169e+07	3.78592e+07	3.30934e+07	3.94179e+07	3.5015e+07	4.33337e+07	3.18049e+07	4.06679e+07	3.69283e+07	3.51333e+07	3.74352e+07	3.86656e+07	3.84661e+07	3.55432e+07	3.35329e+07	3.05876e+07
M745T227	744.549	227.087	1,2-dioleoyl-sn-glycero-3-phosphoethanolamine	[M+H]+	HMDB0009059		Lipids and lipid-like molecules	Glycerophospholipids	Glycerophosphoethanolamines	2.74966e+06	4.39096e+06	2.58582e+06	3.72263e+06	3.49811e+06	6.33753e+06	4.70495e+06	2.57141e+06	858318	3.53577e+06	5.83959e+06	4.04242e+06	814740	4.53153e+06	6.44371e+06	920474	5.13065e+06	5.62619e+06	5.85988e+06	1.63152e+06	1.62523e+06	4.47124e+06	2.36498e+06	3.15725e+06	8.62018e+06	5.77347e+06	6.26694e+06
M731T59	730.532	58.9192	1,2-dipalmitoleoyl-sn-glycero-3-phosphocholine	[M+H]+	HMDB0008002		Lipids and lipid-like molecules	Glycerophospholipids	Glycerophosphocholines	7.75024e+06	1.0142e+07	8.41689e+06	5.29809e+06	9.68875e+06	1.00763e+07	9.29378e+06	4.70486e+06	8.65206e+06	8.94956e+06	8.84374e+06	7.94466e+06	3.2005e+06	1.13185e+07	9.12502e+06	1.0749e+07	9.84347e+06	9.73531e+06	8.61583e+06	8.6794e+06	3.86698e+06	8.81861e+06	8.61061e+06	5.40434e+06	8.26502e+06	7.84641e+06	7.59503e+06
M743T267	742.536	267.014	1,2-dipalmitoyl-sn-glycero-3-phosphoethanolamine-n,n-dimethyl	[M+Na]+	HMDB0010566		Lipids and lipid-like molecules	Glycerophospholipids	Glycerophosphoethanolamines	614797	895514	1.86261e+06	613695	1.07442e+06	2.74406e+06	2.47218e+06	778496	7.82825e+06	772306	1.16362e+06	1.17867e+06	1.75274e+07	3.95819e+06	2.32783e+06	7.62705e+06	1.58157e+06	2.13742e+06	3.95708e+06	1.82157e+06	1.7814e+07	2.95793e+06	78467.8	416545	6.28248e+06	9.20082e+06	9.21052e+06
M707T59	706.536	59.3805	1,2-dipentadecanoyl-sn-glycero-3-phosphocholine	[M+H]+	HMDB0007934		Lipids and lipid-like molecules	Glycerophospholipids	Glycerophosphocholines	1.61852e+07	2.00233e+07	2.43539e+07	1.89358e+07	2.69835e+07	3.48775e+07	2.54823e+07	1.25234e+07	2.95132e+07	1.96865e+07	2.19478e+07	1.74297e+07	8.38953e+06	4.02071e+07	2.14165e+07	2.29022e+07	1.94304e+07	3.82597e+07	2.95676e+07	2.30581e+07	9.22365e+06	2.70297e+07	1.66321e+07	1.43081e+07	2.12383e+07	2.00805e+07	2.00354e+07
M371T47	371.101	47.1018	1-[2-hydroxy-4-(3-hydroxy-5-methylphenoxy)-6-methylphenyl]-3-methylbutane-2,3-diol	[M+K]+			Benzenoids	Benzene and substituted derivatives	Diphenylethers	3.61698e+06	3.4344e+06	3.17014e+06	4.46406e+06	3.30818e+06	3.30031e+06	3.50712e+06	3.8699e+06	2.53701e+06	3.66802e+06	3.62957e+06	3.75142e+06	3.25445e+06	3.69983e+06	2.23849e+06	2.70654e+06	2.8378e+06	1.74685e+06	2.82177e+06	3.38347e+06	2.63996e+06	2.05491e+06	2.56256e+06	2.17474e+06	3.50819e+06	3.47614e+06	2.80958e+06
M75T437_2	75.1003	437.003	1,3-diaminopropane	[M+H]+	HMDB0000002	C00986	Organic nitrogen compounds	Organonitrogen compounds	Amines	5.07508e+07	4.92964e+07	5.28959e+07	4.87908e+07	5.03401e+07	5.09382e+07	4.77303e+07	4.86846e+07	5.05961e+07	4.72787e+07	4.59973e+07	4.94841e+07	5.31558e+07	4.67709e+07	4.86731e+07	4.8684e+07	5.14434e+07	5.00859e+07	4.9309e+07	4.99019e+07	5.01087e+07	4.53846e+07	4.94971e+07	4.80803e+07	5.48769e+07	5.48764e+07	5.44626e+07
M159T465	159.092	464.875	1,5-diaminonaphthalene	[M+H]+		C19463				199804	216518	520938	214686	417937	642395	531366	157223	3.061e+06	268974	263908	261777	65280.4	721238	299426	4.73377e+06	202169	435735	477004	274383	134351	457704	479691	199642	4.65324e+06	4.71117e+06	4.71103e+06
M111T48	111.117	47.9772	1,8-octanediol	[M+H-2H2O]+		C14218	Lipids and lipid-like molecules	Fatty Acyls	Fatty alcohols	1.15153e+06	1.27194e+06	1.11523e+06	1.30331e+06	1.56541e+06	1.45512e+06	1.34558e+06	911192	1.5256e+06	1.07928e+06	1.24046e+06	1.43812e+06	1.08748e+06	1.27021e+06	1.17554e+06	1.84843e+06	1.14382e+06	1.02421e+06	1.2142e+06	1.14368e+06	1.21871e+06	1.26732e+06	1.53478e+06	1.16536e+06	1.1228e+06	792397	1.13459e+06
M303T795_2	303.178	794.969	19-hydroxyandrost-4-ene-3,17-dione	[M+H]+	HMDB0003955	C05290	Lipids and lipid-like molecules	Steroids and steroid derivatives	Androstane steroids	9111.96	4633.8	76117.8	88806.6	16764.3	66772.7	22725.1	388961	285461	1182.83	7573.31	7347.95	3851.88	12144.3	4510.4	296340	3952.01	152059	7238.62	961801	22688.8	686263	40951.1	3221.06	747053	747040	757628
M111T121	111.056	120.781	1-acetylimidazole	[M+H]+		C02560	Organoheterocyclic compounds	Azoles	Imidazoles	2.93178e+07	3.50373e+07	7.96498e+07	4.16518e+07	5.85523e+07	7.21792e+07	4.86922e+07	9.15742e+06	9.88809e+07	3.41138e+07	3.21499e+07	4.30354e+07	1.75662e+07	6.27249e+07	3.87746e+07	2.54435e+07	1.27119e+07	5.62925e+07	4.32689e+07	4.46387e+07	1.55595e+07	6.51641e+07	5.13699e+07	1.45167e+07	7.92738e+07	37578676	7.97494e+07
M84T681	84.045	680.626	1-Aminocyclopropanecarboxylic acid	(M+H-H2O)+	HMDB0036458	C01234	Organic acids and derivatives	Carboxylic acids and derivatives	"Amino acids, peptides, and analogues"	4.98089e+06	3.73897e+06	6.87673e+06	7.24223e+06	1.82306e+07	7.7807e+06	7.33401e+06	1.98901e+06	4.408e+07	6.31051e+06	8.2548e+06	2.54198e+06	2.54649e+06	1.20172e+07	6.63698e+06	2.41136e+07	4.97952e+06	7.48848e+06	8.65468e+06	3.58329e+06	3.43394e+06	3.85712e+06	9.62649e+06	5.21025e+06	4.2745e+07	4.3137e+07	4.6333e+07
M125T375	125.082	374.725	1-butylimidazole	[M+H]+			Organoheterocyclic compounds	Azoles	Imidazoles	4.06468e+06	5.50161e+06	1.15058e+07	2.91931e+06	8.37822e+06	2.03036e+07	1.67663e+07	6.14566e+06	3.58056e+07	4.55409e+06	1.05532e+07	338531	185272	1.01709e+07	8.80512e+06	3.72025e+07	9.71061e+06	5.79643e+06	302980	5.59855e+07	1.41669e+06	1.41935e+07	5.32199e+06	2.24948e+06	6.5307e+07	6.5193e+07	4.97034e+07
M183T349	183.162	349.139	1-cyclohexyl-4-piperidinamine	[M+H]+			Organic nitrogen compounds	Organonitrogen compounds	Cyclohexylamines	428292	513026	267077	485523	374544	548014	983193	202539	1.44981e+06	624118	554315	329388	493614	296758	553174	397235	673961	900524	560219	405022	531563	232984	397754	484431	721307	1.12369e+06	1.12e+06
M295T55	295.118	55.077	(1e,4e)-1,5-bis(4-methoxyphenyl)penta-1,4-dien-3-one	[M+H]+			Benzenoids	Phenol ethers	Anisoles	1.06475e+06	2.27183e+06	837750	5.91358e+06	671759	1.33999e+06	6.13733e+06	816417	8.44278e+06	695270	1.27345e+06	3.72183e+06	1.26846e+06	910879	904469	6.77176e+06	768018	1.01896e+06	970365	5.58936e+06	1.76139e+06	1.31452e+06	1.33103e+06	972284	6.98224e+06	7.00594e+06	6.6614e+06
M198T52	198.185	51.679	1-ethyl-4-(4-piperidinyl)piperazine	[M+H]+			Organoheterocyclic compounds	Diazinanes	Piperazines	7.56939e+06	7.21446e+06	7.26384e+06	2.88633e+06	8.57306e+06	9.11979e+06	5.72559e+06	3.21938e+06	9.76555e+06	6.48874e+06	3.79538e+06	3.38124e+06	5.48143e+06	1.33855e+06	2.22365e+06	7.31034e+06	4.3584e+06	2.53758e+06	4.88163e+06	3.46429e+06	4.12626e+06	6.84131e+06	8.49884e+06	6.18035e+06	1.96906e+07	9.91995e+06	2.06742e+07
M85T96	85.029	96.0924	1h-1,2,4-triazol-3-amine	[M+H]+		C11261	Organoheterocyclic compounds	Azoles	Triazoles	1.05931e+06	338599	2.27798e+06	3.32581e+06	80868.6	2.50304e+06	1.18405e+06	442180	4.483e+06	4.42934e+06	1.16704e+06	653013	61544.2	1.3884e+06	2.89423e+06	1.47438e+06	2.19592e+06	2.81465e+06	773841	863673	689109	929693	895797	2.70765e+06	2.31298e+06	2.62317e+06	3.49797e+06
M747T59_2	746.609	58.9306	1-hexadecyl-2-(9z-octadecenoyl)-sn-glycero-3-phosphocholine	[M+H]+			Lipids and lipid-like molecules	Glycerophospholipids	Glycerophosphocholines	2.18693e+07	2.52357e+07	2.18629e+07	6.19652e+06	1.22986e+07	1.58773e+07	1.77016e+07	1.93337e+07	1.27868e+07	1.60564e+07	2.53927e+07	5.27972e+06	3.39029e+06	2.39565e+07	1.91149e+07	9.57643e+06	610528	8.01162e+06	1.83447e+07	2.31961e+07	1.84335e+07	9.46358e+06	2.8768e+07	2.02765e+07	1.58584e+07	1.63335e+07	1.36078e+07
M482T281	482.36	280.975	1-hexadecyl-sn-glycero-3-phosphocholine	[M+H]+			Lipids and lipid-like molecules	Glycerophospholipids	Glycerophosphocholines	17838.8	45822.8	35633.9	38459	31777.4	41304.2	52409.7	58139.5	111962	62547.9	85459	59250.9	78559.3	84829.3	18453.2	219389	46517.4	36994.7	17774.4	68302.1	61261.4	51981.9	128872	98504.2	1.45318e+07	1.06026e+07	1.11947e+07
M568T800	568.185	800.412	1h-indole-5-sulfonamide, n-(3-chlorophenyl)-3-[[3,5-dimethyl-4-[(4-methyl-1-piperazinyl)carbonyl]-1h-pyrrol-2-yl]methylene]-2,3-dihydro-n-methyl-2-oxo-, (3z)-	[M+H]+			Benzenoids	Benzene and substituted derivatives	Sulfanilides	1.66979e+06	1.10253e+06	1.35493e+06	458187	750719	1.40358e+06	1.78229e+06	574991	7.7276e+06	1.64742e+06	640666	1.52543e+06	446464	4.13412e+06	2.85032e+06	1.16289e+07	1.49687e+06	1.05125e+06	3.60651e+06	1.67832e+06	230840	1.62289e+06	709872	682207	7.91681e+06	7.71896e+06	7.7115e+06
M191T51	191.143	50.7412	1-methyl-4-benzylpiperazine	[M+H]+			Benzenoids	Benzene and substituted derivatives	Phenylmethylamines	6.68564e+06	6.66307e+06	6.36121e+06	1.62405e+06	6.52846e+06	6.69763e+06	6.07493e+06	2.98305e+06	945620	6.35215e+06	2.97384e+06	2.38909e+06	3.76455e+06	3.37776e+06	1.51425e+06	1.13165e+06	4.76125e+06	1.4245e+06	5.6527e+06	2.7802e+06	3.25248e+06	5.20691e+06	6.51775e+06	5.06127e+06	6.23939e+06	4.59954e+06	4.83058e+06
M282T498	282.12	497.991	1-methyladenosine	[M+H]+	HMDB0003331	C02494	"Nucleosides, nucleotides, and analogues"	Purine nucleosides		256216	346746	367350	135076	338936	646211	654104	89229.7	1.60686e+06	303702	418947	338198	84583.6	1.26735e+06	602676	2.8098e+06	477043	309055	612867	202391	53109.3	339176	295273	146246	1.98846e+06	2.07564e+06	2.07525e+06
M126T61_1	126.092	60.6748	1-methylhistamine	[M+H]+	HMDB0000898	C05127	Organic nitrogen compounds	Organonitrogen compounds	Amines	1.6923e+06	1.58065e+06	1.51106e+06	1.52463e+06	1.04034e+06	2.32831e+06	1.65762e+06	1.10116e+06	8.74712e+06	1.51197e+06	1.1342e+06	1.61667e+06	2.25619e+06	1.03813e+06	1.46981e+06	6.40678e+06	1.89433e+06	2.21527e+06	1.19882e+06	1.40463e+06	1.78957e+06	1.60363e+06	2.35503e+06	1.8461e+06	1.51593e+07	1.63172e+07	1.62644e+07
M170T424	170.081	423.621	1-methyl-l-histidine	[M+H]+	HMDB0000001	C01152	Organic acids and derivatives	Carboxylic acids and derivatives	Amino acids, peptides, and analogues	236522	283856	704538	268686	166579	353934	344238	395653	1.22583e+06	289248	332025	873665	120488	410081	748426	3.48423e+06	399028	257786	588331	377312	130076	548058	464658	87433.5	2.55342e+06	2.51068e+06	2.55292e+06
M101T248	101.108	247.808	1-methylpiperazine	[M+H]+			Organoheterocyclic compounds	Diazinanes	Piperazines	6.44331e+06	6.66879e+06	6.08232e+06	6.43906e+06	6.4038e+06	6.17503e+06	6.19273e+06	6.43528e+06	6.17681e+06	6.07287e+06	6.41304e+06	6.38389e+06	6.71937e+06	5.54736e+06	6.53275e+06	6.38263e+06	5.27292e+06	5.54194e+06	5.00983e+06	5.57493e+06	6.53729e+06	5.81108e+06	6.20719e+06	6.01864e+06	5.97546e+06	6.17736e+06	6.18626e+06
M110T283	110.035	283.298	1-methylxanthine	[M+H-C2H3ON]+	HMDB0010738	C16358	Organoheterocyclic compounds	Imidazopyrimidines	Purines and purine derivatives	3.01568e+06	2.76321e+06	5.07292e+06	2.15786e+06	3.6096e+06	4.70372e+06	4.42088e+06	1.47432e+06	1.07601e+07	3.45032e+06	2.85623e+06	4.17083e+06	1.40644e+06	1.0765e+07	7.01073e+06	1.69011e+07	5.73024e+06	4.24055e+06	7.42006e+06	2.87806e+06	611912	3.38198e+06	3.10551e+06	2.43728e+06	1.12883e+07	1.46767e+07	1.1385e+07
M468T343	468.309	342.836	1-myristoyl-sn-glycero-3-phosphocholine	[M+H]+	HMDB0010379		Lipids and lipid-like molecules	Glycerophospholipids	Glycerophosphocholines	200978	218889	196747	211303	268057	177711	185611	159969	421088	200709	249294	221943	163035	172680	224186	415327	210390	230318	192538	213860	166609	300631	200930	193259	398931	248757	286195
M173T53	173.081	53.3461	1-naphthoic acid	[M+H]+		C14091	Benzenoids	Naphthalenes	Naphthalenecarboxylic acids and derivatives	2.23381e+07	2.81325e+07	2.28551e+07	2.2454e+07	2.63125e+07	3.2555e+07	2.93117e+07	2.03865e+07	5.80368e+07	2.19328e+07	3.0933e+07	2.67252e+07	2.24459e+07	2.29056e+07	2.53764e+07	5.21858e+07	2.36327e+07	1.82423e+07	3.0207e+07	2.97052e+07	3.08531e+07	3.05175e+07	3.36522e+07	2.57239e+07	5.4643e+07	5.69905e+07	5.92211e+07
M399T53	399.31	52.5297	1-oleoyl-2-acetyl-sn-glycerol	[M+H]+			Lipids and lipid-like molecules	Glycerolipids	Diradylglycerols	1.21356e+06	1.57717e+06	938507	730187	693095	1.68922e+06	1.6587e+06	615358	1.08016e+06	587922	1.32519e+06	1.12699e+06	1.02788e+06	591592	901925	1.70917e+06	647111	615384	1.37193e+06	1.7753e+06	1.55954e+06	1.49628e+06	1.61693e+06	1.04297e+06	4.27504e+06	3.43045e+06	3.16904e+06
M602T65	601.519	64.6796	1-oleoyl-2-linoleoyl-rac-glycerol	[M+H-H2O]+			Lipids and lipid-like molecules	Fatty Acyls	Lineolic acids and derivatives	332205	494531	822317	191273	310983	913654	719368	362481	78721.3	268976	392647	405769	146094	688371	538929	49308.4	469630	572961	954655	906637	178447	707441	321540	289023	2.40186e+06	1.73813e+06	1.76715e+06
M733T59	732.553	58.9612	1-oleoyl-2-myristoyl-sn-glycero-3-phosphocholine	[M+H]+	HMDB0008097		Lipids and lipid-like molecules	Glycerophospholipids	Glycerophosphocholines	5.68218e+07	5.73719e+07	6.42847e+07	5.76558e+07	5.78236e+07	5.78474e+07	6.28715e+07	4.47194e+07	6.37567e+07	5.81634e+07	6.01925e+07	6.03808e+07	3.16332e+07	7.64518e+07	6.55563e+07	5.95856e+07	6.62307e+07	6.38353e+07	5.6913e+07	5.69916e+07	3.64694e+07	6.63292e+07	6.42763e+07	5.1099e+07	6.11149e+07	5.56054e+07	5.63322e+07
M761T59	760.584	58.9612	1-oleoyl-2-palmitoyl-sn-glycero-3-phosphocholine	[M+H]+	HMDB0008100		Lipids and lipid-like molecules	Glycerophospholipids	Glycerophosphocholines	2.56559e+08	2.41911e+08	2.73268e+08	3.48315e+08	2.5658e+08	2.57447e+08	2.64024e+08	2.05651e+08	2.58999e+08	2.64588e+08	2.7118e+08	2.53918e+08	155941545	3.13328e+08	2.71919e+08	2.2975e+08	271784067	2.40597e+08	2.55958e+08	2.50793e+08	1.8225e+08	2.73348e+08	2.53569e+08	262355804	2.64139e+08	261586613	2.39812e+08
M522T242	522.355	242.106	1-oleoyl-sn-glycero-3-phosphocholine	[M+H]+	HMDB0002815		Lipids and lipid-like molecules	Glycerophospholipids	Glycerophosphocholines	883302	1.13136e+06	697337	587781	623088	1.00397e+06	917946	94577.5	342603	593096	1.13395e+06	461272	303279	1.31583e+06	1.1747e+06	23289.4	294071	280224	557813	399732	269277	200791	1.53485e+06	317348	3.15446e+07	2.45037e+07	3.27209e+07
M807T58	806.567	58.1493	1-palmitoyl-2-docosahexaenoyl-sn-glycero-3-phosphocholine	[M+H]+	HMDB0007991		Lipids and lipid-like molecules	Glycerophospholipids	Glycerophosphocholines	9.00354e+06	1.0089e+07	8.74097e+06	9.06645e+06	9.62559e+06	9.08608e+06	9.9402e+06	9.15703e+06	1.09625e+07	9.2833e+06	9.57893e+06	9.05241e+06	1.04515e+07	8.71646e+06	9.02792e+06	1.24176e+07	1.02671e+07	9.01304e+06	9.26625e+06	9.03446e+06	9.22081e+06	8.45445e+06	9.54342e+06	9.32664e+06	1.24037e+07	1.08248e+07	1.03495e+07
M454T291	454.292	291.437	1-palmitoyl-2-hydroxy-sn-glycero-3-phosphoethanolamine	[M+H]+	HMDB0011503		Lipids and lipid-like molecules	Glycerophospholipids	Glycerophosphoethanolamines	2910.76	3212.86	9.731e+06	25698.4	8.71325e+06	2996.09	6793.69	41031.1	12804.5	4110.43	9.65576e+06	3164.23	4700.39	1.07446e+07	9480.74	134006	9.43101e+06	4017.89	2745.57	23338.2	6107.41	2955.6	34759.3	12237.4	1.39127e+06	945682	836176
M679T255	678.505	255.089	1-palmitoyl-2-lauroyl-sn-glycero-3-phosphorylcholine	[M+H]+			Lipids and lipid-like molecules	Glycerophospholipids	Glycerophosphocholines	745331	805701	877596	579091	997550	833936	941949	401200	162659	714969	865225	914959	312181	904860	920498	314964	833912	945262	771206	835986	361526	899205	362273	325392	982861	587830	593384
M313T50	313.274	50.1896	1-palmitoyl-2-linoleoyl-rac-glycerol	[M+H-C18H32O2]+			Lipids and lipid-like molecules	Fatty Acyls	Lineolic acids and derivatives	5.05002e+06	8.15821e+06	1.20849e+07	4.13882e+06	6.85438e+06	6.50931e+06	7.96941e+06	6.28664e+06	2.67102e+06	3.76327e+06	8.41229e+06	6.16839e+06	4.13399e+06	6.52304e+06	5.41553e+06	1.7815e+06	5.96122e+06	7.26372e+06	8.70348e+06	9.18348e+06	5.22837e+06	8.08911e+06	6.22173e+06	5.67081e+06	2.26058e+07	1.70582e+07	1.70379e+07
M759T59	758.569	58.9306	1-palmitoyl-2-linoleoyl-sn-glycero-3-phosphocholine	[M+H]+	HMDB0007973		Lipids and lipid-like molecules	Glycerophospholipids	Glycerophosphocholines	8.12392e+07	8.65778e+07	7.75765e+07	8.58187e+07	8.47219e+07	7.67504e+07	8.47474e+07	7.07471e+07	7.88482e+07	7.78953e+07	8.66296e+07	8.71406e+07	5.67383e+07	9.23996e+07	8.82996e+07	8.45918e+07	8.73671e+07	8.07949e+07	8.32325e+07	8.41165e+07	6.11735e+07	8.08419e+07	8.04212e+07	8.06656e+07	8.03727e+07	7.12475e+07	7.41149e+07
M741T266	740.52	266.316	1-palmitoyl-2-oleoyl-sn-glycero-3-phosphoethanolamine	[M+Na]+	HMDB0008927		Lipids and lipid-like molecules	Glycerophospholipids	Glycerophosphoethanolamines	38578.9	79084.4	119618	1.40122e+06	29012.6	162171	497879	1.41144e+06	3.88159e+06	45791.8	30737.9	62410.6	9.38266e+06	182908	66427.8	2.38961e+06	116106	90035.1	219251	54398.2	1.02874e+07	83429.6	28298.3	3.77008e+06	2.1287e+06	4.1676e+06	4.16758e+06
M578T48	577.519	48.0974	1-palmitoyl-2-oleoyl-sn-glycerol	[M+H-H2O]+	HMDB0007102		Lipids and lipid-like molecules	Glycerolipids	Diradylglycerols	7.25654e+06	1.09456e+07	1.08511e+07	7.12638e+06	1.11255e+07	1.37592e+07	1.17788e+07	7.97358e+06	2.02202e+06	6.91755e+06	1.11181e+07	8.16255e+06	4.66584e+06	1.19178e+07	1.0792e+07	1.51311e+06	8.86156e+06	1.22776e+07	1.3665e+07	1.2992e+07	6.80935e+06	1.30362e+07	8.28694e+06	8.29366e+06	2.18511e+07	2.2296e+07	1.99112e+07
M331T53	331.284	53.0941	1-palmitoylglycerol	[M+H]+			Lipids and lipid-like molecules	Glycerolipids	Monoradylglycerols	1.59723e+06	1.53149e+06	929749	1.25329e+06	890902	827896	1.24126e+06	645216	194296	1.82197e+06	3.08017e+06	1.19017e+06	1.11826e+06	780880	2.18775e+06	545557	1.18744e+06	988861	966266	1.35049e+06	1.31566e+06	1.14986e+06	2.02223e+06	1.31524e+06	3.81086e+06	2.58351e+06	2.64841e+06
M496T292	496.34	292.107	1-palmitoyl-sn-glycero-3-phosphocholine	[M+H]+	HMDB0010382		Lipids and lipid-like molecules	Glycerophospholipids	Glycerophosphocholines	2.80907e+06	2.48868e+06	2.33121e+06	3.0808e+06	2.96492e+06	1.99192e+06	1.33866e+06	3.94799e+06	2.91981e+06	3.73201e+06	2.93467e+06	1.24647e+06	2.81473e+06	2.05609e+06	1.81852e+06	1.22638e+07	2.28231e+06	3.4447e+06	3.49458e+06	2.16808e+06	4.04559e+06	2.47865e+06	5.55849e+06	3.92651e+06	2.14216e+06	1.67716e+06
M482T341	482.324	341.197	1-pentadecanoyl-sn-glycero-3-phosphocholine	[M+H]+	HMDB0010381		Lipids and lipid-like molecules	Glycerophospholipids	Glycerophosphocholines	1.54873e+06	1.801e+06	1.24688e+06	1.5608e+06	1.73896e+06	1.13034e+06	1.07801e+06	1.62681e+06	686759	1.73203e+06	1.41394e+06	1.61197e+06	1.41341e+06	1.12905e+06	1.48392e+06	1.00996e+06	1.575e+06	1.70339e+06	1.22821e+06	1.71771e+06	1.49088e+06	1.76935e+06	1.58938e+06	1.70472e+06	1.03183e+06	684878	610186
M123T77	123.081	77.4998	1-phenylethanol	[M+H]+	HMDB0032619	C07112				2.23735e+06	393487	4.53107e+06	4.04095e+06	87060.6	4.10872e+06	3.85509e+06	150212	4.47106e+08	218654	4.70457e+06	6.66801e+06	279400	4.37307e+06	460433	3.85876e+08	5.09475e+06	1.00041e+07	1.91075e+06	2.10596e+06	593135	7.83524e+06	7.1907e+06	1.27722e+06	2.36385e+08	2.62901e+08	2.35956e+08
M216T59	216.196	59.1479	1-pyrrolidineethanol, .alpha.-phenyl-.beta.-propyl-	[M+H-H2O]+			Organic nitrogen compounds	Organonitrogen compounds	Amines	1.0489e+06	957296	811865	695818	581370	1.58055e+06	1.35637e+06	570928	1.27206e+07	740679	584035	1.14395e+06	1.06615e+06	480633	672074	3.80131e+06	652134	2.15635e+06	629727	1.0089e+06	1.1075e+06	1.11212e+06	770549	616721	1.47568e+07	1.47604e+07	1.55335e+07
M141T356	141.139	355.613	(1r,5s)-8-methyl-8-azabicyclo[3.2.1]octan-3-amine	[M+H]+						620880	1.23236e+06	5.16935e+06	2.84932e+06	1.58031e+06	3.74233e+06	1.31086e+06	3.81498e+06	229975	825787	842655	1.71446e+06	292927	1.92506e+06	1.72126e+06	214546	1.55196e+06	5.43562e+06	1.85742e+06	5.61757e+06	161006	7.41929e+06	3.54712e+06	520404	218135	226794	226756
M835T58	834.599	58.1996	1-stearoyl-2-docosahexaenoyl-sn-glycero-3-phosphocholine	[M+H]+	HMDB0008057		Lipids and lipid-like molecules	Glycerophospholipids	Glycerophosphocholines	1.2804e+07	1.0977e+07	1.1192e+07	1.16279e+07	1.21201e+07	9.94887e+06	1.04353e+07	1.12727e+07	1.25599e+07	1.2943e+07	1.22534e+07	1.48248e+07	1.18243e+07	1.05091e+07	1.14943e+07	1.44437e+07	1.22745e+07	1.03562e+07	9.52906e+06	1.16459e+07	1.04738e+07	1.25214e+07	1.05378e+07	1.28947e+07	1.3105e+07	1.38619e+07	1.08346e+07
M787T59	786.6	58.9612	1-stearoyl-2-linoleoyl-sn-glycero-3-phosphocholine	[M+H]+	HMDB0008039		Lipids and lipid-like molecules	Glycerophospholipids	Glycerophosphocholines	1.16791e+08	1.20682e+08	1.17608e+08	1.14644e+08	1.04469e+08	1.06797e+08	1.05591e+08	9.57372e+07	1.22969e+08	1.21938e+08	109917529	1.19804e+08	7.56211e+07	1.28735e+08	1.08107e+08	1.1751e+08	1.08088e+08	9.98537e+07	1.02726e+08	1.19585e+08	7.87496e+07	1.08168e+08	1.10148e+08	1.10224e+08	1.23903e+08	1.16725e+08	1.07049e+08
M604T67	603.534	66.6489	1-stearoyl-2-linoleoyl-sn-glycerol	[M+H-H2O]+	HMDB0007161		Lipids and lipid-like molecules	Fatty Acyls	Lineolic acids and derivatives	1.15053e+06	1.47225e+06	2.97587e+06	1.17694e+06	1.15503e+06	1.80444e+06	1.57374e+06	1.09137e+06	582884	1.2099e+06	1.16612e+06	1.70686e+06	904038	1.47998e+06	2.50459e+06	189649	1.71044e+06	1.56721e+06	2.33244e+06	1.4736e+06	990918	1.85317e+06	450476	1.0022e+06	9.31669e+06	7.43389e+06	7.48175e+06
M769T264	768.551	264.233	1-stearoyl-2-oleoyl-sn-glycero-3-phosphoethanolamine	[M+Na]+	HMDB0008993		Lipids and lipid-like molecules	Glycerophospholipids	Glycerophosphoethanolamines	1.48312e+06	2.33632e+06	3.53879e+06	1.66179e+06	2.5157e+06	6.65036e+06	4.4748e+06	1.70627e+06	2.26646e+07	2.92521e+06	3.71398e+06	2.67791e+06	7.507e+06	5.89157e+06	5.47357e+06	1.73276e+07	3.59008e+06	3.52792e+06	5.46658e+06	3.90131e+06	7.86123e+07	4.05023e+06	1.48648e+06	1.36732e+06	1.64189e+07	2.44396e+07	2.44991e+07
M811T260	810.599	259.579	1-Stearoyl-2-oleoyl-sn-glycerol 3-phosphocholine (SOPC)	(M+Na)+	HMDB0000564/HMDB0007878/HMDB0007879/HMDB0007880/HMDB0007882/HMDB0007884/HMDB0007886/HMDB0007887/HMDB0007897/HMDB0007898/HMDB0007911/HMDB0007912/HMDB0007913/HMDB0007914/HMDB0007936/HMDB0007937/HMDB0007938/HMDB0007939/HMDB0007940/HMDB0007958/HMDB0007959/HMDB0007960/HMDB0007961/HMDB0007964/HMDB0007966/HMDB0007967/HMDB0007981/HMDB0007982/HMDB0007983/HMDB0007984/HMDB0007985/HMDB0008002/HMDB0008003/HMD…	C00157	Lipids and lipid-like molecules	Glycerophospholipids	Glycerophosphocholines	5.24926e+06	6.91221e+06	1.18375e+07	7.88447e+06	9.82813e+06	1.25236e+07	1.01535e+07	8.6562e+06	2.19533e+07	7.40091e+06	1.0286e+07	9.80694e+06	7.53027e+07	1.318e+07	1.55655e+07	2.28294e+07	1.08438e+07	1.40054e+07	1.44067e+07	1.259e+07	8.28944e+07	1.3426e+07	8.23119e+06	5.48854e+06	2.29925e+07	2.988e+07	2.92888e+07
M359T52	359.316	52.1575	1-stearoyl-rac-glycerol	[M+H]+			Lipids and lipid-like molecules	Glycerolipids	Monoradylglycerols	3.86955e+06	3.57512e+06	2.72323e+06	1.28949e+06	3.19534e+06	2.36146e+06	2.80403e+06	2.14182e+06	572398	1.25356e+06	6.34976e+06	1.13023e+06	2.4015e+06	1.50104e+06	2.68331e+06	1.65951e+06	1.26419e+06	1.92699e+06	3.54321e+06	3.64583e+06	3.82406e+06	2.7354e+06	5.34285e+06	3.71033e+06	5.08561e+06	3.92096e+06	3.72345e+06
M524T146	524.371	146.082	1-Stearoyl-sn-glycerol 3-phosphocholine	(M+H)+						2632.37	2886.84	50565.3	1928.06	5758.3	1748.57	1461.6	1.01894e+07	2951.32	4417.13	2890.36	5176.86	1.04966e+07	10267.6	8147.3	2493.14	8945.64	4616.57	3900.78	956.055	1.10138e+07	3615.63	3403.45	1.13864e+07		522220	675803
M524T281	524.371	280.981	1-Stearoyl-sn-glycerol 3-phosphocholine(LPC(18:0))	[M+H]+	HMDB0010384	C04230	Lipids and lipid-like molecules	Glycerophospholipids	Glycerophosphocholines	5.93763e+06	5.13241e+06	5.39377e+06	7.00641e+06	3.81068e+06	1.74993e+06	2.30642e+06	6.59389e+06	5.16485e+06	4.56808e+06	4.10859e+06	5.73096e+06	1.03023e+07	1.56088e+06	6.31451e+06	1.22525e+07	5.42555e+06	4.94555e+06	2.40389e+06	4.83552e+06	9.80604e+06	3.14936e+06	8.22825e+06	4.66883e+06	5.01656e+06	5.55147e+06
M210T270	210.134	269.541	2,2-bis[hydroxymethyl]-2,2',2''-nitrilotriethanol	[M+H]+			Organic nitrogen compounds	Organonitrogen compounds	Amines	1.70518e+06	2.10956e+06	1.55344e+06	2.5076e+06	2.5635e+06	836191	1.17188e+06	1.01734e+06	2.41594e+06	2.50826e+06	1.0134e+06	1.35835e+06	447825	1.442e+06	2.04822e+06	1.17308e+06	925639	1.69416e+06	2.02111e+06	972383	35130.3	1.03394e+06	5.28187e+06	5.45806e+06	9.10015e+06	8.35245e+06	8.31912e+06
M448T73	448.233	72.8036	2-(2h-benzotriazol-2-yl)-4,6-bis(1-methyl-1-phenylethyl)phenol	[M+H]+			Phenylpropanoids and polyketides	Diarylheptanoids	Linear diarylheptanoids	122108	286868	89750.2	733376	61215.3	117548	684162	98673.8	6295.39	132453	78393.6	494360	134067	47334.2	71267.5	192930	128262	105153	59550.3	631465	173724	156133	16388.2	85118.4	7.44023e+06	6.8898e+06	7.47999e+06
M246T99	246.243	99.4132	2,4,6-tri-tert-butylaniline	[M+H-CH4]+			Benzenoids	Benzene and substituted derivatives	Phenylpropanes	1.79387e+07	1.6164e+07	1.85896e+07	1.79128e+07	1.79507e+07	1.82629e+07	1.66713e+07	2.04053e+07	1.83765e+07	1.83594e+07	1.72688e+07	1.72997e+07	2.09908e+07	2.0978e+07	1.92445e+07	4.87027e+07	1.69833e+07	1.78785e+07	1.6912e+07	1.83231e+07	1.81008e+07	1.68584e+07	1.92018e+07	2.06818e+07	1.53378e+07	1.44347e+07	1.31988e+07
M108T130	108.056	130.126	2,4-diaminotoluene	[M+H-CH3]+	HMDB0041799	C14401	Benzenoids	Benzene and substituted derivatives	Toluenes	3.60448e+06	4.76526e+06	1.08006e+07	5.6096e+06	8.8148e+06	1.28234e+07	7.4449e+06	4.98091e+06	1.23395e+07	5.05556e+06	4.79968e+06	6.47309e+06	1.98671e+06	9.31527e+06	5.97245e+06	1.31882e+07	5.60825e+06	9.73516e+06	6.97484e+06	6.67481e+06	1.82932e+06	1.02406e+07	7.5768e+06	3.27714e+06	1.45321e+07	1.76814e+07	1.76637e+07
M192T67	192.159	66.6857	2,4-dimethylmethcathinone	[M+H]+			Organic oxygen compounds	Organooxygen compounds	Carbonyl compounds	1.04785e+06	460758	285990	505188	373436	608231	349963	582572	3.55482e+06	584397	604541	371084	962060	566318	548581	2.4804e+06	308141	370459	458934	380006	571335	225868	1.83004e+06	535748	2.2731e+06	4.18366e+06	1.78385e+06
M221T707	221.019	706.862	2-(4-pyridyl)-4-methylthiazole-5-carboxylic acid	[M+H]+			Organoheterocyclic compounds	Azoles	Thiazoles	802293	1.49798e+06	1.88773e+06	1.76452e+06	3.315e+06	2.5388e+06	1.40294e+06	788426	3.91694e+06	1.04088e+06	1.5458e+06	1.41923e+06	418899	2.50299e+06	1.5907e+06	6.36947e+06	1.30583e+06	2.95386e+06	2.52239e+06	1.37175e+06	359817	1.78543e+06	2.28587e+06	753142	7.17509e+06	6.82353e+06	6.82572e+06
M128T814	128.071	814.332	2,6-diaminopimelic acid	[M+H-CH5O2N]+			Organic acids and derivatives	Carboxylic acids and derivatives	Amino acids, peptides, and analogues	1.55811e+06	2.04947e+06	2.98365e+06	3.59403e+06	2.63828e+06	2.70321e+06	1.63392e+06	1.82978e+06	3.6076e+06	1.21212e+06	1.29221e+06	1.3235e+06	963128	2.00571e+06	1.51086e+06	6.56909e+06	1.60022e+06	2.58683e+06	1.75575e+06	3.7226e+06	925115	2.88339e+06	2.48513e+06	1.14758e+06	5.15257e+06	5.17253e+06	5.18813e+06
M122T57	122.097	57.0787	2,6-xylidine	[M+H]+	HMDB0060677	C11004	Benzenoids	Benzene and substituted derivatives	Xylenes	6.52412e+06	6.72133e+06	5.37124e+06	6.15557e+06	5.32294e+06	8.36605e+06	9.8554e+06	5.42994e+06	3.25577e+07	7.47117e+06	5.46357e+06	8.98294e+06	7.77158e+06	7.22433e+06	6.59657e+06	2.18005e+07	6.55259e+06	9.44503e+06	5.90125e+06	6.50787e+06	7.282e+06	6.24262e+06	9.99294e+06	5.96395e+06	3.01999e+07	3.1682e+07	3.02067e+07
M120T459	120.081	458.982	2-amino-1-phenylethanol	[M-H2O+H]+	HMDB0001065	C02735	Organic nitrogen compounds	Organonitrogen compounds	Amines	1.10797e+07	1.10282e+07	3.58136e+07	1.21074e+07	1.89299e+07	2.97008e+07	2.15157e+07	1.22885e+07	8.20854e+07	1.15427e+07	1.39551e+07	1.50482e+07	4.15208e+06	2.61187e+07	1.51687e+07	1.11334e+08	1.41813e+07	2.57633e+07	1.83994e+07	2.14735e+07	4.75195e+06	2.94224e+07	1.95908e+07	6.23214e+06	1.02924e+08	1.03295e+08	1.14465e+08
M88T437	88.0874	436.877	2-amino-2-methyl-1,3-propanediol	[M+H-H2O]+		C11260	Organic nitrogen compounds	Organonitrogen compounds	Amines	1.10173e+06	1.27986e+06	3.55644e+06	1.96091e+06	1.47028e+06	2.7424e+06	1.16901e+06	2.50938e+06	1.59382e+06	920285	906297	1.51858e+06	606746	1.52445e+06	1.25905e+06	2.66029e+06	1.44243e+06	3.0998e+06	1.57152e+06	3.36542e+06	836618	3.75991e+06	2.09732e+06	749410	2.78717e+06	2.8424e+06	2.84276e+06
M144T337	144.066	336.836	2-aminoadipic acid	[M+H-H2O]+	HMDB0000510	C00956	Organic acids and derivatives	Carboxylic acids and derivatives	Amino acids, peptides, and analogues	457659	482351	1.22609e+06	477868	671455	1.26543e+06	1.00816e+06	463123	1.32176e+06	567027	562519	762756	160631	1.31931e+06	791348	2.6396e+06	715528	1.0718e+06	947686	735998	141460	1.00209e+06	509548	280313	2.94188e+06	2.85178e+06	2.85351e+06
M110T432	110.072	432.278	2-aminophenol	[M+H]+		C01987	Benzenoids	Benzene and substituted derivatives	Aniline and substituted anilines	1.78726e+06	2.49476e+06	7.23446e+06	4.58324e+06	4.16994e+06	7.2083e+06	3.9234e+06	5.0696e+06	1.44944e+07	2.09683e+06	2.76812e+06	3.35699e+06	784304	4.94474e+06	8.98549e+06	1.89104e+07	3.03689e+06	8.65546e+06	4.01444e+06	1.84173e+07	598181	1.01691e+07	1.0268e+07	1.49322e+06	2.45217e+07	2.50706e+07	2.50674e+07
M117T656	117.066	655.885	2-deoxy-d-ribose	[M+H-H2O]+		C01801	Organic oxygen compounds	Organooxygen compounds	Carbonyl compounds	7.34502e+06	5.79612e+06	6.10756e+06	5.02682e+06	1.01368e+07	7.47721e+06	7.22819e+06	2.52011e+06	9.82203e+06	7.5186e+06	5.5056e+06	4.8465e+06	4.10273e+06	1.06801e+07	6.92266e+06	1.15587e+07	6.05919e+06	6.13163e+06	9.77355e+06	3.93545e+06	3.52832e+06	4.23881e+06	4.78608e+06	5.7734e+06	9.8288e+06	9.86795e+06	9.86738e+06
M793T242	792.552	242.199	2-docosahexaenoyl-1-stearoyl-sn-glycero-3-phosphoethanolamine	[M+H]+	HMDB0009012		Lipids and lipid-like molecules	Glycerophospholipids	Glycerophosphoethanolamines	1.91298e+06	1.71327e+06	1.69618e+06	1.88814e+06	1.85862e+06	1.72704e+06	1.7578e+06	1.91524e+06	225796	1.86518e+06	1.81267e+06	1.79112e+06	4.48845e+06	1.72173e+06	1.75872e+06	404433	1.77755e+06	1.68983e+06	1.57376e+06	1.65648e+06	422535	1.63522e+06	1.91575e+06	1.99079e+06	2.09344e+06	957623	1.07647e+06
M606T313	605.55	313.14	2-edahma [dmed-fahfa]	[M+H]+						6.21211e+06	7.22421e+06	6.07948e+06	4.34271e+06	4.98184e+06	5.60029e+06	6.04924e+06	2.54101e+06	3.39912e+06	5.53421e+06	7.12034e+06	5.75349e+06	3.38911e+06	5.46876e+06	5.48056e+06	3.37292e+06	5.66724e+06	5.88879e+06	5.57266e+06	6.25785e+06	3.02031e+06	6.41912e+06	2.86669e+06	4.29318e+06	3.24304e+06	2.48045e+06	1.84877e+06
M83T55	83.0861	54.8003	2-hexen-1-ol, (z)-	[M+H-H2O]+			Lipids and lipid-like molecules	Fatty Acyls	Fatty alcohols	3.79121e+06	4.66474e+06	4.21817e+06	6.30994e+06	4.1794e+06	4.91018e+06	4.36869e+06	5.79393e+06	9.84311e+06	6.0793e+06	3.95252e+06	6.43855e+06	5.5527e+06	5.40775e+06	5.09407e+06	9.27237e+06	5.73682e+06	5.15531e+06	4.76013e+06	3.86896e+06	4.33762e+06	4.43368e+06	4.28803e+06	4.58423e+06	9.50034e+06	8.79674e+06	9.51418e+06
M99T434	99.0921	433.82	2-hexenal	[M+H]+		C08497	Organic oxygen compounds	Organooxygen compounds	Carbonyl compounds	1.18002e+07	1.05704e+07	8.50074e+07	6.42093e+06	1.85974e+07	1.45521e+06	1.60052e+07	6.21337e+06	7.1558e+07	1.00588e+07	1.26742e+07	1.51115e+07	3.8638e+06	2.33084e+07	2.25079e+07	3.23853e+07	2.04476e+07	1.58861e+06	1.09538e+07	7.22172e+07	862228	4.53822e+07	1.04614e+07	4.92999e+06	1.12059e+08	5.75774e+07	1.12692e+08
M152T336	152.057	336.495	2-Hydroxyadenine	(M+H)+	HMDB0000403		Organoheterocyclic compounds	Imidazopyrimidines	Purines and purine derivatives	69438.2	173138	76848	169175	117215	262066	207904	131724	347828	89700.2	187588	92617.9	149758	738761	347307	374150	286700	163675	211222	42811	124703	166819	161153	129715	413110	396468	413067
M107T102	107.05	102.141	2-hydroxybenzyl alcohol	[M+H-H2O]+	HMDB0059709	C02323	Benzenoids	Benzene and substituted derivatives	Benzyl alcohols	286397	360606	525772	411491	306061	442010	390525	427068	1.06759e+06	283331	219357	326467	113785	268916	256551	1.41554e+06	323041	509242	257818	446029	166033	601369	440555	140525	1.1506e+06	1.4895e+06	1.47467e+06
M113T432	113.108	431.639	2-imino-4-methylpiperidine	[M+H]+			Organoheterocyclic compounds	Pyridines and derivatives	Hydropyridines	778416	725382	1.84278e+06	1.09142e+06	2.16345e+06	1.57557e+06	921297	1.29014e+06	1.88704e+06	754355	597443	674602	429903	1.84694e+06	763672	3.0189e+06	690975	1.78703e+06	863101	1.62635e+06	675089	3.54269e+06	1.73544e+06	905060	4.94822e+06	4.91421e+06	4.91367e+06
M576T47	575.503	47.1557	2-linoleoyl-1-palmitoyl-sn-glycero-3-phosphoethanolamine	[M+H-C2H8NO4P]+	HMDB0008928		Lipids and lipid-like molecules	Glycerophospholipids	Glycerophosphoethanolamines	1.65874e+06	2.1835e+06	2.05215e+06	1.54852e+06	2.38746e+06	2.07615e+06	2.81528e+06	1.83501e+06	593687	1.58037e+06	2.17047e+06	1.84533e+06	833968	2.09856e+06	2.06253e+06	280297	2.1172e+06	2.13668e+06	2.04576e+06	2.20822e+06	1.4406e+06	2.52438e+06	2.01933e+06	1.59758e+06	2.25094e+06	1.49401e+06	2.02913e+06
M337T53_1	337.274	53.2004	2-linoleoylglycerol	[M+H-H2O]+	HMDB0011538		Lipids and lipid-like molecules	Fatty Acyls	Lineolic acids and derivatives	5.92241e+06	8.0535e+06	9.84027e+06	5.8363e+06	5.74557e+06	9.12501e+06	6.61583e+06	8.45901e+06	2.02959e+06	6.79243e+06	8.95216e+06	8.59497e+06	3.47163e+06	8.11904e+06	8.45793e+06	3.82371e+06	9.53292e+06	9.02542e+06	8.16726e+06	9.43426e+06	3.37518e+06	9.06916e+06	7.99726e+06	4.38368e+06	1.01548e+07	8.31728e+06	8.01974e+06
M86T468_2	86.097	468.159	2-methylpyrrolidine	[M+H]+		C10820				1.14941e+07	1.18199e+07	2.70373e+07	1.40529e+07	2.47748e+07	2.69954e+07	1.87704e+07	1.37806e+07	5.0754e+07	1.23124e+07	1.13492e+07	1.13464e+07	5.0777e+06	2.18361e+07	1.24778e+07	8.73911e+07	1.03659e+07	2.53565e+07	1.525e+07	2.09192e+07	5.65599e+06	3.22732e+07	1.98183e+07	7.44468e+06	8.54637e+07	9.55504e+07	8.55163e+07
M180T56_2	180.159	55.6753	2-(n-ethyl-n-m-toluidino)ethanol	[M+H]+			Benzenoids	Benzene and substituted derivatives	Toluenes	1.26034e+06	1.5348e+06	1.31017e+06	310657	1.50381e+06	1.3589e+06	1.39597e+06	1.98764e+06	3.45603e+06	88342	1.49415e+06	67634.4	50539.7	1.78346e+06	64065.3	2.43451e+06	199663	576793	1.60737e+06	1.28623e+06	1.57952e+06	165478	1.54052e+06	1.45563e+06	2.86513e+06	2.98706e+06	2.86662e+06
M100T91	100.076	90.6426	2-piperidone	[M+H]+	HMDB0011749	C10482	Organoheterocyclic compounds	Piperidines	Piperidinones	2.45958e+06	2.63352e+06	2.64143e+06	2.68359e+06	2.73822e+06	2.1737e+06	1.76749e+06	2.18029e+06	2.95623e+06	2.1964e+06	2.23999e+06	2.01897e+06	2.13654e+06	1.96188e+06	2.00847e+06	2.71848e+06	2.03712e+06	2.15965e+06	2.27589e+06	2.26956e+06	2.3634e+06	2.18632e+06	3.08113e+06	2.47241e+06	5.68966e+06	6.21039e+06	5.71111e+06
M317T41	317.151	40.7749	2-propenethioamide, 3-[3,5-bis(1,1-dimethylethyl)-4-hydroxyphenyl]-2-cyano-, (2e)-	[M+H]+			Benzenoids	Benzene and substituted derivatives	Phenylpropanes	469518	565283	454349	1.20257e+06	413366	498525	630667	1.25357e+06	3.17668e+06	1.28627e+06	701165	1.14363e+06	1.04428e+06	949062	901002	2.85411e+06	997516	1.24225e+06	533950	491515	480070	714128	730628	429344	2.81868e+06	3.445e+06	2.83885e+06
M137T514_4	137.116	513.686	2-propylphenol	[M+H]+	HMDB0032624		Benzenoids	Benzene and substituted derivatives	Phenylpropanes	1.5732e+06	1.04091e+06	1.02552e+06	1.23519e+06	2.33842e+06	1.57203e+06	1.46373e+06	356592	3.45104e+06	1.71895e+06	1.43948e+06	685027	859213	1.67958e+06	1.36973e+06	2.97509e+06	1.25023e+06	1.32981e+06	1.97786e+06	661096	1.00422e+06	690558	1.13502e+06	1.38685e+06	4.21804e+06	4.19376e+06	4.22835e+06
M258T127	258.222	126.873	2s-amino-4e-pentadecene-1,3r-diol	[M+H]+			Organic nitrogen compounds	Organonitrogen compounds	Amines	997751	911072	1.46115e+06	940019	2.16804e+06	1.29498e+06	1.93459e+06	1.12289e+06	1.759e+06	801432	1.25006e+06	909741	1.33355e+06	1.63151e+06	1.59733e+06	4.72519e+06	1.59641e+06	972384	1.83445e+06	956869	1.34708e+06	1.28398e+06	1.65203e+06	984650	2.15117e+06	1.67583e+06	1.66147e+06
M172T53	172.17	52.6069	2-tert-butyl-1,1,3,3-tetramethylguanidine	[M+H]+			Organic nitrogen compounds	Organonitrogen compounds	Guanidines	2.39856e+06	3.7768e+06	2.94425e+06	2.43153e+06	2.64208e+06	3.47509e+06	2.65509e+06	1.90587e+06	9.37406e+06	2.76709e+06	2.11674e+06	3.01131e+06	2.65078e+06	2.36547e+06	2.46186e+06	7.31961e+06	2.44725e+06	2.53445e+06	2.24788e+06	2.88612e+06	3.15748e+06	3.05955e+06	2.71399e+06	1.92629e+06	8.66426e+06	9.48428e+06	9.46757e+06
M227T72	227.175	71.6842	3,3'-dimethyl-4,4'-diaminodiphenylmethane	[M+H]+		C19260	Benzenoids	Benzene and substituted derivatives	Diphenylmethanes	422409	444453	402867	466486	443204	431521	422550	514181	4.93871e+06	496896	446932	494197	538787	326618	377992	946173	474019	405783	356119	494334	545704	470599	444918	532036	1.09618e+07	1.13104e+07	1.13099e+07
M135T54	135.08	54.255	3,4-dimethylbenzaldehyde	[M+H]+			Benzenoids	Benzene and substituted derivatives	Benzoyl derivatives	2.59559e+06	4.99418e+06	2.31108e+06	1.30907e+07	2.19746e+06	3.45407e+06	1.21433e+07	2.01201e+06	1.71038e+07	3.38881e+06	2.49258e+06	8.19167e+06	2.90201e+06	2.51655e+06	2.35971e+06	1.39195e+07	2.96837e+06	2.87675e+06	2.082e+06	1.11198e+07	3.62909e+06	3.33606e+06	3.3668e+06	2.4673e+06	1.54287e+07	1.4677e+07	1.47581e+07
M110T742	110.072	741.761	3-aminophenol	[M+H]+		C05058	Benzenoids	Benzene and substituted derivatives	Aniline and substituted anilines	646733	359623	1.37949e+06	825752	789697	988220	718408	820209	3.73152e+06	258251	509751	440002	276705	825182	513964	5.74959e+06	494873	641339	499798	545099	251796	680526	465306	299758	1.30632e+07	1.31829e+07	1.43195e+07
M136T631	136.048	630.803	3-hydroxyanthranilic acid	[M+H-H2O]+	HMDB0001476	C00632	Benzenoids	Benzene and substituted derivatives	Benzoic acids and derivatives	4.08928e+06	3.54115e+06	3.13174e+06	2.79649e+06	6.23962e+06	5.09645e+06	4.90548e+06	1.03869e+06	1.31652e+07	5.17287e+06	4.31831e+06	2.59256e+06	2.47691e+06	7.22314e+06	5.20112e+06	1.46035e+07	4.04889e+06	3.55507e+06	5.80634e+06	1.69922e+06	2.2209e+06	2.07608e+06	3.12284e+06	3.59446e+06	1.97029e+07	1.96794e+07	1.37822e+07
M151T95	151.097	95.4465	3-methoxytyramine	[M+H-NH3]+	HMDB0000022	C05587	Benzenoids	Phenols	Methoxyphenols	2.30822e+06	1.49376e+06	1.52517e+06	1.7782e+06	2.46718e+06	1.50249e+06	2.59219e+06	1.48625e+06	2.61559e+06	2.71258e+06	1.59053e+06	1.75584e+06	2.07626e+06	4.7415e+06	1.42183e+06	2.66567e+06	1.59253e+06	1.55764e+06	1.59331e+06	1.27527e+06	1.66772e+06	1.36557e+06	1.81972e+06	3.17915e+06	2.46312e+06	2.51405e+06	2.23366e+06
M119T283	119.035	282.884	3-methylhippuric acid	[M+H-C2H5O2N]+	HMDB0013245		Organic acids and derivatives	Carboxylic acids and derivatives	Amino acids, peptides, and analogues	7.56237e+06	7.70781e+06	1.27201e+07	5.13958e+06	9.23585e+06	1.14109e+07	1.12358e+07	3.83942e+06	2.66713e+07	8.98799e+06	7.32736e+06	9.94508e+06	4.1411e+06	3.00251e+07	1.60288e+07	3.95933e+07	1.36198e+07	1.01821e+07	1.85418e+07	6.72372e+06	2.19916e+06	8.17755e+06	8.15831e+06	6.06084e+06	3.36481e+07	3.80771e+07	38045784
M145T458	145.076	457.803	4-acetamidobutanoate	M+						150466	203738	459580	245404	340671	479753	284667	245339	578788	187164	111526	166128	24833.6	323762	214996	209312	238286	499652	251636	299621	27264.5	463264	274345	47824.3	520654	315449	338116
M110T1035	110.072	1034.85	4-aminophenol	[M+H]+	HMDB0001169	C02372	Benzenoids	Benzene and substituted derivatives	Aniline and substituted anilines	2.03223e+06	1.77787e+06	1.32189e+06	2.7966e+06	1.48771e+06	1.21479e+06	1.79865e+06	1.65363e+06	2.89741e+06	1.73632e+06	2.55971e+06	2.48872e+06	3.85013e+06	497578	1.9675e+06	5.57255e+06	1.50616e+06	1.2356e+06	1.80829e+06	1.31011e+06	1.96127e+06	863864	1.97775e+06	2.63683e+06	1.55221e+06	3.09456e+06	2.4663e+06
M146T622	146.092	621.722	4-Guanidinobutyric acid	(M+H)+	HMDB0003464	C01035	Organic acids and derivatives	Carboxylic acids and derivatives	"Amino acids, peptides, and analogues"	614490	544001	482833	790310	599859	565995	639873	1234012	2.39501e+06	387431	418089	630047	193049	699429	347746	2.25892e+06	723454	1.32476e+06	360995	1.33997e+06	305745	1.77246e+06	469632	279411	1.24735e+06	1270557	1.28524e+06
M146T382	146.027	381.675	4-hydroxy-l-glutamic acid	[M+H-H2O]+	HMDB0002273	C05947	Organic acids and derivatives	Carboxylic acids and derivatives	Amino acids, peptides, and analogues	494069	387341	395337	415146	801685	686159	1.14774e+06	161157	5.02626e+06	573731	659397	194853	168410	1.05537e+06	429223	7.70263e+06	437930	695619	552883	449116	143271	261593	405180	302150	5.06067e+06	5.01556e+06	5.05972e+06
M102T525	102.092	525.088	4-hydroxy-l-isoleucine	[M+H-CH2O2]+			Organic acids and derivatives	Carboxylic acids and derivatives	Amino acids, peptides, and analogues	7.78901e+06	6.28499e+06	6.37122e+06	6.00295e+06	4.13733e+06	8.89022e+06	8.02475e+06	4.53478e+06	8.65505e+06	8.24964e+06	2.9661e+06	5.4599e+06	5.30516e+06	1.26638e+07	9.41928e+06	1.36977e+07	7.39741e+06	7.46817e+06	1.0619e+07	5.34363e+06	5.27625e+06	5.95133e+06	6.64614e+06	8.19873e+06	8.00905e+06	8.12837e+06	8.1281e+06
M157T77	157.122	77.1516	4-hydroxynonenal	[M+H]+	HMDB0004362	C21642	Lipids and lipid-like molecules	Fatty Acyls	Fatty alcohols	185920	230754	221973	151763	402766	123118	147712	131797	90626.5	228540	105723	196941	270834	333977	127721	639054	109728	168365	212745	113743	238959	134121	207769	303757	2.84745e+06	2.94007e+06	2.94243e+06
M121T311	121.04	311	4-imidazoleacrylic acid	[M+H-H2O]+	HMDB0000301	C00785	Organoheterocyclic compounds	Azoles	Imidazoles	5.05274e+06	5.06152e+06	2.07584e+06	1.30634e+06	3.36785e+06	3.90861e+06	8.0159e+06	699401	4.77204e+06	9.97506e+06	973398	1.18402e+06	3.21906e+06	8.84481e+06	1.17966e+06	4.59067e+06	1.55113e+06	3.06585e+06	1.32866e+06	1.06279e+06	2.48233e+06	2.40035e+06	3.10954e+06	8.43935e+06	6.93542e+06	5.38718e+06	6.89823e+06
M135T371	135.092	371.207	4-methylacetophenone	[M+H]+	HMDB0032608		Organic oxygen compounds	Organooxygen compounds	Carbonyl compounds	927299	918965	1.67791e+06	992474	1.01077e+06	1.44507e+06	1.26715e+06	1.25243e+06	230896	877689	1.10706e+06	1.19027e+06	543590	1.16147e+06	1.08414e+06	140127	996614	1.43621e+06	1.08973e+06	1.42154e+06	520570	1.79825e+06	1.4253e+06	594576	203174	176300	203418
M125T30	125.071	30.3471	4-methylcatechol	[M+H]+	HMDB0000873	C06730	Benzenoids	Phenols	Benzenediols	7.08207e+06	8.09669e+06	2.67256e+06	8.49101e+06	8.63675e+06	4.0848e+06	8.45033e+06	8.42561e+06	4.88281e+06	5.44816e+06	7.99507e+06	3.76331e+06	4.85106e+06	8.26525e+06	7.40536e+06	3.99702e+06	7.4283e+06	8.21474e+06	8.30401e+06	4.70857e+06	1.871e+06	7.48642e+06	8.10385e+06	8.15015e+06	7.0458e+06	7.11654e+06	3.7517e+06
M453T55	453.167	55.1206	4'-o-.beta.-d-glucosyl-5-o-methylvisamminol	[M+H]+			Organoheterocyclic compounds	Benzopyrans	1-benzopyrans	737381	822955	341994	2.67432e+06	371167	845576	3.37135e+06	386560	2.84466e+06	413048	635828	1.32496e+06	375767	441587	302928	5.53586e+06	405562	319708	414603	3.15402e+06	600742	451726	281116	280158	2.25445e+06	1.99897e+06	2.00866e+06
M148T75_2	148.039	75.046	4-pyridoxic acid	[M+H-2H2O]+	HMDB0000017	C00847	Organoheterocyclic compounds	Pyridines and derivatives	Pyridinecarboxylic acids and derivatives	3.23876e+06	1.91942e+06	4.07409e+06	2.0031e+06	5.45027e+06	7.46357e+06	3.15998e+06	2.0746e+06	1.06161e+07	3.8399e+06	2.01376e+06	2.90165e+06	862723	6.98745e+06	4.95443e+06	7.81986e+06	2.30461e+06	3.83785e+06	3.05667e+06	2.54931e+06	1.59471e+06	3.94261e+06	2.31186e+06	1.49592e+06	8.14095e+06	1.1157e+07	1.02063e+07
M163T51	163.148	50.7248	5.alpha.-androstan-3.beta.-ol	[M+H-C7H14O]+	HMDB0005830		Lipids and lipid-like molecules	Steroids and steroid derivatives	Androstane steroids	4.35337e+06	4.60054e+06	3.90508e+06	1.36058e+06	4.18326e+06	4.28241e+06	3.54479e+06	2.02424e+06	924676	3.52421e+06	2.29037e+06	1.61738e+06	3.00145e+06	2.3626e+06	1.25184e+06	1.35538e+06	2.88828e+06	1.26054e+06	3.84688e+06	2.54794e+06	2.21044e+06	3.5503e+06	4.52374e+06	3.88526e+06	4.98612e+06	3.89699e+06	3.75558e+06
M114T632	114.067	631.607	5-aminolevulinic acid	[M+H-H2O]+	HMDB0001149	C00430	Organic acids and derivatives	Carboxylic acids and derivatives	Amino acids, peptides, and analogues	8.20489e+06	7.8561e+06	61773.6	6.78959e+06	1.69119e+07	1.63466e+07	1.38609e+07	4.83546e+06	6.25085e+06	1.14328e+07	3.90244e+06	4.27401e+06	3.78449e+06	4.45439e+06	3.71318e+06	1.16426e+07	2.98275e+06	2.6827e+06	3.33157e+06	46691	5.17691e+06	1.98977e+06	2.66625e+06	2.31531e+06	1.06796e+07	7.68119e+06	1.1062e+07
M160T700	160.133	700.369	5-aminovaleric acid betaine	[M+H]+			Lipids and lipid-like molecules	Fatty Acyls	Fatty acids and conjugates	602600	701067	1.69193e+06	1.00681e+06	1.49754e+06	1.52672e+06	774918	920685	1.90014e+06	715709	709284	714559	313537	1.29404e+06	871241	1.90115e+06	790856	1.67146e+06	1.04763e+06	1.4339e+06	306787	2.08916e+06	995717	512259	3.20824e+06	3.21067e+06	3.27987e+06
M173T51	173.133	50.7326	5-androstene-3.beta.,17.beta.-diol	[M+H-C6H14O2]+	HMDB0003818	C04295	Lipids and lipid-like molecules	Steroids and steroid derivatives	Androstane steroids	8.12993e+06	8.30242e+06	8.1871e+06	1.972e+06	7.66879e+06	7.14566e+06	7.37005e+06	3.69755e+06	1.38904e+06	7.53946e+06	4.18089e+06	2.88278e+06	4.75369e+06	4.01943e+06	2.08228e+06	1.29232e+06	5.45474e+06	1.81676e+06	6.71826e+06	4.46865e+06	3.98047e+06	8.47946e+06	7.64496e+06	7.25431e+06	7.33427e+06	5.31237e+06	5.39703e+06
M143T433	143.118	432.76	5-hydroxyvalproic acid	[M+H-H2O]+	HMDB0013898	C16650	Lipids and lipid-like molecules	Fatty Acyls	Fatty acids and conjugates	3.15526e+06	3.24477e+06	3.9943e+06	1.0968e+06	3.14166e+06	2.03151e+06	1.12774e+06	1.29562e+06	8.10746e+06	1.01144e+06	1.34803e+06	3.02905e+06	2.8144e+06	2.88275e+06	1.462e+06	5.2327e+06	3.3002e+06	2.55663e+06	1.78367e+06	2.78703e+06	3.13735e+06	1.87972e+06	2.02596e+06	1.30459e+06	4.0009e+06	4.1252e+06	4.06798e+06
M99T597	99.0558	596.822	5-methylisoxazol-3-amine	[M+H]+						2.2531e+06	1.78739e+06	2.41699e+06	2.59214e+06	4.67533e+06	2.23499e+06	2.30182e+06	1.31895e+06	1.16901e+06	2.24855e+06	3.06998e+06	1.17753e+06	1.35001e+06	2.44957e+06	1.99003e+06	1.79741e+06	1.99078e+06	2.10989e+06	2.2324e+06	1.56765e+06	1.40621e+06	1.43695e+06	2.01843e+06	1.67833e+06	899650	927554	899513
M322T468	322.055	468.191	5'-phosphoribosyl-5-amino-4-imidazolecarboxamide (aicar)	[M+H-NH3]+	HMDB0001517	C04677	Nucleosides, nucleotides, and analogues	Imidazole ribonucleosides and ribonucleotides	1-ribosyl-imidazolecarboxamides	2.01897e+06	1.46936e+06	1.4198e+06	385032	2.76634e+06	3.74439e+06	4.36339e+06	102341	1.16649e+07	1.784e+06	1.9832e+06	893304	557839	6.87591e+06	2.32479e+06	2.47107e+07	1.42091e+06	936531	2.43111e+06	541320	96135.4	957206	445624	720888	1.14846e+07	1.14843e+07	1.17209e+07
M140T66	140.071	66.0102	6,7-dimethyltetrahydropterin	[M+H-C4H8]+			Organoheterocyclic compounds	Pteridines and derivatives	Pterins and derivatives	334365	269462	181498	160592	137670	256395	177420	137971	821772	161468	130516	266855	306181	153870	162295	703589	123788	170602	131005	188539	190648	256553	173180	191370	1.47037e+06	1.52306e+06	1.52326e+06
M177T301	177.044	301.344	6-methoxychromone	[M+H]+			Organoheterocyclic compounds	Benzopyrans	1-benzopyrans	6.79847e+06	1.27523e+07	7.6697e+06	1.74769e+07	9.80506e+06	1.67466e+07	9.63158e+06	5.86675e+06	2.13182e+07	9.26711e+06	1.18213e+07	6.9021e+06	1.31421e+07	8.64397e+06	1.325e+07	1.21614e+07	7.06689e+06	8.09754e+06	592641	9.29567e+06	9.85937e+06	8.93484e+06	1.95567e+07	1.01819e+07	1.60787e+07	1.73034e+07	1.61169e+07
M383T49	383.332	49.2383	7.alpha.,25-dihydroxycholesterol	[M+H-2H2O]+	HMDB0006280		Lipids and lipid-like molecules	Steroids and steroid derivatives	Cholestane steroids	205466	642827	1.02249e+06	493602	522032	733454	763959	716644	123072	631820	583559	1.05726e+06	291635	723252	1.41715e+06	303226	915974	407682	1.54392e+06	669924	269331	544308	1.0566e+06	354936	1.70905e+06	984291	1.16144e+06
M401T51	401.341	51.2563	7.alpha.-hydroxy-4-cholesten-3-one	[M+H]+	HMDB0001993	C05455	Lipids and lipid-like molecules	Steroids and steroid derivatives	Cholestane steroids	2.1072e+06	4.24887e+06	6.94993e+06	1.23715e+06	3.22723e+06	5.42714e+06	3.98879e+06	1.68978e+06	592947	1.47578e+06	3.35181e+06	2.49665e+06	696137	3.93811e+06	3.99015e+06	966345	2.45929e+06	1.0021e+06	8.24277e+06	5.00618e+06	1.72807e+06	5.52138e+06	7.62493e+06	3.14714e+06	7.08829e+06	5.12664e+06	5.21119e+06
M176T227	176.071	227.496	7-amino-4-methylcoumarin	[M+H]+		C01386				1.66129e+06	2.7268e+06	3.94867e+06	6.95989e+06	1.01645e+07	4.73168e+06	2.65217e+06	869067	2.33102e+06	1.54755e+06	4.71441e+06	954362	1.27723e+06	2.98e+06	1.65071e+06	3.74767e+06	1.70612e+06	2.83331e+06	1.73904e+06	2.85192e+06	1.4245e+06	1.11169e+06	6.18897e+06	2.85834e+06	2.94644e+06	3.0629e+06	3.05959e+06
M242T492	242.1	492.386	Acadesine (drug)	[M+H-NH3]+	HMDB0062179	C04663				1.21695e+06	799106	709528	921124	3.17072e+06	1.5724e+06	1.38408e+06	132866	3.52696e+06	1.58625e+06	1.1671e+06	483694	607767	3.44688e+06	1.33147e+06	4.00919e+06	1.19237e+06	1.06199e+06	2.24147e+06	398227	675680	456706	861501	1.3977e+06	4.66426e+06	4.5918e+06	4.6643e+06
M110T879	110.072	879.288	Acetaminophen	[M+H-C2H2O]+	HMDB0001859	C06804	Benzenoids	Phenols	1-hydroxy-2-unsubstituted benzenoids	3.21632e+06	197173	2.76874e+06	2.88144e+06	8.74589e+06	3.03914e+06	6.16987e+06	2.2438e+06	9.55152e+06	2.39203e+06	743888	1.64137e+06	1.21291e+06	5.94454e+06	2.56095e+06	7.02655e+06	2.49446e+06	3.45159e+06	3.39857e+06	2.01965e+06	1.06242e+06	2.52008e+06	5.0645e+06	4.88613e+06	5.29368e+06	6.7061e+06	6.70101e+06
M204T546	204.123	546.31	Acetylcarnitine	[M]+		C02571	Lipids and lipid-like molecules	Fatty Acyls	Fatty acid esters	3.24112e+06	3.70315e+06	3.65584e+06	3.47815e+06	6.02955e+06	3.85158e+06	3.13874e+06	1.26483e+06	3.31756e+06	4.21271e+06	3.63438e+06	3.02331e+06	2.18222e+06	2.84801e+06	3.05751e+06	4.94775e+06	2.57383e+06	3.47264e+06	3.32954e+06	2.18296e+06	1.78545e+06	2.18298e+06	3.61948e+06	2.14142e+06	6.71268e+06	8.88725e+06	8.86618e+06
M146T681	146.118	681.17	Acetylcholine	[M]+	HMDB0000895	C01996	Organic nitrogen compounds	Organonitrogen compounds	Quaternary ammonium salts	800247	715338	722159	1.10938e+06	1.78866e+06	1.21994e+06	908805	298256	2.49725e+06	933197	816475	577889	393715	1.59939e+06	916822	2.18215e+06	739765	1.0352e+06	1.1629e+06	443422	418412	591568	616673	595789	3.01568e+06	3.01525e+06	3.19129e+06
M136T280	136.062	279.984	Adenine	[M+H]+	HMDB0000034	C00147	Organoheterocyclic compounds	Imidazopyrimidines	Purines and purine derivatives	1.04582e+08	8.20474e+07	2.18832e+07	4.22996e+07	8.6053e+07	6.30374e+07	9.76818e+07	1.21549e+07	6.26496e+07	7.79076e+07	7.21623e+07	3.74261e+07	6.27944e+07	8.9333e+07	6.37573e+07	7.71026e+07	5.71832e+07	4.79245e+07	6.91526e+07	3.0415e+07	5.58304e+07	2.97369e+07	2.62617e+07	9.22992e+07	2.96657e+07	3.17766e+07	3.17339e+07
M268T284	268.104	283.999	Adenosine	[M+H]+	HMDB0000050	C00212	"Nucleosides, nucleotides, and analogues"	Purine nucleosides		1.10108e+07	8.51126e+06	3.62515e+07	9.57218e+06	7.14455e+07	5.23931e+07	1.11548e+07	7.85084e+06	3.92061e+07	2.31361e+07	4.82237e+07	1.46772e+07	9.95864e+06	6.93464e+07	2.58574e+07	7.34719e+07	2.27646e+07	1.44127e+07	4.70697e+07	1.61018e+07	1.56811e+07	1.66287e+07	1.01834e+07	1.96619e+07	5.85022e+07	5.86138e+07	6.39289e+07
M348T816	348.07	815.714	Adenosine 5'-monophosphate	[M+H]+	HMDB0000045	C00020	Nucleosides, nucleotides, and analogues	Purine nucleotides	Purine ribonucleotides	161817	73302.2	34385.2	32665.9	831233	119136	194564	17610.5	2.25537e+06	209088	94729.5	83275.8	35833.9	344061	78594.5	1.48294e+06	48141.9	43261.1	69379.8	18003.3	204171	14874.4	27307.4	373593	1.80893e+06	2.03115e+06	1.81316e+06
M129T68	129.055	68.4366	Adipic acid	(M+H-H2O)+	HMDB0000448	C06104	Lipids and lipid-like molecules	Fatty Acyls	Fatty acids and conjugates	3.32407e+06	3.54154e+06	3.45067e+06	3.60508e+06	3.59466e+06	3.26832e+06	3.23955e+06	3.8616e+06	5.37203e+06	3.63386e+06	3.19349e+06	3.45083e+06	5.11948e+06	3.01028e+06	3.54431e+06	4.12193e+06	3.89668e+06	3.7545e+06	3.52369e+06	3.481e+06	4.19152e+06	3.71604e+06	3.82311e+06	3.74581e+06	2.30347e+06	2.35149e+06	2.30353e+06
M244T57	244.118	56.7647	Agomelatine	[M+H]+	HMDB0015636		Organic acids and derivatives	Carboxylic acids and derivatives	Carboxylic acid derivatives	334046	485913	373009	27087.6	269623	537880	322799	235254	1.31169e+06	2879.12	306220	18490	18538.6	230840	5284.42	1.25916e+06	6556.6	330794	250025	310867	312072	4665.95	552545	259826	2.50843e+06	2.57848e+06	2.57685e+06
M317T792	317.193	791.513	Ala-Ala-Arg	[M+H]+			Organic acids and derivatives	Carboxylic acids and derivatives	Amino acids, peptides, and analogues	127620	302682	1.32697e+06	398031	274385	961433	285671	730826	1.22145e+06	257274	171204	528129	27872.3	1.14539e+06	445229	2.17172e+06	520249	802545	649024	796600	28205.7	1.38487e+06	729819	86644.2	5.23642e+06	5.19304e+06	5.21629e+06
M203T460	203.139	460.058	Ala-Leu	[M+H]+			Organic acids and derivatives	Carboxylic acids and derivatives	Amino acids, peptides, and analogues	120446	105471	90877	179084	107815	105252	125330	565695	151501	132197	178142	140573	159181	136905	145768	62799.7	144730	175915	165590	1.63338e+06	146151	442810	112722	120604	342624	344707	337885
M89T72	89.0715	72.0367	Alanine	[M+H]+	HMDB0062251	C00041	Organic acids and derivatives	Carboxylic acids and derivatives	"Amino acids, peptides, and analogues"	989417	1.06489e+06	951986	1.20547e+06	1.02921e+06	976035	901002	867925	5.39952e+06	1.12317e+06	974145	967756	1.03573e+06	1.15721e+06	1.08652e+06	2.74508e+06	971346	1.05513e+06	903515	894180	913287	929447	1.28169e+06	1.08657e+06	4.66899e+06	4884690	4.87969e+06
M174T739	174.088	739.375	Ala-Thr-Arg	[M+2H]2+			Organic acids and derivatives	Carboxylic acids and derivatives	Amino acids, peptides, and analogues	1.16179e+06	1.15853e+06	3.25988e+06	1.35088e+06	1.10757e+06	2.16781e+06	2.63795e+06	3.10136e+06	3.80419e+06	918767	1.00086e+06	1.43299e+06	460762	1.7336e+06	1.3035e+06	5.6807e+06	1.56759e+06	309850	1.65831e+06	3.92606e+06	182749	3.95712e+06	2.23196e+06	697057	7.67003e+06	7.20413e+06	7.66325e+06
M250T617	250.178	616.556	Alprenolol	[M+H]+	HMDB0015004		Benzenoids	Phenol ethers		2.05218e+06	2283771	2.12689e+06	2.32678e+06	2.18104e+06	2.54327e+06	2.46065e+06	2.04071e+06	2.57223e+06	2.65501e+06	2.63674e+06	2.13509e+06	2.77321e+06	2.26025e+06	2.63353e+06	2.4609e+06	2.40448e+06	2.57928e+06	2.47131e+06	1.96523e+06	2.76063e+06	2.39448e+06	2.69394e+06	2.75197e+06	2.43926e+06	2.44294e+06	2.49815e+06
M135T402	135.092	401.69	Amifostine thiol	[M+H]+		C07651	Organic nitrogen compounds	Organonitrogen compounds	Amines	293376	308043	319693	312288	296380	312200	324410	331690	3.60289e+06	319748	324000	333523	321541	322033	317351	4.62976e+06	348493	319299	369988	328994	337491	316925	376531	337842	3.19174e+06	3.32255e+06	3.3202e+06
M136T94	136.112	94.3745	Amphetamine	[M+H]+	HMDB0014328	C07514	Benzenoids	Benzene and substituted derivatives	Phenethylamines	471068	528440	423017	549992	622035	1.4965e+06	1.56997e+06	2.6405e+06	819658	324337	1.80958e+06	501373	402523	294757	2.36207e+06	464439	366536	353841	949694	1.80365e+06	669382	383277	621044	657921	1.53083e+06	1.53296e+06	1.64863e+06
M160T196	160.043	196.472	Ampicillin	[M+H-C10H10O2N2]+	HMDB0014559	C06574	Organoheterocyclic compounds	Lactams	Beta lactams	2.03871e+06	608179	1.63106e+06	7.60705e+06	2.01667e+07	550562	3.09012e+06	536822	1.32325e+06	2.91562e+06	1.47509e+06	553989	607430	1.38393e+06	1.6789e+06	3.32235e+06	587618	3.21793e+06	895412	653047	948768	523353	4.27556e+06	1.3757e+06		25107	20901.6
M189T723	189.087	723.359	Antipyrine	[M+H]+	HMDB0015503	C13244	Organoheterocyclic compounds	Azoles	Pyrazoles	1.14837e+06	626279	610376	848665	1.89517e+06	1.23425e+06	1.36905e+06	106535	2.39778e+06	1.62109e+06	801172	428972	670279	1.95612e+06	1.13378e+06	2.93564e+06	952589	855229	1.75653e+06	322085	871524	306964	696093	1.57666e+06	1.32359e+06	1.32438e+06	1.19772e+06
M785T59	784.584	58.9136	Arachidonoylthiophosphorylcholine	[M+H]+			Organic nitrogen compounds	Organonitrogen compounds	Quaternary ammonium salts	4.92467e+07	5.47193e+07	4.7261e+07	50037922	4.43733e+07	4.37989e+07	5.31036e+07	4.36426e+07	5.18195e+07	5.88598e+07	4.69578e+07	5.16261e+07	3.44671e+07	4.97139e+07	4.70678e+07	5.34735e+07	5.13628e+07	3.98135e+07	4.76367e+07	5.60747e+07	4.03841e+07	5.63387e+07	5.3077e+07	4.95132e+07	5.06432e+07	4.56221e+07	4.39668e+07
M246T767	246.156	766.837	Arg-Ala	[M+H]+			Organic acids and derivatives	Carboxylic acids and derivatives	Amino acids, peptides, and analogues	970791	660331	2.76432e+06	3.98148e+06	1.07656e+06	1.61659e+06	1.04264e+06	6.58922e+06	5.67453e+06	386185	1.25825e+06	742099	116649	673821	620673	4.63728e+06	433399	3.43844e+06	439167	1.26648e+07	1.69603e+06	9.90882e+06	1.60778e+06	258378	1.79151e+07	2.08664e+07	2.08162e+07
M303T818	303.178	818.048	Arg-Gln	[M+H]+			Organic acids and derivatives	Carboxylic acids and derivatives	Amino acids, peptides, and analogues	50178.2	22385.6	152053	255050	19103.3	108269	76860.1	954544	534418	29882.5	60310.4	17464.4	18017.5	58086.1	21060.3	517859	28109.5	334423	25311.4	1.37413e+06	66553.4	1.69491e+06	163928	33091.1	968287	976187	1.10551e+06
M304T850	304.162	849.971	Arg-glu	[M+H]+			Organic acids and derivatives	Carboxylic acids and derivatives	Amino acids, peptides, and analogues	13513.7	65250.8	849871	633668	331030	1.05018e+06	253546	1.59431e+06	1.34479e+06	118120	191479	164788	35548.5	156886	127905	1.68532e+06	308727	2.4014e+06	192196	1.52887e+06	176666	2.26736e+06	731461	161685	3.10427e+06	3.10853e+06	3.61508e+06
M232T800	232.141	799.536	Arg-gly	[M+H]+			Organic acids and derivatives	Carboxylic acids and derivatives	Amino acids, peptides, and analogues	536916	155697	722946	1.28909e+06	445655	832677	568854	2.54997e+06	2.30938e+06	218285	461801	222090	94167.1	327353	109865	2.60591e+06	216274	1.99646e+06	190117	5.06282e+06	363784	5.27454e+06	874687	183949	7.53276e+06	1.02949e+07	1.03018e+07
M175T978	175.119	978.412	Arginine	[M+H]+	HMDB0000517	C00062	Organic acids and derivatives	Carboxylic acids and derivatives	Amino acids, peptides, and analogues	2.39762e+08	2.53662e+08	3.58611e+08	5.1246e+07	3.38847e+06	6.11566e+07	1.5766e+08	2.76748e+08	9.63757e+07	2.63694e+08	8.34444e+07	1.71886e+08	2.52646e+07	3.20003e+08	2.21979e+08	2.8601e+08	2.1544e+08	4.88441e+08	1.65228e+08	4.90016e+08	1.29338e+07	4.50165e+08	4.53618e+06	1.62759e+08	8.43187e+08	992011563	9.91028e+08
M262T806	262.151	805.668	Arg-Ser	[M+H]+			Organic acids and derivatives	Carboxylic acids and derivatives	Amino acids, peptides, and analogues	239249	105783	494459	1.20174e+06	212372	424755	248979	2.67252e+06	516772	126554	164913	149137	50466.7	148674	117825	1.41025e+06	137717	1.85348e+06	164046	6.39467e+06	263113	5.07122e+06	689561	146826	4.7564e+06	4.69028e+06	4.75678e+06
M276T773	276.167	772.664	Arg-Thr	[M+H]+			Organic acids and derivatives	Carboxylic acids and derivatives	Amino acids, peptides, and analogues	157207	158117	410299	812628	156298	369027	238471	2.08314e+06	1.19399e+06	152542	164922	105067	27364.5	115105	149742	1.56503e+06	163792	1.14432e+06	165805	4.16592e+06	214315	3.81158e+06	483119	161294	4.57036e+06	4.65912e+06	4.659e+06
M261T818	261.156	817.675	Asn-Lys	[M+H]+			Organic acids and derivatives	Carboxylic acids and derivatives	Amino acids, peptides, and analogues	45640.6	34478.6	113806	156898	46495.9	118029	47395	608921	373098	37061.3	55564.3	37800	43096	56942.1	44887.7	536773	54232.4	360989	40220.3	880676	52883.8	1.22407e+06	104348	42110.2	1.28711e+06	1.3662e+06	1.28896e+06
M174T394	174.039	394.384	Atrazine desisopropyl	[M+H]+	HMDB0031310	C06556	Organoheterocyclic compounds	Triazines	Aminotriazines	8.22214e+06	9.76213e+06	1.72827e+07	6.98441e+06	1.02548e+07	1.60769e+07	13635909	5.08792e+06	2.23872e+07	1.02636e+07	8.98072e+06	1.29585e+07	3.84268e+06	3.38146e+07	2.48829e+07	5.69724e+07	2.17297e+07	1.28246e+07	2.72495e+07	9.2712e+06	2.56208e+06	1.18775e+07	1.11837e+07	6.55734e+06	3.52995e+07	3.40034e+07	3.4006e+07
M290T717	290.182	717.399	(-)-atropine	[M+H]+	HMDB0014568	C02046				86648.5	48677.9	784151	844938	332474	905707	226587	1.6285e+06	1.22466e+06	41405.1	154429	65242.4	1895.29	130368	52138.4	1.6361e+06	59122	1.46492e+06	66750.9	3.70443e+06	42870.6	3.97294e+06	633947	23595.2	6.1142e+06	6.11472e+06	6.17801e+06
M269T604	269.124	603.881	Benzoic acid eugenyl ester	[M+H]+	HMDB0032056					8.83685e+06	9.31946e+06	4.98458e+06	1.66916e+07	1.78228e+07	1.82033e+07	1.26716e+07	2.62182e+06	1.80283e+07	1.16331e+07	6.66549e+06	3.29352e+06	8.95145e+06	1.80359e+07	1.05698e+07	1.94932e+07	9.74886e+06	1.29238e+07	1.10289e+07	4.75484e+06	1.66853e+07	4.66914e+06	1.65419e+07	2.07785e+07	3.33479e+07	3.33718e+07	3.22747e+07
M107T92	107.071	92.4432	Benzylazanium	M+						1.40789e+06	1.24185e+06	1.03667e+06	1.55265e+06	1.08614e+06	1.38754e+06	2.17628e+06	1.28051e+06	1.20038e+06	1.28326e+06	1.21313e+06	1.44004e+06	1.4386e+06	1.1882e+06	1.19203e+06	1.24652e+06	1.04561e+06	1.03953e+06	1.26929e+06	1.33578e+06	1.1072e+06	1.20765e+06	1.39239e+06	1.31014e+06	1.01852e+06	1.01856e+06	1.03584e+06
M203T712	203.053	711.842	Bergaptol	[M+H]+	HMDB0013679	C00758	Phenylpropanoids and polyketides	Coumarins and derivatives	Furanocoumarins	2.26228e+06	1.30087e+06	1.49749e+06	1.46617e+06	2.28625e+06	1.73807e+06	2.35092e+06	502017	2.81564e+06	2.47955e+06	2.06834e+06	1.01172e+06	1.41353e+06	3.64811e+06	2.8511e+06	2.74022e+06	2.4734e+06	1.76306e+06	2.99145e+06	968599	1.57967e+06	1.04079e+06	1.63238e+06	2.28757e+06	1.96786e+06	2.04714e+06	2.04695e+06
M97T95	97.0401	94.8264	.beta.-Cyano-L-alanine	(M+H-H2O)+						2.28316e+06	2.56799e+06	4.18823e+06	2.57371e+06	2.64287e+06	3.65857e+06	2.75186e+06	3.89872e+06	3.64416e+06	3.55195e+06	2.0699e+06	3.00144e+06	1.22109e+06	3.06872e+06	1.97873e+06	5.16375e+06	2.48411e+06	4.42044e+06	2.64557e+06	4.51359e+06	1.46799e+06	4.93886e+06	2.90834e+06	1.49195e+06	3.54521e+06	3.73795e+06	3.65835e+06
M130T431	130.086	430.618	.beta.-Homoproline	(M+H)+						140865	147712	138999	227850	134293	353694	386913	533321	421995	765738	146300	691773	723179	695278	727369	125639	583513	561312	646214	456384	611010	523444	553649	553100	120610	119028	118956
M118T483	118.087	482.815	Betaine	[M+H]+	HMDB0000043	C00719	Organic acids and derivatives	Carboxylic acids and derivatives	Amino acids, peptides, and analogues	7.6336e+07	4.34929e+07	5.83639e+07	3.61935e+07	6.50215e+07	6.05777e+07	4.03019e+07	8.44295e+07	4.97808e+07	5.09371e+07	3.32692e+07	3.68192e+07	1.1316e+08	9.92914e+07	6.37824e+07	4.25498e+07	2.81959e+07	4.15155e+07	3.72339e+07	2.60641e+07	6.31769e+07	8.06702e+07	3.13097e+07	7.55584e+07	7.2287e+07	6.5372e+07	6.55267e+07
M102T412	102.092	411.707	Betaine aldehyde	(M+H)+	HMDB0001252	C00576	Organic nitrogen compounds	Organonitrogen compounds	Quaternary ammonium salts	1.25319e+06	1.29073e+06	4.02353e+06	2.96443e+06	266358	118083	1.30451e+06	135429	1.09231e+06	1.31465e+06	1.2835e+06	1.35213e+06	1.22159e+06	2.15309e+06	1.29819e+06	1.04482e+06	1.25004e+06	5.12049e+06	96410.3	5.79604e+06	1.20723e+06	1.05797e+07	1.2586e+06	1.26561e+06	1.17687e+06	1.16124e+06	1.16133e+06
M371T69	371.316	68.7963	Bis(2-ethylhexyl) adipate	[M+H]+	HMDB0040270	C14240	Lipids and lipid-like molecules	Fatty Acyls	Fatty acid esters	2.58375e+07	2.84336e+07	2.82865e+07	2.98798e+07	29574650	2.50031e+07	2.68688e+07	2.88907e+07	2.10222e+07	2.57546e+07	2.59138e+07	2.65749e+07	3.20605e+07	2.39568e+07	2.70262e+07	2.92928e+07	2.70538e+07	2.84121e+07	2.6356e+07	3.02237e+07	3.19843e+07	3.02515e+07	2.93288e+07	2.8803e+07	1.14125e+07	1.25534e+07	1.24519e+07
M89T56	89.0602	56.0986	Butanoic acid	[M+H]+	HMDB0000039	C00246	Lipids and lipid-like molecules	Fatty Acyls	Fatty acids and conjugates	1.98774e+07	2.05316e+07	1.88868e+07	3.05482e+07	2.66534e+07	2.44698e+07	2.42675e+07	3.09717e+07	6.76282e+07	4.16138e+07	2.05086e+07	3.06026e+07	2.58905e+07	3.88928e+07	2.97688e+07	5.21362e+07	2.73939e+07	2.753e+07	3.35925e+07	3.02521e+07	2.22162e+07	1.99152e+07	2.64826e+07	2.08121e+07	5.6565e+07	5.78761e+07	5.78888e+07
M288T59	288.29	58.5948	C17-sphinganine	[M+H]+			Organic nitrogen compounds	Organonitrogen compounds	Amines	9.98652e+06	831435	587651	899942	1.96633e+07	1.71241e+06	944935	862942	1.502e+06	5.00745e+06	630862	1.52175e+06	2.16065e+06	1.52667e+06	1.54261e+06	8.47137e+06	395933	8.52361e+06	1.29972e+06	589565	1.07764e+06	767152	1.68508e+06	1.52756e+06	2.31607e+07	1.442e+07	1.50125e+07
M181T500	181.028	499.754	Caffeate	[M+H]+	HMDB0125102	C01481	Phenylpropanoids and polyketides	Cinnamic acids and derivatives	Hydroxycinnamic acids and derivatives	9.77925e+06	1.95964e+07	1.67233e+07	1.88153e+07	5.42223e+07	5.83134e+07	2.87586e+06	8.5572e+06	1.55441e+07	8.42565e+06	3.25744e+07	1.13937e+07	1.49013e+07	1.19499e+07	2.44725e+07	1.42141e+07	1.31984e+07	1.01004e+07	1.09245e+07	1.60754e+07	1.66522e+07	1.13055e+07	2.93591e+07	1.38541e+06	1.19103e+07	1.26164e+07	7.86624e+06
M363T53	363.289	53.0987	Calcitriol	[M+H-3H2O]+		C01673	Lipids and lipid-like molecules	Steroids and steroid derivatives	Vitamin D and derivatives	3.06445e+06	3.23624e+06	2.12042e+06	2.49718e+06	1.98232e+06	2.02103e+06	2.4919e+06	2.30205e+06	2.68768e+06	2.75519e+06	2.35144e+06	2.67095e+06	1.61534e+06	1.81349e+06	2.33252e+06	3.48324e+06	2.58568e+06	1.93527e+06	1.93926e+06	3.18608e+06	1.56667e+06	2.58201e+06	2.71671e+06	2.37872e+06	4.05809e+06	3.25583e+06	4.39483e+06
M123T72_2	123.094	71.919	(+)-carvone	[M+H-C2H4]+	HMDB0004487	C11383	Lipids and lipid-like molecules	Prenol lipids	Monoterpenoids	1.96439e+06	1.94591e+06	2.13557e+06	2.65004e+06	1.48856e+06	2.35069e+06	1.76289e+06	1.31656e+06	3.45771e+06	3.48996e+06	2.71764e+06	3.53141e+06	1.67174e+06	2.38193e+06	8.50136e+06	3.28131e+08	3.10307e+06	6.78748e+06	1.20921e+06	1.15983e+06	999532	4.56126e+06	3.4477e+06	1.06945e+06	3.20665e+06	3.59562e+06	3.25862e+06
M185T56	185.115	55.6023	Chamazulene	[M+H]+	HMDB0036470	C09633	Lipids and lipid-like molecules	Prenol lipids	Sesquiterpenoids	1.39154e+07	1.01816e+07	1.06427e+07	1.38036e+07	1.09188e+07	1.06542e+07	1.11496e+07	1.99069e+07	2.07584e+07	1.16025e+07	1.21525e+07	1.25249e+07	9.99345e+06	1.49169e+07	1.18156e+07	2.38623e+07	1.06958e+07	1.35436e+07	1.10866e+07	9.97999e+06	8.61106e+06	1.32853e+07	7.43143e+06	1.1751e+07	1.40354e+07	1.31699e+07	1.40439e+07
M393T51	393.286	51.1976	Chenodeoxycholate	[M+H]+	HMDB0000518	C02528	Lipids and lipid-like molecules	Steroids and steroid derivatives	Bile acids, alcohols and derivatives	3.71951e+07	4.39337e+07	3.95896e+07	3.84643e+07	3.82056e+07	3.17227e+07	3.12211e+07	3.75698e+07	6.31709e+07	3.86371e+07	3.51541e+07	3.40125e+07	3.15031e+07	3.98348e+07	4.38141e+07	6.42075e+07	3.43226e+07	4.02293e+07	4.41681e+07	3.72844e+07	3.66807e+07	4.1793e+07	3.91062e+07	3.79805e+07	1.4774e+08	1.47743e+08	1.4842e+08
M369T48	369.352	47.8086	Cholesterol	[M+H-H2O]+	HMDB0000067	C00187	Lipids and lipid-like molecules	Steroids and steroid derivatives	Cholestane steroids	3.11743e+07	3.34286e+07	4.69953e+07	3.4341e+07	3.5503e+07	5.51154e+07	4.39085e+07	3.02684e+07	6.47322e+06	3.51399e+07	3.55855e+07	3.21335e+07	1.42477e+07	5.74875e+07	3.94812e+07	3.27652e+06	3.53816e+07	4.31423e+07	5.62632e+07	3.90299e+07	2.41198e+07	3.78586e+07	1.67646e+07	2.58312e+07	3.65612e+07	3.20123e+07	3.36139e+07
M104T465_3	104.107	465.17	Choline	[M]+	HMDB0000097	C00114	Organic nitrogen compounds	Organonitrogen compounds	Quaternary ammonium salts	1.0941e+08	1.54603e+08	298629131	1.96964e+08	307602318	286139359	1.86236e+08	1.44935e+08	4.56284e+08	1.19032e+08	1.55246e+08	1.21076e+08	9.49503e+07	4.12145e+08	2.11821e+08	4.61854e+08	1.81179e+08	2.46701e+08	2.87242e+08	1.88434e+08	9.13596e+07	2.41895e+08	2.09596e+08	1.42132e+08	6.75604e+08	6.71519e+08	6.75562e+08
M191T680	191.04	680.366	Chorismic acid	[M+H-2H2O]+	HMDB0012199	C00251	Organic acids and derivatives	Carboxylic acids and derivatives	Dicarboxylic acids and derivatives	2.69139e+06	2.03538e+06	4.03872e+06	4.71546e+06	1.09451e+07	5.48675e+06	4.3509e+06	1.04086e+06	2.60773e+07	4.05761e+06	5.38345e+06	1.50796e+06	1.24847e+06	8.38085e+06	4.07712e+06	1.54845e+07	3.70708e+06	4.90671e+06	5.23198e+06	2.18722e+06	2.13296e+06	2.65515e+06	7.85538e+06	3.46915e+06	2.64221e+07	2.70278e+07	2.68229e+07
M436T35_1	436.109	34.7302	Cinosulfuron	[M+Na]+		C18818	Benzenoids	Benzene and substituted derivatives	Benzenesulfonamides	154161	55505.8	117218	124802	179187	29861.1	110142	113097	64781.2	214906	61908.6	137954	184608	69720.4	1.19033e+06	189744	120074	66705	226003	88381.9	60906.2	94026	194905	125727	202385	161738	133516
M132T631_2	132.077	630.922	Creatine	[M+H]+	HMDB0000064	C00300	Organic acids and derivatives	Carboxylic acids and derivatives	Amino acids, peptides, and analogues	7.90834e+07	5.46646e+07	5.5196e+07	3.47929e+07	1.08247e+08	7.49276e+07	8.28744e+07	1.36567e+07	1.42695e+08	8.71581e+07	7.86405e+07	4.59051e+07	3.48733e+07	1.2158e+08	9.19155e+07	2.1895e+08	7.00759e+07	5.2635e+07	104619443	2.59277e+07	2.66358e+07	3.1431e+07	3.63145e+07	4.8455e+07	1.47575e+08	1.63182e+08	1.47587e+08
M114T280	114.067	280.422	Creatinine	[M+H]+	HMDB0000562	C00791	Organic acids and derivatives	Carboxylic acids and derivatives	Amino acids, peptides, and analogues	1.4658e+07	1.30576e+07	1.36889e+07	1.46592e+07	2.46728e+07	1.49956e+07	2.97911e+07	7.74525e+06	1.26882e+07	1.21813e+07	1.16147e+07	1.13287e+07	8.38289e+06	1.36094e+07	9.33824e+06	8.54474e+06	1.64081e+07	1.67962e+07	1.70534e+07	6.47293e+06	6.39241e+06	5.0901e+06	1.15519e+07	8.17371e+06	1.84987e+07	2.08705e+07	2.03353e+07
M149T51_1	149.096	51.2088	Cuminaldehyde	[M+H]+	HMDB0002214	C06577	Lipids and lipid-like molecules	Prenol lipids	Monoterpenoids	956523	933725	706423	1.07873e+07	1.20033e+06	1.51261e+06	1.07411e+06	7.93045e+06	3.01259e+06	9.80825e+06	1.05942e+06	1.08183e+07	8.01366e+06	9.58193e+06	9.83643e+06	7.69354e+06	8.6101e+06	1.46433e+07	853254	855141	627030	2.70676e+06	1.88452e+06	959912	3.1305e+06	2.53399e+06	2.56254e+06
M100T260	100.112	259.69	Cyclohexylamine	[M+H]+	HMDB0031404	C00571	Organic nitrogen compounds	Organonitrogen compounds	Cyclohexylamines	8.86182e+06	1.10535e+07	7.64805e+06	1.02245e+07	6.03584e+06	8.80536e+06	1.23888e+07	9.87079e+06	1.0693e+07	7.13639e+06	1.2754e+07	9.03015e+06	7.32506e+06	8.72702e+06	4.48989e+06	5.01331e+06	7.81038e+06	1.17687e+07	9.01499e+06	9.92229e+06	1.10276e+07	9.12232e+06	1.08453e+07	1.23204e+07	8.44844e+06	8.77338e+06	8.76995e+06
M274T647	274.188	646.764	Cyclopentolate	[M+H-H2O]+	HMDB0015114	C06932				138809	61901.8	714802	1.29199e+06	143097	521614	199921	5.68278e+06	607980	60705.3	189126	320688	41379.2	171181	118235	1.03172e+06	134278	1.7615e+06	158233	1.28072e+07	344492	6.87477e+06	565133	125653	5.46413e+06	5.4656e+06	5.64528e+06
M422T666	422.106	666.047	Cyclosulfamuron	[M+H]+		C18439	Organic oxygen compounds	Organooxygen compounds	Carbonyl compounds	405876	251165	398050	155968	172955	296700	441970	192427	2.06455e+06	373427	180427	290475	127976	620238	464948	2.04446e+06	296464	211283	677982	382381	51553	308039	250763	170296	1.18445e+06	946102	946786
M179T302	179.041	301.992	Cys-gly	[M+H]+	HMDB0000078	C01419	Organic acids and derivatives	Carboxylic acids and derivatives	Amino acids, peptides, and analogues	8.44e+06	1.57514e+07	8.93539e+06	1.08331e+07	1.09978e+07	2.18504e+07	8.69448e+06	6.51687e+06	2.05224e+07	9.99092e+06	1.38174e+07	7.53058e+06	1.53602e+07	1.0158e+07	1.59055e+07	990822	1.4246e+07	9.23717e+06	1.64079e+07	1.03206e+07	1.2003e+07	1.034e+07	1.82794e+07	1.16532e+07	1.51736e+07	1.76455e+07	1.5538e+07
M351T51	351.18	50.732	Cys-Thr-Lys	[M+H]+			Organic acids and derivatives	Carboxylic acids and derivatives	Amino acids, peptides, and analogues	1.88313e+06	957297	2.20644e+06	8.07971e+06	1.16141e+06	814987	1.85597e+06	8.75563e+06	1.89426e+06	9.59129e+06	865242	8.34027e+06	6.27943e+06	7.96965e+06	7.29518e+06	6.22974e+06	9.05206e+06	1.27026e+07	1.16464e+06	1.84343e+06	1.86732e+06	1.02278e+06	1.76719e+06	2.36972e+06	1.93781e+06	1.33515e+06	1.6086e+06
M112T419	112.051	418.722	Cytosine	[M+H]+	HMDB0000630	C00380	Organoheterocyclic compounds	Diazines	Pyrimidines and pyrimidine derivatives	9.11671e+06	3.46689e+06	3.29016e+06	3.93612e+06	6.02139e+06	5.21712e+06	9.59409e+06	1.26368e+06	2.26638e+07	1.05128e+07	4.19176e+06	2.20251e+06	6.93877e+06	1.62511e+07	1.24564e+07	2.63931e+07	6.82208e+06	1.59543e+06	1.03019e+07	2.76108e+06	3.18001e+06	1.86887e+06	4.50004e+06	6.02593e+06	1.84081e+07	1.84111e+07	1.89674e+07
M90T421	90.0555	421.099	D-alanine	[M+H]+	HMDB0001310	C01401	Organic acids and derivatives	Carboxylic acids and derivatives	Amino acids, peptides, and analogues	149352	116800	128268	77099.8	107027	100505	120596	164615	710984	77153.2	102785	101034	81027.7	106309	95509.9	583425	88241.5	66232.5	100764	74070.8	68268.6	96647	178364	78565	1.12342e+06	1.09842e+06	1.09852e+06
M202T255	202.217	255.007	Ddao	[M+H]+			Organic nitrogen compounds	Organonitrogen compounds	Aminoxides	267352	298798	268760	616826	101138	199204	290583	564412	1.0192e+06	451928	350788	563172	454561	301933	591317	577067	570899	593795	371464	305098	89235.7	509116	465229	118839	1.01069e+06	736540	754024
M281T1086	281.048	1085.57	Demeton s	[M+Na]+		C18978				1.74597e+07	1.87448e+07	1.69026e+07	1.82096e+07	1.76788e+07	1.87085e+07	1.65018e+07	9.91372e+06	2.9482e+07	1.7719e+07	1.77889e+07	1.80669e+07	1.88433e+07	1.69735e+07	1.82764e+07	2.3909e+07	1.76948e+07	1.66789e+07	1.78355e+07	1.69628e+07	1.95873e+07	2.45014e+07	1.75837e+07	1.95488e+07	1.41314e+07	5.0928e+06	1.40322e+07
M111T365	111.056	365.393	D-erythro-imidazolylglycerol phosphate	[M+H-CH5O5P]+		C04666	Organic acids and derivatives	Organic phosphoric acids and derivatives	Phosphate esters	1.35359e+06	1.53723e+06	3.36032e+06	1.63895e+06	2.455e+06	2.98563e+06	2.14786e+06	1.49424e+06	4.92075e+06	1.43345e+06	1.39854e+06	1.74079e+06	817439	2.68927e+06	1.68011e+06	5.3047e+06	1.64448e+06	2.52244e+06	2.06291e+06	1.87867e+06	769585	2.60476e+06	1.83409e+06	985645	7.51816e+06	7.56168e+06	8.85004e+06
M196T330	196.064	330.476	D-glucosaminic acid	[M+H]+		C03752	Organic acids and derivatives	Carboxylic acids and derivatives	Amino acids, peptides, and analogues	54693.6	78563.9	45500.3	41019.3	67852.9	45189.1	66063.7	67045.2	829164	61843.6	66502.2	39036.1	38068.4	23247.2	76189.9	4.79938e+06	48495.3	41466.5	37182.5	52045	102289	58114.6	32096.5	5.08799e+06	1.56353e+06	1.46507e+06	1.56423e+06
M149T48	149.023	48.1505	Di(2,6-dimethyl-4-heptyl) phthalate	[M+H-C18H38O]+			Benzenoids	Benzene and substituted derivatives	Benzoic acids and derivatives	2.38158e+07	2.73901e+07	2.92739e+07	2.79702e+07	2.83782e+07	2.8059e+07	2.70558e+07	2.67145e+07	2.87597e+07	1.25574e+07	2.65493e+07	2.69716e+07	3.4486e+07	1.51713e+07	2.94445e+07	3.42067e+07	2.99716e+07	2.99272e+07	2.97899e+07	2.96469e+07	2.91745e+07	3.03891e+07	2.85154e+07	2.32396e+07	1.47534e+07	1.45636e+07	1.8016e+07
M87T50	87.0446	49.7176	Diacetyl	[M+H]+	HMDB0003407	C00741	Organic oxygen compounds	Organooxygen compounds	Carbonyl compounds	2.02304e+06	2.30599e+06	1.94609e+06	3.11504e+06	2.1234e+06	1.85159e+06	1.7871e+06	3.07865e+06	4.6826e+06	3.14023e+06	2.18204e+06	1.81234e+06	2.192e+06	1.27838e+06	2.0613e+06	4.5114e+06	2.31808e+06	1.54777e+06	2.05912e+06	1.71839e+06	2.83693e+06	1.7315e+06	3.17901e+06	2.89104e+06	4.25582e+06	5.84395e+06	5.86296e+06
M344T72	344.228	71.7135	Dibucaine	[M+H]+	HMDB0014668	C07879	Organoheterocyclic compounds	Quinolines and derivatives	Quinolones and derivatives	287892	351432	283065	258191	304561	116849	247100	108915	3.03322e+06	530046	164289	163085	322521	483138	279560	1.85938e+06	170260	185202	199726	153869	187763	205954	683319	358832	5.7385e+06	5.85179e+06	5.92395e+06
M259T45	259.169	45.2255	Dibutyl adipate	[M+H]+		C14253	Lipids and lipid-like molecules	Fatty Acyls	Fatty acid esters	124299	88435.3	212155	177679	160071	82613.6	207716	157345	200391	225188	85931.2	204016	137711	43350.5	236636	247643	223988	294804	244830	129925	83086.7	153575	151163	104822	5.7977e+06	3.97043e+06	4.11364e+06
M279T47	279.159	46.8007	Dibutyl phthalate	[M+H]+	HMDB0033244	C14214	Benzenoids	Benzene and substituted derivatives	Benzoic acids and derivatives	2.52484e+06	2.81959e+06	2.86577e+06	2.4729e+06	3.74449e+06	3.54553e+06	2.82162e+06	2.53137e+06	614741	2.78437e+06	2.99839e+06	2.44599e+06	2.8333e+06	3.50701e+06	2.79239e+06	9.12142e+06	2.83161e+06	3.11599e+06	3.03738e+06	2.7284e+06	3.14104e+06	2.93719e+06	3.46341e+06	3.2081e+06	2.29489e+06	2.32067e+06	2.32086e+06
M182T221	182.19	221.392	Dicyclohexylamine	[M+H]+		C14686	Organic nitrogen compounds	Organonitrogen compounds	Cyclohexylamines	3.15742e+07	3.8587e+07	3.62872e+07	3.67254e+07	3.1683e+07	3.31812e+07	3.73097e+07	3.31979e+07	4.02909e+07	3.97241e+07	38681512	4.0627e+07	3.51727e+07	3.61198e+07	3.87222e+07	3.60958e+07	3.83608e+07	4.35334e+07	4.22089e+07	3.99132e+07	3.66575e+07	4.0203e+07	5.51392e+07	4.08843e+07	4.42323e+07	4.42917e+07	4.53254e+07
M106T519	106.087	519.481	Diethanolamine	[M+H]+	HMDB0004437	C06772	Organic nitrogen compounds	Organonitrogen compounds	Amines	1.07024e+07	990261	682969	2.0555e+06	1.56684e+06	1.62072e+06	811778	1.20161e+06	2.52526e+06	3.46785e+06	1.10459e+06	1.23183e+06	1.36674e+06	1.11494e+06	1.28884e+06	3.31225e+06	1.30546e+06	2.00138e+06	1.19632e+06	810472	1.02536e+06	794956	1.18365e+06	1.25275e+06	4.10005e+06	4.10022e+06	4.06024e+06
M200T437	200.165	436.977	Diethylcarbamazine	[M+H]+	HMDB0014849	C07968	Organoheterocyclic compounds	Diazinanes	Piperazines	6797.01	11712.8	52946.6	3395.87	8383.41	10440.1	9038.23	1633.75	236416	6454.45	11531.4	5032.86	10338.8	25939.2	29520.2	33585	4993.07	10637.8	4485.8	2810.56	3895.47	9315.02	13537.2	3648.51	663670	665148	718155
M191T62	191.082	62.0992	Dihydralazine	[M+H]+			Organoheterocyclic compounds	Diazanaphthalenes	Benzodiazines	558181	586173	853550	405312	634114	775507	677398	675263	3.44725e+06	423495	638039	645950	457155	1.03621e+06	375205	4.38991e+06	444100	489508	354869	490737	198804	777406	456059	304851	5.16996e+06	6.10359e+06	6.12116e+06
M216T41	215.978	40.7225	Dimethachlon	[M+H-CO]+		C10987	Organoheterocyclic compounds	Pyrrolidines	Phenylpyrrolidines	123131	186259	91379	711872	169774	79873.6	145153	57972.6	239601	288143	89804.2	137180	230967	89609.3	57111.1	214552	50595.5	88820.8	80176.1	57615.3	104315	69191.1	242096	269580	700484	754755	757250
M256T432	256.141	431.971	Dimethametryn	[M+H]+		C18537	Organoheterocyclic compounds	Triazines	1,3,5-triazines	86255.8	165556	1.40399e+06	1.07564e+06	192651	1.25314e+06	167372	3.29073e+06	130109	69027.7	157612	286762	18054.3	134179	115909	114153	137663	1.58422e+06	140036	5.02972e+06	42318.6	4.56073e+06	817481	32504.9	1.06177e+06	991644	990871
M79T89	79.0218	88.8068	Dimethyl sulfoxide	[M+H]+	HMDB0002151	C11143				8.12745e+06	8.92645e+06	1.65432e+07	2.29503e+07	5.5332e+07	1.81987e+07	1.49373e+07	3.13731e+06	2.63032e+07	1.3627e+07	2.16252e+07	2.88144e+06	5.37215e+06	2.22053e+07	1.00978e+07	2.25232e+07	9.34576e+06	1.61941e+07	1.2253e+07	7.51497e+06	9.73085e+06	3.85379e+06	2.40791e+07	1.28776e+07	3.13048e+07	2.91642e+07	2.92817e+07
M391T48	391.284	47.8954	Dioctyl phthalate	[M+H]+		C14227	Benzenoids	Benzene and substituted derivatives	Benzoic acids and derivatives	2.93967e+07	3.14762e+07	31837054	3.05149e+07	3.13767e+07	3.19642e+07	1.89483e+07	1.42743e+07	2.74028e+07	3.07314e+07	3.11564e+07	3.45525e+07	2.9115e+07	1.66406e+07	2.0465e+07	4.17225e+07	3.13573e+07	3.18821e+07	3.26743e+07	3.56397e+07	2.99226e+07	3.22462e+07	1.31806e+07	3.00445e+07	1.94422e+07	2.21039e+07	2.20634e+07
M251T39	251.047	38.8177	Diphenylphosphate	[M+H]+		C11100	Organic acids and derivatives	Organic phosphoric acids and derivatives	Phosphate esters	625304	822300	645002	947526	659875	861064	888252	562044	1.64619e+06	796990	866081	888807	765407	696152	793287	1.60868e+06	856028	848864	561244	831238	651443	765632	1.04511e+06	589819	1.59303e+06	1.16575e+06	1.22215e+06
M144T431	144.065	431.265	DL-2-Aminoadipic acid	(M+H-H2O)+	HMDB0000510	C00956				159305	158665	160071	762116	198961	1.0807e+06	190251	93500.4	421185	127998	119611	103170	136288	199347	148091	583343	120393	113969	30409.8	1.94024e+06	133760	3.17777e+06	117930	107451	617028	594090	615411
M175T1041	175.119	1040.63	DL-arginine	[M+H]+		C00792	Organic acids and derivatives	Carboxylic acids and derivatives	Amino acids, peptides, and analogues	1.15684e+07	1.20349e+07	4.58833e+06	2.70517e+07	1.04322e+07	4.06987e+07	2.98039e+07	1.83403e+07	1.96491e+08	1.12899e+07	1.863e+07	1.20019e+07	5.83479e+06	8.77145e+07	1.18275e+06	8.10541e+07	1.65886e+06	4.11943e+07	2.80773e+07	2.25216e+07	780828	5.80263e+06	2.9686e+07	8.41423e+06	1.50208e+08	1.31236e+08	1.31842e+08
M148T741_2	148.061	741.392	DL-Glutamic acid	[M+H]+	HMDB0060475	C00025	Organic acids and derivatives	Carboxylic acids and derivatives	Amino acids, peptides, and analogues	7.37118e+06	5.14736e+06	8.54883e+06	4.81809e+06	1.35322e+07	9.63845e+06	9.43237e+06	1.98688e+06	4.26419e+07	8.40519e+06	8.14758e+06	4.31546e+06	2.65653e+06	1.79673e+07	1.03752e+07	5.11013e+07	6.9966e+06	7.85562e+06	1.41492e+07	4.2498e+06	2.84554e+06	5.30267e+06	1.09276e+07	6.29588e+06	5.8588e+07	5.85808e+07	5.58639e+07
M118T271	118.032	270.947	Dl-homocysteine	[M+H-H2O]+	HMDB0000742	C05330	Organic acids and derivatives	Carboxylic acids and derivatives	Amino acids, peptides, and analogues	6.30219e+06	6.53305e+06	1.41652e+07	8.42651e+06	6.61536e+06	1.10775e+07	8.3225e+06	1.0891e+07	4.44348e+06	4.97652e+06	3.10704e+06	1.08375e+07	2.55723e+06	1.00014e+07	7.13042e+06	1.41776e+07	7.91479e+06	1.20355e+07	7.16056e+06	1.30011e+07	2.58087e+06	1.5895e+07	7.33953e+06	2.64137e+06	5.70779e+06	5.9962e+06	7.27799e+06
M166T409	166.086	409.096	DL-Phenylalanine	(M+H)+	HMDB0000159	C00079	Organic acids and derivatives	Carboxylic acids and derivatives	"Amino acids, peptides, and analogues"	884377	789141	833859	828982	814901	828197	803753	1.9351e+06	2.07703e+06	2.05123e+06	860890	992756	809608	751995	713319	928076	782256	802600	750918	960291	752905	1.03928e+06	846374	754943	1.09395e+06	1.13185e+06	1.09511e+06
M116T556_2	116.071	555.994	DL-proline	[M+H]+	HMDB0000162	C00148	Organic acids and derivatives	Carboxylic acids and derivatives	Amino acids, peptides, and analogues	1.61522e+07	1.84885e+07	5.81334e+07	2.21418e+07	3.59216e+07	4.76351e+07	3.10246e+07	2.91819e+07	5.04487e+07	1.82981e+07	2.00576e+07	2.7415e+07	6.17036e+06	4.42436e+07	2.73923e+07	1.03867e+08	2.42352e+07	4.93578e+07	3.52301e+07	3.80489e+07	5.79333e+06	5.82744e+07	3.08046e+07	1.01549e+07	9.64511e+07	107857147	9.68756e+07
M130T310	130.05	309.735	Dl-pyroglutamic acid	[M+H]+	HMDB0000805		Organic acids and derivatives	Carboxylic acids and derivatives	Amino acids, peptides, and analogues	5.18726e+06	9.69231e+06	5.64639e+06	1.38692e+07	8.0602e+06	7.42491e+06	5.40411e+06	3.27394e+06	1.6664e+07	1.02897e+07	5.47657e+06	2.50941e+06	3.04528e+06	1.25541e+07	4.43101e+06	8.72191e+06	4.8306e+06	3.66422e+06	3.23274e+06	1.89174e+06	9.22707e+06	2.55715e+06	8.17329e+06	9.39391e+06	1.78864e+07	1.68652e+07	1.69219e+07
M188T465	188.071	464.772	DL-tryptophan	[M+H-NH3]+	HMDB0030396	C00078	Organoheterocyclic compounds	Indoles and derivatives	Indolyl carboxylic acids and derivatives	475123	435339	1.23235e+06	494500	996584	1.61432e+06	1.2027e+06	361694	8.96555e+06	593491	542145	504999	101754	1.65471e+06	767222	1.23466e+07	554293	1.20919e+06	1.03773e+06	698291	63884.2	1.17395e+06	1.07109e+06	259246	1.08045e+07	1.16774e+07	1.16685e+07
M283T896	283.019	895.629	D-mannose 6-phosphate	[M+Na]+	HMDB0001078	C00275	Organic oxygen compounds	Organooxygen compounds	Carbohydrates and carbohydrate conjugates	340192	372672	330328	386106	140222	366217	205318	320147	623163	100136	372996	364563	348006	135977	376525	552091	380847	384364	408772	352757	401042	363913	398401	393984	1.32973e+06	1.69034e+06	1.33258e+06
M198T213	198.185	212.583	Dodecanoic acid, 12-[[(cyclohexylamino)carbonyl]amino]-	[M+H-C7H13NO2]+			Lipids and lipid-like molecules	Fatty Acyls	Fatty acids and conjugates	2.98968e+06	5.04732e+06	8.45221e+06	864933	4.43667e+06	5.38146e+06	9.62893e+06	2.21603e+06	2.01649e+06	3.32686e+06	608956	2.10696e+06	3.50631e+06	1.93602e+06	2.27324e+06	1.8289e+06	2.43623e+06	2.50139e+06	1.55539e+06	3.95141e+06	1.98964e+06	1.30475e+06	1.98277e+06	2.95041e+06	543024	854094	853359
M154T619	154.083	619.466	Dopamine	[M+H]+	HMDB0000073	C03758	Benzenoids	Phenols	Benzenediols	516934	577985	1.18784e+06	383832	538727	1.0161e+06	698471	317898	1.77272e+06	1.31887e+06	1.74389e+06	896310	506009	4.75407e+06	2.03608e+06	3.05915e+06	1.35741e+06	753445	1.50075e+06	1.39629e+06	472666	532506	731345	799046	3.23818e+06	3.24392e+06	3.4949e+06
M259T862	259.093	861.91	D-pyroglutamic acid	[2M+H]+		C02237	Organic acids and derivatives	Carboxylic acids and derivatives	Amino acids, peptides, and analogues	58839.6	66917.7	62360.8	63936.7	63507.9	55626.1	16124.5	57228.9	1.21834e+06	63628.9	62267.5	17655.8	58943	70780.2	50169.3	354089	36173.8	53790.5	70862.8	59258.3	67001.7	33167.9	34339.5	56794.1	281324	281667	327958
M151T681	151.048	680.55	D-xylose	[M+H]+	HMDB0060254	C00181	Organic oxygen compounds	Organooxygen compounds	Carbohydrates and carbohydrate conjugates	1.17682e+06	944003	2.33659e+06	2.23948e+06	5.28813e+06	2.61986e+06	2.09134e+06	505555	1.50253e+07	1.77154e+06	2.38699e+06	702224	586164	3.70998e+06	1.81052e+06	8.85986e+06	1.53604e+06	2.00598e+06	2.41324e+06	1.06268e+06	1.14455e+06	1.25141e+06	2.66075e+06	1.57903e+06	1.47934e+07	1.48451e+07	1.57045e+07
M274T695	274.188	694.917	Emetine	[M+H-C12H17O2N]+	HMDB0015323	C09421				96261.6	63524.9	392409	545276	121534	364405	123571	3.14044e+06	474422	68755	98781.8	104047	51317.6	75322.3	65341.9	538849	60610.8	740352	68965.9	6.93283e+06	137436	5.42889e+06	247981	81613.5	2.64009e+06	2.61576e+06	2.64039e+06
M123T96_2	123.017	95.8868	Epoxiconazole	[M+H-C10H10ClN3]+		C11229				1.87067e+06	1.59491e+06	2.58042e+06	1.26845e+06	2.65872e+06	2.12811e+06	2.78595e+06	1.12983e+06	3.4672e+06	1.52017e+06	1.88061e+06	2.02465e+06	945822	2.69576e+06	1.90394e+06	9.64581e+06	1.65283e+06	2.23468e+06	2.30378e+06	1.97475e+06	422523	1.90979e+06	1.59883e+06	935671	1.47744e+06	1.53236e+06	1.53029e+06
M114T67	114.092	66.5118	.epsilon.-caprolactam	[M+H]+	HMDB0062769	C06593	Organoheterocyclic compounds	Lactams	Caprolactams	3.42877e+07	1.23083e+07	3.16851e+07	2.40809e+07	1.97331e+07	4.14235e+07	2.52877e+07	1.05123e+07	1.43606e+08	2.48588e+07	1.14512e+07	1.51032e+07	3.88783e+07	2.51679e+07	2.05173e+07	1.32347e+08	2.1125e+07	4.02637e+07	2.9485e+07	1.93505e+07	2.57362e+07	2.48368e+07	4.21536e+07	3.17476e+07	3.8772e+07	8.02751e+07	8.04993e+07
M338T51_2	338.342	50.6541	Erucamide	[M+H]+			Lipids and lipid-like molecules	Fatty Acyls	Fatty amides	1.00518e+08	9.22887e+07	1.43442e+08	6.21581e+07	1.39794e+08	1.10671e+08	1.31043e+08	9.47421e+07	1.06403e+07	6.73329e+07	8.1106e+07	6.20191e+07	5.35171e+07	6.83225e+07	5.0558e+07	9.80324e+06	7.75751e+07	5.00881e+07	6.72892e+07	7.60574e+07	9.63468e+07	6.79399e+07	8.18057e+07	1.14813e+08	147107959	1.09526e+08	103065046
M140T58	140.107	57.9363	Ethirimol	[M+H-C3H6N2]+		C18828	Organoheterocyclic compounds	Diazines	Pyrimidines and pyrimidine derivatives	665724	629933	526141	579769	349440	678063	674464	360240	2.2499e+06	617287	427872	795306	728466	418636	665316	1.8344e+06	550018	1.02416e+06	490502	505337	778472	586913	686464	544994	3.29912e+06	3.48272e+06	3.478e+06
M283T72	283.175	71.919	Falcarindiol	[M+Na]+		C08449	Lipids and lipid-like molecules	Fatty Acyls	Fatty alcohols	1.12828e+06	1.04996e+06	930852	991054	952854	778686	1.09596e+06	724971	6.64761e+06	1.45755e+06	827167	349261	1.05134e+06	1.96967e+06	908445	7.07158e+06	843514	903272	831103	760095	840740	849030	1.48205e+06	1.33079e+06	6.5918e+06	6.72922e+06	6.70604e+06
M159T281	159.028	281.014	Fenfluramine	[M+H-C4H11N]+		C06996	Benzenoids	Benzene and substituted derivatives	Phenethylamines	1.37006e+08	1.29915e+08	1.34425e+08	1.37194e+08	1.38136e+08	144882684	1.37405e+08	1.16346e+08	1.84293e+08	141278625	1.43238e+08	1.23309e+08	1.08979e+08	1.3446e+08	1.20149e+08	1.66793e+08	1.22462e+08	1.47425e+08	1.26963e+08	141252105	5.91403e+07	1.38629e+08	1.39697e+08	1.34844e+08	1.09283e+08	1.447e+08	1.48825e+08
M239T1107	239.001	1106.57	Fenpiclonil	[M+H+2i]+		C14268	Organoheterocyclic compounds	Pyrroles	Substituted pyrroles	1.56846e+07	1.73107e+07	1.55592e+07	1.69327e+07	1.64309e+07	1.71161e+07	1.62616e+07	1.70705e+07	1.44362e+07	1.66629e+07	1.6614e+07	1.5263e+07	1.80389e+07	1.64133e+07	1.70645e+07	7.01387e+06	1.70365e+07	1.67057e+07	1.755e+07	1.53106e+07	1.88408e+07	1.69868e+07	1.75592e+07	1.86619e+07	1.41652e+07	1.41648e+07	1.4443e+07
M274T61	274.274	60.8623	Fenpropidin	[M+H]+		C18726	Benzenoids	Benzene and substituted derivatives	Phenylpropanes	1.16693e+07	1.40937e+07	1.06984e+07	2.47452e+07	1.83541e+07	1.96178e+07	1.53319e+07	1.16207e+07	4.90217e+07	2.41911e+07	1.56582e+07	1.36091e+07	1.84529e+07	3.58146e+07	2.278e+07	9.27834e+07	1.96631e+07	2.07891e+07	1.98773e+07	1.20815e+07	1.7581e+07	1.25554e+07	3.11806e+07	2.14459e+07	5.33142e+07	4.6922e+07	4.66593e+07
M165T124	165.102	124.007	Fenuron	[M+H]+		C11224				590617	179693	672213	745478	112113	564179	2.89379e+06	490011	4.89002e+06	1.07129e+06	535660	497538	417975	250155	498040	1.70239e+06	500260	193785	502591	519084	150999	518702	548857	1.0536e+06	1.23974e+06	1.3011e+06	1.30177e+06
M290T102	290.269	101.68	Fingolimod	[M+H-H2O]+			Organic nitrogen compounds	Organonitrogen compounds	Amines	2.41311e+06	3.2233e+06	2.94595e+06	3.09231e+06	1.97299e+06	3.6637e+06	3.58655e+06	2.95072e+06	4.26829e+06	3.62396e+06	3.05315e+06	4.04663e+06	2.7483e+06	5.02558e+06	4.66282e+06	10969069	4.75364e+06	3.21162e+06	3.80269e+06	3.71072e+06	2.00869e+06	3.43733e+06	3.29199e+06	2.55249e+06	3.10794e+06	2.89751e+06	2.9009e+06
M148T129	148.039	128.761	Formylanthranilic acid	(M+H-H2O)+	HMDB0004089	C05653	Benzenoids	Benzene and substituted derivatives	Benzoic acids and derivatives	481566	538903	168579	575779	759202	987176	827442	447590	1.15119e+06	492959	461808	703198	318266	1.06735e+06	393408	1.35153e+06	646876	749834	782849	768651	354951	700551	752534	386790	1.79844e+06	1.84592e+06	2.00383e+06
M274T585	274.151	584.821	Furmecyclox	[M+Na]+		C18912	Organoheterocyclic compounds	Furans	Furoic acid and derivatives	76365.2	69585.4	720480	511966	149206	446469	128470	1.33974e+06	113510	72881.3	92209.9	185007	46221.4	107426	81167.6	221863	126031	880084	109631	2.13124e+06	154746	2.63338e+06	608564	70924.7	533403	545721	545469
M104T76	104.071	76.2275	.gamma.-aminobutyric acid	[M+H]+	HMDB0000112	C00334	Organic acids and derivatives	Carboxylic acids and derivatives	Amino acids, peptides, and analogues	905325	858661	1.59158e+06	1.92678e+06	1.6845e+06	2.25402e+06	1.73988e+06	919008	4.65781e+06	1.18766e+06	835471	835236	1.99776e+06	2.72265e+06	1.17983e+06	2.88748e+06	1.31003e+06	1.20859e+06	2.73243e+06	835885	1.69319e+06	886162	920419	774044	2.38335e+06	2.38803e+06	2.0944e+06
M276T814_1	276.119	814.013	Gamma-glu-glu	[M+H]+	HMDB0011738		Organic acids and derivatives	Carboxylic acids and derivatives	Amino acids, peptides, and analogues	150249	145879	1.00573e+06	413561	1.12911e+06	370385	233966	69202.2	1.30658e+06	266663	296626	61137.6	49300.8	771333	503411	2.16932e+06	298191	662486	821615	514650	77960.9	235510	1.02484e+06	202555	4.37029e+06	4.0944e+06	4.23979e+06
M276T858	276.156	857.628	.gamma.-l-glu-.epsilon.-l-lys	[M+H]+	HMDB0003869	C21730	Organic acids and derivatives	Carboxylic acids and derivatives	Amino acids, peptides, and analogues	102830	127863	253563	117130	111146	251989	53644.2	117112	359949	13961.1	113461	117568	117387	90243.4	36110.9	1.36142e+06	37377.6	290929	78533.1	195853	119188	378729	101383	118937	684063	684109	708485
M359T1125	359.125	1124.54	Gardenin b	[M+H]+		C15109	Phenylpropanoids and polyketides	Flavonoids	O-methylated flavonoids	3.19641e+06	2.82627e+06	4.03089e+06	3.24121e+06	3.79064e+06	4.44507e+06	3.53438e+06	3.40536e+06	3.19475e+06	3.06706e+06	3.6003e+06	3.2453e+06	3.11703e+06	3.35107e+06	3.70862e+06	3.8762e+06	3.95895e+06	3.43965e+06	4.00354e+06	3.65121e+06	3.12892e+06	3.16445e+06	3.60593e+06	4.0793e+06	3.9811e+06	3.83584e+06	3.63129e+06
M497T39	497.279	38.9155	Geneticin	[M+H]+		C17703	Organic oxygen compounds	Organooxygen compounds	Carbohydrates and carbohydrate conjugates	286050	235889	246702	285714	266334	252751	261890	273767	502742	321695	245028	259829	282298	259719	249875	453612	284660	278274	185048	239779	264727	208617	248417	247842	599423	517753	526146
M137T283_2	137.001	283.001	Gentisic acid	[M+H-H2O]+	HMDB0000152	C00628	Benzenoids	Benzene and substituted derivatives	Benzoic acids and derivatives	8.5778e+06	8.85345e+06	1.43205e+07	6.46443e+06	1.05526e+07	1.18894e+07	1.39035e+07	1.88365e+06	2.8701e+07	1.00454e+07	1060169348	1.13722e+07	3.86963e+08	2.55318e+07	1.94065e+07	3.64582e+07	1.64756e+07	1.1172e+07	1.83932e+07	7.80185e+06	2.43249e+06	8.73774e+06	8.89155e+06	5.94802e+06	2.77772e+07	2.77778e+07	2.73814e+07
M146T653_3	146.092	652.672	G-guanidinobutyrate	[M+H]+	HMDB0003464	C01035	Organic acids and derivatives	Carboxylic acids and derivatives	Amino acids, peptides, and analogues	1.3212e+07	15570615	4.04784e+07	2.44051e+07	1.9705e+07	3.46826e+07	2.08263e+07	2.67404e+07	3.62234e+07	1.17978e+07	1.18726e+07	1.6668e+07	5.85446e+06	2.20263e+07	1.52834e+07	4.72414e+07	1.67414e+07	4.04546e+07	2.03955e+07	3.61353e+07	5.67769e+06	4.52415e+07	2.39783e+07	7.51695e+06	7.22659e+07	7.08971e+07	7.227e+07
M304T721	304.162	721.112	Glu-Arg	[M+H]+	HMDB0028813		Organic acids and derivatives	Carboxylic acids and derivatives	Amino acids, peptides, and analogues	174654	264433	973215	312739	343687	828019	387933	443214	1.07096e+06	220035	230049	426470	48732.6	554273	402392	2.16131e+06	339509	802946	488319	697238	24605.5	1.02597e+06	487423	82439.2	1.49703e+06	1.53957e+06	1.5398e+06
M308T883	308.091	882.826	Glutathione	(M+H)+	HMDB0000125	C00051	Organic acids and derivatives	Carboxylic acids and derivatives	"Amino acids, peptides, and analogues"	139361	153161	136211	122107	202782	82085.7	101104	157529	4.56983e+06	80354.9	137806	146268	151893	1388507	112130	6.07266e+06	128538	123328	73120.7	125032	91842.3	148235	136877	251891	2.63824e+06	3.00033e+06	2.36744e+06
M613T951	613.157	951.488	Glutathione, oxidized	[M+H]+	HMDB0003337	C00127	Organic acids and derivatives	Carboxylic acids and derivatives	Amino acids, peptides, and analogues	197335	254510	277855	259848	235321	304066	244637	283199	696077	232511	274965	303097	299073	255541	280905	268487	306404	265169	256729	311190	289963	309058	278890	242478	1.8072e+06	1.80889e+06	1.88543e+06
M147T131	147.076	131.373	Gly-Ala	[M+H]+			Organic acids and derivatives	Carboxylic acids and derivatives	Amino acids, peptides, and analogues	204629	223586	413793	109784	360560	531443	391919	526979	1.14029e+06	169075	178293	233848	46617	669655	433335	1.35909e+06	341017	213149	502312	328751	1.2139e+06	485408	136150	1.11807e+06	936542	1.01961e+06	1.0211e+06
M232T839	232.141	839.218	Gly-Arg	(M+H)+						17163.7	9999.31	28390.3	52439.1	16766.5	35284.6	14774	309260	86053.4	6182.03	8394.36	7420.26	7433.02	10395.4	6557.05	115110	8808.83	123198	11807.9	563996	23941	514497	40586.4	10601.7	490251	487990	635603
M258T707_2	258.11	706.931	Glycerophosphocholine	[M+H]+	HMDB0000086	C00670	Lipids and lipid-like molecules	Glycerophospholipids	Glycerophosphocholines	2.42764e+07	4.29522e+07	5.68673e+07	4.97628e+07	9.88722e+07	7.53564e+07	3.8903e+07	2.21921e+07	9.05515e+07	2.83404e+07	4.27753e+07	4.19586e+07	1.24847e+07	6.79011e+07	4.4461e+07	1.63519e+08	3.9119e+07	9.05866e+07	7.33942e+07	3.88245e+07	1.00312e+07	5.19248e+07	6.23533e+07	2.15584e+07	1.69932e+08	1.67288e+08	1.69947e+08
M214T741	214.006	741.337	Guanabenz	[M+H-NH3]+		C07034	Benzenoids	Benzene and substituted derivatives	Halobenzenes	1.6597e+06	1.44778e+06	2.02392e+06	1.37948e+06	2.51261e+06	2.19686e+06	2.07804e+06	579681	7327964	2.09283e+06	2.37352e+06	1.24013e+06	854553	2.98751e+06	2.43072e+06	3.09001e+06	1.85276e+06	1.96195e+06	2.78619e+06	1.20161e+06	964890	1.54046e+06	2.76301e+06	1.79873e+06	7.69397e+06	7.66005e+06	7.75746e+06
M126T528	126.022	528.294	Guanidinoethyl sulfonate	[M+H-CH2N2]+	HMDB0003584	C01959	Organic acids and derivatives	Organic sulfonic acids and derivatives	Organosulfonic acids and derivatives	2.60101e+06	2.22065e+06	3.75627e+06	3.52081e+06	6.47291e+06	5.7004e+06	3.07569e+06	1.23825e+06	6.88667e+06	5.28384e+06	2.75228e+06	1.28061e+06	2.5324e+06	5.47074e+06	3.04742e+06	5.03724e+06	4.70659e+06	3.28799e+06	3.84357e+06	3.34787e+06	2.95366e+06	1.80903e+06	3.40886e+06	4.16484e+06	7.54294e+06	7.69498e+06	7.69776e+06
M152T394_2	152.057	394.236	Guanine	[M+H]+	HMDB0000132	C00242	Organoheterocyclic compounds	Imidazopyrimidines	Purines and purine derivatives	1.08712e+07	1.22034e+07	2.62197e+07	8.49456e+06	1.37488e+07	2.19801e+07	1.9113e+07	5.93761e+06	2.7366e+07	1.36759e+07	1.14445e+07	1.82227e+07	4.37522e+06	5.92897e+07	3.88632e+07	9.86682e+07	3.18122e+07	1.74889e+07	4.13272e+07	1.1816e+07	2.73517e+06	1.54961e+07	1.4337e+07	7.76354e+06	6.83443e+07	6.84492e+07	6.94287e+07
M107T67	107.05	66.5118	Helicin	[M+H-C6H10O6]+			Organic oxygen compounds	Organooxygen compounds	Carbohydrates and carbohydrate conjugates	790330	786082	1.17658e+06	592216	667803	1.21201e+06	747865	860927	1.83712e+06	1.07653e+06	636158	948128	618630	966079	1.17314e+06	4.58746e+06	760128	1.35747e+06	1.05896e+06	944570	381028	1.65655e+06	1.72201e+06	703310	3.74734e+06	4.07531e+06	4.35894e+06
M268T139	268.264	139.344	Heptadecasphing-4-enine	[M+H-H2O]+			Organic nitrogen compounds	Organonitrogen compounds	Amines	403499	247382	403181	235714	227041	696260	684937	211875	189544	372219	219186	287931	272389	810563	478847	474924	491899	376025	893350	344889	235827	657155	310214	224057	205671	199906	123278
M288T92	288.29	92.052	Heptadecasphinganine	[M+H]+			Organic nitrogen compounds	Organonitrogen compounds	Amines	1.11266e+07	1.38807e+06	1.25569e+06	1.33224e+06	2.27664e+07	1.67077e+06	1.25093e+06	1.46431e+06	693085	4.09872e+06	1.11771e+06	2.073e+06	2.14185e+06	1.36895e+06	1.60581e+06	4.51496e+06	1.41622e+06	9.10579e+06	1.5383e+06	1.29545e+06	1.52363e+06	1.10024e+06	1.40958e+06	1.4062e+06	1.95682e+06	1.27758e+06	1.18056e+06
M102T281	102.128	281.061	Hexylamine	[M+H]+	HMDB0032323	C08306	Organic nitrogen compounds	Organonitrogen compounds	Amines	4.76198e+07	5.19527e+07	3.33863e+07	2.12157e+07	1.71593e+07	4.05759e+07	3.53559e+07	4.0599e+07	1.07478e+08	6.1189e+07	4.3976e+07	4.01493e+07	4.05558e+07	4.37903e+07	4.66451e+07	4.78975e+07	6.41799e+07	4.3881e+07	5.89997e+07	3.92811e+07	3.39474e+07	4.66329e+07	3.65589e+07	3.36319e+07	6.1646e+07	8.25265e+07	8.24781e+07
M269T535	269.161	534.754	His-Leu	[M+H]+		C05010	Organic acids and derivatives	Carboxylic acids and derivatives	Amino acids, peptides, and analogues	90871.1	87879.8	598729	920169	162035	408694	158070	1.80417e+06	552899	31517.3	113687	35910.3	21040.8	112229	65473.7	1.00295e+06	70663.3	1.09363e+06	28866.3	2.927e+06	86847.3	3.38711e+06	401429	35190.3	2.43294e+06	2.43302e+06	2.37405e+06
M112T65	112.076	64.5369	Histamine	[M+H]+	HMDB0000870	C00388	Organic nitrogen compounds	Organonitrogen compounds	Amines	468475	406403	343688	324005	295075	564869	131141	334692	1.67819e+06	292357	331550	423391	484314	272331	273800	1.38803e+06	280672	323459	463440	257642	381668	400588	564914	377109	2.55764e+06	2.56635e+06	2.65066e+06
M156T744	156.077	744.203	Histidine	[M+H]+	HMDB0000177	C00135	Organic acids and derivatives	Carboxylic acids and derivatives	Amino acids, peptides, and analogues	1.14215e+06	1.28263e+06	2.02558e+06	1.11672e+06	1.38661e+06	146041	90259.6	1.01632e+06	5.40915e+06	787268	56603.7	623196	377650	1.84526e+06	689581	5.94865e+06	400812	717606	686928	498135	281080	597742	582281	325253	2.20116e+07	2.22891e+07	2.55372e+07
M158T434	158.129	434.257	Homostachydrine	[M+H]+	HMDB0033433	C08283	Organic acids and derivatives	Carboxylic acids and derivatives	Amino acids, peptides, and analogues	651239	2.25405e+06	1.81947e+07	3.94492e+06	2.66275e+06	8.07465e+06	2.84629e+06	7.04944e+06	2.05387e+07	1.04439e+06	1.62448e+06	6.42369e+06	293740	4.71025e+06	4.10095e+06	3.39027e+07	3.6809e+06	9.99866e+06	4.41025e+06	1.07435e+07	148238	1.44624e+07	7.7445e+06	416497	5.51078e+07	5.5909e+07	5.59103e+07
M158T52	158.154	52.1185	Hyocholic acid	[M+H]+			Lipids and lipid-like molecules	Steroids and steroid derivatives	Bile acids, alcohols and derivatives	1.02295e+07	1.27081e+07	1.02563e+07	1.11866e+07	1.11234e+07	1.38665e+07	1.14553e+07	9.25968e+06	2.72292e+07	1.09707e+07	1.00803e+07	1.05624e+07	1.0733e+07	8.59984e+06	1.03822e+07	2.20089e+07	8.62906e+06	1.03502e+07	4.21507e+06	1.26068e+07	1.17058e+07	1.21497e+07	1.27233e+07	1.13618e+07	2.18381e+07	2.37336e+07	2.37271e+07
M137T283_3	137.046	282.967	Hypoxanthine	[M+H]+	HMDB0000157	C00262	Organoheterocyclic compounds	Imidazopyrimidines	Purines and purine derivatives	1319689408	1331423239	2313660673	1024623934	1661900416	2159486405	2021297863	7.2058e+08	4896234725	1506206251	1334768929	1851385094	712783853	5534414662	2905081218	7099218945	2559474742	1884271641	3390048449	1267598042	4.04866e+08	1486151242	1381541629	1086613425	6138421901	6995099766	6990014237
M263T1095	263.038	1094.77	Ifosfamide	[M+H+2i]+	HMDB0015312	C07047	Organoheterocyclic compounds	Oxazaphosphinanes	Isofamides	3.74275e+06	4.15093e+06	3.73382e+06	4.14053e+06	3.94265e+06	3.8471e+06	3.80611e+06	4.05319e+06	3.18561e+06	4.05004e+06	4.1092e+06	4.14479e+06	4.23169e+06	3.91616e+06	4.17727e+06	3.38557e+06	4.10671e+06	3.82704e+06	4.08838e+06	4.03062e+06	4.4163e+06	3.98694e+06	4.08426e+06	4.35609e+06	2.99008e+06	3.29232e+06	3.41947e+06
M263T318	263.142	317.641	Ile-Met	[M+H]+			Organic acids and derivatives	Carboxylic acids and derivatives	Amino acids, peptides, and analogues	15076	2755.42	334736	219381	17098.9	225628	21340.2	1.1695e+06	42599.5	6943.1	24171.5	59220.7	6172.54	68230.6	32981	287705	19252.5	204611	4252.89	2.92271e+06	14998.6	1.27017e+06	16598.2	12658.2	260157	279423	247820
M125T59	125	58.9378	Imibenconazole	[M+H-C10H8Cl2N4S]+		C18468	Benzenoids	Benzene and substituted derivatives	Halobenzenes	3.06003e+06	3.95546e+06	4.36135e+06	3.46863e+06	3.82486e+06	3.66482e+06	4.19833e+06	3.08171e+06	3.89742e+06	3.75342e+06	3.77654e+06	3.88438e+06	2.19322e+06	3.40815e+06	4.4023e+06	3.9314e+06	4.28393e+06	3.56275e+06	3.39308e+06	4.12054e+06	2.47021e+06	3.90302e+06	4.50924e+06	3.68118e+06	6.1478e+06	4.99973e+06	4.36601e+06
M186T66	186.113	65.8486	Indole-3-butyric acid	[M+H-H2O]+	HMDB0002096	C11284	Organoheterocyclic compounds	Indoles and derivatives	Indoles	217968	214079	92810.7	205607	309035	29924	89032.2	151647	1.69214e+06	155711	78434.8	201835	93042.5	59909.4	103996	2.12967e+06	208914	252672	56901	102326	279186	258994	279466	380560	2.39318e+06	2.61318e+06	2.59752e+06
M257T339	257.1	339.122	Isoliquiritigenin	[M+H]+	HMDB0037316	C08650	Phenylpropanoids and polyketides	Linear 1,3-diarylpropanoids	Chalcones and dihydrochalcones	263151	840418	1.08969e+06	790261	505713	384555	473738	881724	303232	570243	532036	904372	215832	387881	661097	1.23543e+06	726708	569779	446681	1.13146e+06	127700	1.88223e+06	715734	166676	405856	454297	549857
M155T374	155.129	373.94	(+)-isomenthone	[M+H]+		C11952	Lipids and lipid-like molecules	Prenol lipids	Monoterpenoids	1.37343e+06	4.18288e+06	1.14114e+07	6.88527e+06	4.25413e+06	1.85876e+07	3.65287e+06	6.88714e+06	1.74774e+07	1.37305e+06	845123	9.65398e+06	1.29098e+06	1.0001e+07	6.82039e+06	3.48387e+07	6.11102e+06	2.35273e+07	7.08996e+06	1.77409e+07	1.37702e+06	1.93774e+07	1.98755e+07	1.32273e+06	7.16155e+07	7.42224e+07	7.42077e+07
M194T593	194.118	593.396	Isoproterenol	[M+H-H2O]+	HMDB0015197	C07056	Benzenoids	Phenols	Benzenediols	1.80131e+07	1.88415e+07	1.99097e+07	1.72427e+07	1.67956e+07	1.75555e+07	1.81215e+07	2.17763e+07	4.62251e+06	1.7979e+07	1.86548e+07	2.05025e+07	1.91054e+07	1.68912e+07	1.82615e+07	9.0718e+06	1.9182e+07	1.89132e+07	1.8227e+07	1.97517e+07	1.82948e+07	2.05189e+07	1.76056e+07	1.79255e+07	3.86379e+06	3.8652e+06	4.02075e+06
M189T482	189.135	482.064	L-arginine, methyl ester	[M+H]+			Organic acids and derivatives	Carboxylic acids and derivatives	Amino acids, peptides, and analogues	531137	423462	512378	432116	1.05522e+06	1.00569e+06	877275	615347	2.85068e+06	875664	484748	288548	214473	2.57001e+06	1.03958e+06	2.12802e+06	807459	496439	1.44268e+06	747702	223965	882695	399637	613215	2.18526e+06	2.13387e+06	2.1865e+06
M369T104	369.352	103.535	Lathosterol	(M+H-H2O)+	HMDB0001170	C01189	Lipids and lipid-like molecules	Steroids and steroid derivatives	Cholestane steroids	284951	254810	215045	376413	347395	299610	290483	284485	15959.4	249786	268970	234643	242317	338367	226439	20596.4	194942	254338	221913	254249	248080	201583	101398	292841	159260	123577	140752
M343T72	343.296	71.7306	Lauramidopropylbetaine	[M]+			Organic acids and derivatives	Carboxylic acids and derivatives	Amino acids, peptides, and analogues	55899.9	26981.5	4361.04	32407.3	11646.2	13679.1	15038	40460.8	6687.17	19734.8	13937.3	9579.52	12692.4	8459.49	18108.5	5909.08	2983.52	24096.9	6472.22	7114.78	12464.7	8717.47	42788.6	32362.2		2.07058e+06	2.66728e+06
M230T261	230.248	260.686	Lauryldimethylamine oxide	[M+H]+			Organic nitrogen compounds	Organonitrogen compounds	Aminoxides	2.94488e+06	4.26332e+06	2.8464e+06	3.51725e+06	3.56054e+06	2.08333e+06	1.93992e+06	2.44271e+06	1.34684e+07	2.7699e+06	3.17676e+06	3.46722e+06	2.22083e+07	2.48152e+06	3.16922e+06	2.74878e+07	3.10472e+06	2.6291e+06	2.57891e+06	3.65227e+06	1.31289e+07	1.45709e+06	3.39575e+06	2.70459e+06	6.72896e+06	7.691e+06	7.71958e+06
M228T209	228.232	208.749	Laurylguanidine	[M+H]+			Organic nitrogen compounds	Organonitrogen compounds	Guanidines	749016	850318	647295	1.04764e+06	834012	914327	1.0802e+06	453555	2.93708e+06	949305	891105	955026	861374	901290	881662	2.31243e+06	827525	713809	678154	857300	778356	799546	1.00525e+06	672496	1.82901e+06	1.84413e+06	1.29156e+06
M292T77	292.206	76.6008	L-bunolol	[M+H]+	HMDB0015341	C07914				79575.9	79544.7	164411	30122.9	68532.6	93752.6	183018	71203.5	216923	72228.5	71632	131855	53905.6	116783	185146	263569	132561	144601	117728	194121	38788.8	153108	68571.7	57178	524805	268563	244688
M162T638	162.113	638.451	L-carnitine	[M+H]+	HMDB0062496	C00318	Organic nitrogen compounds	Organonitrogen compounds	Quaternary ammonium salts	1.08448e+07	9.72126e+06	1.03543e+07	7.57968e+06	2.07058e+07	1.35911e+07	1.29865e+07	2.96051e+06	3.7836e+07	1.62076e+07	9.63185e+06	5.77847e+06	6.56872e+06	2.17638e+07	1.43093e+07	4.22961e+07	1.15334e+07	1.09922e+07	1.6382e+07	5.56187e+06	6.48283e+06	5.88535e+06	1.01983e+07	1.00051e+07	4.35962e+07	4.2479e+07	4.36544e+07
M156T843	156.077	842.514	L-carnosine	[M+H-C3H5ON]+	HMDB0000033	C00386	Organic acids and derivatives	Peptidomimetics	Hybrid peptides	1.21521e+06	867325	1.14776e+06	810146	1.02579e+06	1.2099e+06	949891	864173	3.32945e+06	729459	643456	431149	485502	892303	1.40447e+06	4.27884e+06	865627	1.11949e+06	1.62044e+06	1.05321e+06	532652	1.01043e+06	1.20821e+06	535256	7.76606e+06	7.0382e+06	8.08893e+06
M286T338	286.09	338.024	Letrozole	[M+H]+	HMDB0015141	C08163	Benzenoids	Benzene and substituted derivatives	Diphenylmethanes	3.50278e+06	4.36347e+06	4.86895e+06	2.74468e+06	3.45802e+06	6.33854e+06	4.91454e+06	3.18855e+06	3.28075e+06	3.56694e+06	3.50732e+06	4.94174e+06	1.98203e+06	7.06697e+06	4.69392e+06	5.89407e+06	4.92031e+06	4.89158e+06	6.23616e+06	4.70644e+06	2.04754e+06	6.47869e+06	2.1722e+06	2.69272e+06	3.35441e+06	3.72062e+06	3.70941e+06
M203T69	203.139	69.2441	Leu-Ala	[M+H]+			Organic acids and derivatives	Carboxylic acids and derivatives	Amino acids, peptides, and analogues	96905.1	115569	1.1191e+06	197900	164289	649133	124447	1.74954e+06	435143	82456	169342	220026	97140	281358	104029	1.82892e+06	160498	414686	190796	3.06489e+06	115071	3.36965e+06	107394	93583.3	5.51803e+06	5.52679e+06	5.84441e+06
M245T314	245.186	313.82	Leucylleucine	[M+H]+	HMDB0028933	C11332	Organic acids and derivatives	Carboxylic acids and derivatives	Amino acids, peptides, and analogues	132806	14954.5	795100	868803	103017	426041	234086	5.2878e+06	364157	44396.6	241342	354834	53492.9	209967	66113.5	718617	102832	745735	54913.4	1.03578e+07	384211	4.2295e+06	108533	100544	939091	932391	921186
M260T509	260.161	509.007	Leu-Gln	[M+H]+			Organic acids and derivatives	Carboxylic acids and derivatives	Amino acids, peptides, and analogues	9659.39	12904.1	72902.7	252160	10026.7	38588.6	12802.1	865506	32722.2	9523.45	10306.9	24165.5	6704.71	13578.7	10664.9	76473.6	8014.32	396443	15570	2.57131e+06	33749.2	1.01728e+06	24582.7	15409.3	607380	608286	627428
M130T583	130.05	582.62	L-Glutamate	(M+H-H2O)+	HMDB0000148	C00025	Organic acids and derivatives	Carboxylic acids and derivatives	"Amino acids, peptides, and analogues"	2.00744e+06	2.59214e+06	7.02992e+06	3.49615e+06	2.71215e+06	4.73309e+06	3.22624e+06	5.21926e+06	1.11577e+06	1.90578e+06	2.2786e+06	3.75199e+06	1.13553e+06	1.1983e+06	1.40922e+06	1.2632e+06	2.7097e+06	5.76349e+06	55655.6	5.83357e+06	1.03231e+06	7.9145e+06	3.73542e+06	1.09419e+06	3.1979e+06	3.54669e+06	3.01665e+06
M144T149	144.066	148.78	L-glutamic acid, dimethyl ester	[M+H-CH4O]+			Organic acids and derivatives	Carboxylic acids and derivatives	Amino acids, peptides, and analogues	607863	581747	651771	373070	597950	1.05494e+06	1.13401e+06	371893	2.05708e+06	712146	529862	476987	272964	1.69139e+06	964456	2.54057e+06	685116	1.04426e+06	1.12312e+06	415001	181398	451004	496910	434674	1.49028e+06	1.57058e+06	1.57047e+06
M188T638	188.103	637.626	L-Glutamine	(M+CH3CN+H)+	HMDB0000641	C00064	Organic acids and derivatives	Carboxylic acids and derivatives	"Amino acids, peptides, and analogues"	3.10761e+06	1.86047e+06	2.58112e+06	5.07705e+06	1.20954e+07	4.64023e+06	4.84431e+06	390640	7.82144e+06	5.17229e+06	3.94063e+06	877017	1.99796e+06	6.04181e+06	3.00799e+06	7.62979e+06	2.87527e+06	3.79293e+06	4.16847e+06	1.0857e+06	4.07697e+06	1.07225e+06	3.74309e+06	5.25934e+06	4.00652e+06	4.00405e+06	3.72362e+06
M308T752	308.09	752.011	L-glutathione, reduced	[M+H]+	HMDB0062697	C00051	Organic acids and derivatives	Carboxylic acids and derivatives	Amino acids, peptides, and analogues	85405.8	57365.9	39857.9	54039	88898	36059.1	87153.6	68565.8	1.8369e+06	92570.4	119419	55812.6	72156.3	256297	222127	5.35984e+06	55989.3	47166.6	197074	55333.7	59032	37145.9	132017	64173.3	1.93794e+06	1.24402e+06	1.9479e+06
M144T987	144.102	986.861	L-homoarginine	[M+H-CH3ON]+	HMDB0000670	C01924	Organic acids and derivatives	Carboxylic acids and derivatives	Amino acids, peptides, and analogues	749543	708923	838178	524931	1.10318e+06	938413	754246	453111	1.88722e+06	625735	705821	460801	405137	1.20584e+06	814353	1.74083e+06	536087	782075	923046	518685	405968	508165	467967	582133	2.58833e+06	2.55768e+06	2.56818e+06
M132T532	132.102	531.793	L-Norleucine	(M+H)+	HMDB0001645	C01933	Organic acids and derivatives	Carboxylic acids and derivatives	"Amino acids, peptides, and analogues"	1.97615e+06	2.05617e+06	4.28467e+06	2.35403e+06	1.00132e+07	3.43593e+06	1.73969e+06	2.12918e+06	1.96099e+07	1.91227e+06	2.28306e+06	1.98402e+06	975575	9.45828e+06	5.58744e+06	7.765e+06	2.07349e+06	2.18351e+06	2.47934e+06	2.99423e+06	1.03277e+06	4.21213e+06	2.44348e+06	1.35285e+06	9.32185e+06	1.39298e+07	5.8142e+06
M202T149_2	202.18	148.512	Lobelanidine	[M+H-C8H10O2]+		C10156	Organic nitrogen compounds	Organonitrogen compounds	Amines	4.2257e+07	4.79877e+07	3.49719e+07	4.01226e+07	3.13768e+07	5.12964e+07	4.3429e+07	2.51092e+07	1.92327e+08	4.6832e+07	6.31659e+07	3.66354e+07	3.35403e+07	4.10317e+07	4.32216e+07	110490734	3.96917e+07	4.61558e+07	3.49874e+07	3.75281e+07	2.86403e+07	4.93425e+07	4.7349e+07	3.59416e+07	3.14903e+08	3.20182e+08	3.20099e+08
M192T554	191.982	553.719	Lontrel	[M+H]+		C18779	Organoheterocyclic compounds	Pyridines and derivatives	Pyridinecarboxylic acids and derivatives	15598	15819.2	106377	70773.8	309198	232951	106425	2795.04	564948	69684.7	51191.9	16730.4	28401.3	452265	126984	2.61845e+06	80431.4	289285	216305	74897.8	3675.59	161586	181782	46795	1.21663e+06	1.21891e+06	1.24044e+06
M400T300	400.342	300.307	L-palmitoylcarnitine	[M+H]+	HMDB0000222	C02990	Lipids and lipid-like molecules	Fatty Acyls	Fatty acid esters	512835	215881	201740	215495	249312	136203	190635	332274	155707	416313	251490	226352	320870	410779	187345	494589	168964	239270	537586	194980	402060	183210	234165	342137	247465	135258	150247
M496T255	496.34	254.525	Lpc 16:0	[M+H]+			Lipids and lipid-like molecules	Glycerophospholipids	Glycerophosphocholines	270700	369498	434994	396804	361271	691228	311122	110362	192963	137872	567146	197782	337823	794714	799453	358711	153265	102888	324848	157773	160373	151728	1.76265e+06	247991	5.36084e+07	2.72974e+07	5.52129e+07
M130T992	130.086	991.591	L-pipecolic acid	[M+H]+	HMDB0000716	C00408	Organic acids and derivatives	Carboxylic acids and derivatives	Amino acids, peptides, and analogues	8.50837e+06	1.9418e+06	1.42331e+07	7.1443e+06	1.57647e+07	1.74651e+07	4.2075e+06	1.04655e+06	3.43889e+07	5.6889e+06	8.45139e+06	7.64181e+06	5.5602e+06	1.86205e+07	9.76411e+06	3.45436e+07	1.11873e+07	1.01472e+07	8.15301e+06	728068	6.5336e+06	8.95618e+06	1.32721e+07	8.07501e+06	4.68678e+07	4.75919e+07	4.75906e+07
M218T499	218.139	499.411	L-propionylcarnitine	[M+H]+	HMDB0062514		Lipids and lipid-like molecules	Fatty Acyls	Fatty acid esters	1.75558e+06	1.10143e+06	376311	361202	1.50636e+06	949677	1.0689e+06	146111	1.93892e+06	1.7001e+06	750867	671657	771523	1.73344e+06	1.1799e+06	2.90123e+06	938940	568851	2.12414e+06	208470	457914	358385	510111	1.11972e+06	2.58441e+06	2.55942e+06	2.58667e+06
M111T54	111.044	53.6435	L-rhamnose	[M+H-3H2O]+	HMDB0000849	C00507	Organic oxygen compounds	Organooxygen compounds	Carbohydrates and carbohydrate conjugates	4.40991e+06	4.87871e+06	3.39838e+06	4.764e+06	5.13632e+06	4.54797e+06	4.91931e+06	5.19844e+06	1.11694e+07	3.97842e+06	4.82554e+06	4.06447e+06	4.04244e+06	4.44844e+06	3.66825e+06	8.4762e+06	4.08319e+06	5.54084e+06	4.90545e+06	4.3194e+06	6.29905e+06	4.71977e+06	5.11734e+06	4.29072e+06	1.22189e+07	1.37941e+07	1.37773e+07
M106T782	106.05	781.659	L-Serine	(M+H)+	HMDB0000187/HMDB0062263	C00065	Organic acids and derivatives	Carboxylic acids and derivatives	"Amino acids, peptides, and analogues"	288235	278439	271701	289723	287327	284534	271564	262564	262619	275829	280281	282570	269750	273175	272709	261291	282877	273908	270689	282359	274832	275184	282188	277412	178807	184236	199921
M120T99	120.066	98.7571	L-serine methyl ester	[M+H]+			Organic acids and derivatives	Carboxylic acids and derivatives	Amino acids, peptides, and analogues	599641	541246	898749	442788	792717	1.22477e+06	1.03555e+06	654684	2.07636e+06	567643	453504	571674	248745	1.80843e+06	904179	3.35789e+06	800702	727626	1.22409e+06	877135	174860	954807	371845	392605	1.55926e+06	1.61229e+06	1.61227e+06
M175T64	175.087	63.9209	L-theanine	[M+H]+	HMDB0034365	C01047	Organic acids and derivatives	Carboxylic acids and derivatives	Amino acids, peptides, and analogues	2.1616e+06	1.878e+06	1.67838e+06	1.96714e+06	3.067e+06	3.09789e+06	3.01444e+06	1.88613e+06	5.50279e+06	1.61783e+06	1.67722e+06	1.67365e+06	1.09748e+06	1.88685e+06	2.79246e+06	1.4324e+07	1.48521e+06	2.30014e+06	2.60478e+06	1.57645e+06	717425	1.36958e+06	3.29793e+06	1.90648e+06	1.03591e+06	2.00307e+06	2.01917e+06
M182T592_1	182.081	592.042	L-Tyrosine	(M+H)+	HMDB0000158	C00082				23399.3	227760	540116	547657	849969	826578	855159	180495	2.15225e+06	138163	200373	205019	172936	357202	226009	3.90449e+06	222433	20477.1	281064	236505	143084	509306	250684	180895	1.55821e+06	3.04299e+06	3.05424e+06
M387T52	387.289	52.0889	Luffariellolide	[M+H]+		C19901	Lipids and lipid-like molecules	Prenol lipids	Terpene lactones	1.38696e+07	1.81267e+07	1.71599e+07	1.29564e+07	1.52281e+07	1.50315e+07	1.45548e+07	1.60804e+07	3.31963e+06	1.21627e+07	1.81385e+07	1.54258e+07	6.49946e+06	1.7875e+07	1.87583e+07	8.00049e+06	1.82121e+07	2.41421e+07	1.92781e+07	1.96355e+07	1.01915e+07	1.97771e+07	1.95681e+07	1.03626e+07	2.04648e+07	1.61523e+07	2.03786e+07
M218T797	218.15	797.393	Lys-Ala	[M+H]+			Organic acids and derivatives	Carboxylic acids and derivatives	Amino acids, peptides, and analogues	106354	782015	574805	560626	842969	365556	195290	1.85245e+06	1.37668e+06	23070.1	112719	100556	942841	131313	949907	1.1969e+06	962100	934543	999379	3.51473e+06	161615	3.17236e+06	408834	890294	5.31385e+06	5.09498e+06	5.09616e+06
M275T841	275.172	841.017	Lys-Gln	[M+H]+			Organic acids and derivatives	Carboxylic acids and derivatives	Amino acids, peptides, and analogues	3506.65	1081.66	99899.1	347568	8501.46	75516.3	1975.53	933100	238029	38024.7	885.848	1801.43	42249.6	962.589	34285.1	302446	783.331	631384	4035.55	1.51621e+06	18167.7	1.94156e+06	212877	1675.84	2.65634e+06	2.75108e+06	2.74367e+06
M248T801	248.161	800.737	Lys-Thr	[M+H]+			Organic acids and derivatives	Carboxylic acids and derivatives	Amino acids, peptides, and analogues	32503	28799	35323.1	53485.8	35250.9	21734.4	27083.4	158931	154634	25343.8	14896.7	21914.3	26079.2	20756.6	12868.9	180590	23349.1	83056.3	20639.5	361715	19284.5	360847	51045.6	24855.4	603389	594201	594190
M134T79	134.081	79.4207	Mandelonitrile	[M+H]+	HMDB0034666	C00561	Benzenoids	Benzene and substituted derivatives		570609	390421	606563	311923	6.71085e+06	1.04395e+06	702883	354630	4.74126e+06	576722	534268	477068	205952	1.35243e+06	710518	3.50719e+06	678037	483239	877540	567610	258896	598193	419550	427330	357196	411613	411476
M127T432_2	127.057	432.42	Melamine	[M+H]+	HMDB0041922	C08737	Organoheterocyclic compounds	Triazines	1,3,5-triazines	333650	384959	1.2734e+06	714187	889404	1.17888e+06	541470	829198	2.15696e+06	388302	371563	504397	132123	791456	539204	1.4008e+06	423887	1.40247e+06	614931	1.52874e+06	108365	703905	1.61004e+06	229730	1.90923e+06	1.90929e+06	1.6515e+06
M365T659	365.106	659.428	Melibiose	[M+Na]+	HMDB0000048	C05402	Lipids and lipid-like molecules	Fatty Acyls	Fatty acyl glycosides	920286	909041	904684	866253	1.59917e+06	856294	1.71876e+06	472533	3.61567e+06	2.03899e+06	770242	574719	838818	1.19217e+06	744010	2.72407e+06	680075	1.03386e+06	932297	600327	666096	692750	1.38081e+06	1.463e+06	2.84736e+06	2.78435e+06	2.80137e+06
M174T750	174.135	749.873	Meperidine	[M+H-C3H6O2]+	HMDB0014597	C07128	Organoheterocyclic compounds	Piperidines	Phenylpiperidines	662320	259423	2.00276e+06	2.34871e+06	867874	2.32285e+06	784857	7.57073e+06	1.64522e+06	323111	1.08146e+06	774606	1.47903e+06	812301	632932	2.10011e+06	249174	3.95977e+06	5.82683e+06	1.34953e+07	1.15563e+06	9.71733e+06	1.40451e+06	20295.9	2.87983e+06	2.88258e+06	2.99155e+06
M203T678	203.114	677.524	Metamitron	[M+H]+		C10930	Organoheterocyclic compounds	Triazines	1,2,4-triazines	2.04275e+06	557850	3.04523e+06	729399	692385	6.98167e+06	605102	461842	5.49229e+06	486062	492246	1.36465e+06	239486	415240	1.11028e+06	2.34249e+06	598135	969174	802469	2.14298e+06	258410	1.33631e+06	972876	160417	4.36939e+06	4.36841e+06	4.23163e+06
M262T778	262.151	777.523	Methapyrilene	[M+H]+		C11114	Organic nitrogen compounds	Organonitrogen compounds	Amines	17560.5	19640.8	78709.1	161254	22871.6	65035.7	40018	533680	487657	22743.8	25464.7	20911.9	24374.4	28605.3	28413.4	486514	25960.2	229590	21085	1.44051e+06	38684	930653	103599	22820	3.26785e+06	3.34431e+06	3.34286e+06
M74T272	74.0789	272.314	Methylguanidine	[M+H]+	HMDB0001522	C02294	Organic nitrogen compounds	Organonitrogen compounds	Guanidines	7250979340	4.63651e+06	6810380578	7809320403	3.61293e+07	3.99334e+07	7032078050	6701665225	5903936859	6661789904	7249164446	7387175640	6616823679	1.20388e+08	6.97929e+07	5213500861	3.7494e+07	5.54388e+07	3.40982e+07	7165368269	5975552044	3.2562e+07	3.03785e+07	6613668548	8.59825e+07	6.83561e+07	9.55943e+07
M437T55	437.193	54.8957	Met-Met-Arg	[M+H]+			Organic acids and derivatives	Carboxylic acids and derivatives	Amino acids, peptides, and analogues	800938	1.07846e+06	395438	2.59874e+06	370355	754858	2.60523e+06	383176	5.17556e+06	369484	943582	1.26674e+06	418494	404149	211653	5.09002e+06	289395	303780	446655	2.17974e+06	723984	728155	647815	408614	2.29149e+06	2.29196e+06	2.13973e+06
M230T1224	230.14	1223.66	Milnacipran	[M+H-NH3]+	HMDB0015602		Benzenoids	Benzene and substituted derivatives	Phenylacetamides	6.70714e+06	4.81653e+06	6.87979e+06	5.6232e+06	3.82807e+06	2.86381e+06	2.34477e+06	2.6483e+06	3.2044e+06	2.66891e+06	3.80478e+06	2473342	5.37477e+06	3.24985e+06	2.67202e+06	4.49265e+06	2.57245e+06	2.96696e+06	2.84178e+06	2.63174e+06	4.64258e+06	4.94742e+06	2.73067e+06	2.94257e+06	5.01371e+06	4.83078e+06	4.82881e+06
M184T1014	184.073	1014.31	Miltefosine	[M+H-C16H32]+			Organic nitrogen compounds	Organonitrogen compounds	Quaternary ammonium salts	642890	572249	515499	573604	1.49095e+06	718470	664686	530563	1.88378e+06	564796	524254	558748	569294	843595	614967	1.98935e+06	548391	561558	792330	538817	512046	520645	548949	540532	1.79627e+06	1.77427e+06	1.79637e+06
M339T53	339.289	52.8912	Monoelaidin	[M+H-H2O]+			Lipids and lipid-like molecules	Glycerolipids	Monoradylglycerols	2.90387e+07	2.89078e+07	3.58258e+07	2.24969e+07	2.15267e+07	3.61037e+07	3.53668e+07	3.00551e+07	1.03446e+07	2.42756e+07	3.47822e+07	3.20538e+07	2.05072e+07	3.65927e+07	3.12808e+07	1.49867e+07	3.30316e+07	3.6576e+07	3.69261e+07	3.86699e+07	1.46891e+07	3.65165e+07	2.86644e+07	2.15852e+07	3.87855e+07	3.27771e+07	2.87184e+07
M101T175	101.071	174.668	Monomethyl glutaric acid	[M+H-CH2O2]+	HMDB0000858		Lipids and lipid-like molecules	Fatty Acyls	Fatty acid esters	1.51302e+06	2.20849e+06	1.6428e+06	1.86625e+06	1.74527e+06	1.61263e+06	1.43366e+06	1.66801e+06	4.20959e+06	1.60949e+06	1.81338e+06	1.68854e+06	1.86119e+06	1.7707e+06	1.791e+06	2.09782e+06	1.63799e+06	1.68029e+06	1.59779e+06	1.73082e+06	1.69146e+06	1.63776e+06	1.89088e+06	1.67488e+06	2.27255e+06	2.04332e+06	2.0576e+06
M311T49	311.258	49.2726	Monopalmitolein (9c)	[M+H-H2O]+			Lipids and lipid-like molecules	Glycerolipids	Monoradylglycerols	2.24272e+06	2.06332e+06	2596313	1.52545e+06	1.51248e+06	2.23239e+06	962917	2.26782e+06	1.13029e+06	2.2187e+06	2.94101e+06	2.25947e+06	1.45715e+06	2.88089e+06	2.48334e+06	1.90967e+06	2.94752e+06	3.06125e+06	3.1344e+06	2.62285e+06	1.78794e+06	2.8302e+06	2.0262e+06	1.51022e+06	3.32271e+06	3.69469e+06	2.28581e+06
M286T715	286.151	715.448	Morphine	[M+H]+	HMDB0014440	C01516				40295.6	56836.3	663663	558179	175080	223315	138105	1.17948e+06	259897	87606	57273.8	132226	24703.8	105414	74471.5	488059	90081.2	947320	134109	2.15258e+06	31042.9	2.73722e+06	551041	55369.3	1.43228e+06	1.43148e+06	1.27467e+06
M88T63	88.0763	63.1046	Morpholine	[M+H]+	HMDB0031581	C14452	Organoheterocyclic compounds	Oxazinanes	Morpholines	2.97222e+06	3.4328e+06	3.09418e+06	3.53783e+06	2.70091e+06	3.05313e+06	3.05591e+06	3.0342e+06	4.39565e+06	3.06132e+06	3.43259e+06	3.33546e+06	3.28865e+06	3.16054e+06	3.52139e+06	3.47914e+06	3.18913e+06	3.14502e+06	3.45658e+06	3.45452e+06	2.81241e+06	3.43597e+06	3.45736e+06	3.4269e+06	4.21791e+06	4.34733e+06	5.42662e+06
M258T232	258.279	232.135	Myristamine oxide	[M+H]+			Organic nitrogen compounds	Organonitrogen compounds	Aminoxides	1.23412e+06	1.22217e+06	1.14138e+06	1.48034e+06	1.33589e+06	1.36945e+06	1.12676e+06	1.22627e+06	1.79243e+06	963612	2.05736e+06	1.24524e+06	1.62798e+06	1.36227e+06	1.62135e+06	2.15394e+06	1.18803e+06	1.53855e+06	1.25126e+06	1.4206e+06	1.19934e+06	1.19503e+06	2.81107e+06	1.44507e+06	5.62798e+06	3.96128e+06	2.75399e+06
M244T95	244.227	94.6114	Myristoleic acid	(M+NH4)+	HMDB0002000	C08322	Lipids and lipid-like molecules	Fatty Acyls	Fatty acids and conjugates	520497	676611	482521	507249	183444	554939	240644	367892	1.45551e+06	368528	407371	66028	476461	832539	155831	514159	181540	340106	147446	1.31692e+06	43282.9	579487	330915	237971	2.40705e+06	2.72105e+06	2.70871e+06
M492T52	492.477	52.1716	N-(1,3-dihydroxyoctadec-4-en-2-yl)tetradecanamide	[M+H-H2O]-			Lipids and lipid-like molecules	Sphingolipids	Ceramides	6.40978e+06	6.52387e+06	8.46809e+06	2.46116e+06	6.1801e+06	9.46955e+06	9.28136e+06	3.43673e+06	2.83078e+06	3.76112e+06	8.09111e+06	3.64047e+06	2.54132e+06	7.32069e+06	6.52406e+06	1.64958e+06	5.80297e+06	4.20571e+06	7.98191e+06	7.39629e+06	5.19002e+06	7.7183e+06	3.48497e+06	4.81636e+06	8.73424e+06	6.16215e+06	5.89123e+06
M811T107	810.68	106.528	N-(15z-tetracosenoyl)-1-.beta.-galactosylsphing-4-enine	[M+H]+			Lipids and lipid-like molecules	Sphingolipids	Glycosphingolipids	1.31928e+06	1.16003e+06	1.19982e+06	1.32626e+06	1.5532e+06	1.28267e+06	1.08574e+06	1.34082e+06	334558	1.29321e+06	1.51462e+06	1.27243e+06	1.31404e+06	1.27338e+06	1.28459e+06	121637	1.1182e+06	1.28365e+06	1.13017e+06	1.13441e+06	1.1189e+06	1.12433e+06	7601.87	1.20976e+06	1.39486e+06	1.07997e+06	884831
M327T121	327.201	120.641	N-(1-amino-3,3-dimethyl-1-oxobutan-2-yl)-1-pentyl-1h-indole-3-carboxamide	[M+H-NH3]+			Organic acids and derivatives	Carboxylic acids and derivatives	Amino acids, peptides, and analogues	1.2263e+06	1.14162e+06	832515	376871	1.73419e+06	444137	1.30769e+06	286847	779357	1.57927e+06	300172	459615	1.27776e+06	2.33226e+06	576187	1.29126e+06	424348	546775	625825	380270	745840	454729	1.37343e+06	1.7666e+06	1.25483e+06	1.25492e+06	1.21703e+06
M186T210	186.185	210.228	N1,n1,n2-trimethyl-n2-(4-piperidinyl)-1,2-ethanediamine	[M+H]+			Organoheterocyclic compounds	Piperidines	Aminopiperidines	1.19955e+06	1.12938e+06	1.11511e+06	1.01963e+06	920660	1.42273e+06	1.23485e+06	608000	550999	1.10104e+06	1.14786e+06	1.14228e+06	1.10804e+06	1.12695e+06	1.16423e+06	524259	1.02529e+06	1.26451e+06	1.00222e+06	1.05762e+06	165923	1.34656e+06	1.24306e+06	1.10271e+06	1.04103e+06	748873	765495
M161T987	161.128	986.937	N6-methyl-l-lysine	[M+H]+	HMDB0002038	C02728	Organic acids and derivatives	Carboxylic acids and derivatives	"Amino acids, peptides, and analogues"	710638	625188	992197	586992	1.25284e+06	1.07179e+06	817317	464786	2.37543e+06	555712	599904	328793	250979	1.21547e+06	745065	2.17035e+06	554423	821257	992290	516753	236684	594455	617725	488562	4.47673e+06	4.42724e+06	4.42752e+06
M189T978	189.16	978.226	N6,N6,N6-Trimethyl-L-lysine	[M+H]+	HMDB0001325	C03793	Organic acids and derivatives	Carboxylic acids and derivatives	Amino acids, peptides, and analogues	538573	550530	2.02669e+06	1.09112e+06	779096	1.42516e+06	607065	194830	2.00541e+06	358123	238051	552344	102420	769450	348811	3.00198e+06	11110.5	824399	920754	1.32391e+06	124420	92799.7	998057	190183	7.85858e+06	7.85603e+06	8.38208e+06
M126T815	126.055	814.549	N-acetyl-.beta.-d-mannosamine	[M+H-C2H8O4]+	HMDB0001129	C00645	Organic oxygen compounds	Organooxygen compounds	Carbohydrates and carbohydrate conjugates	451363	466383	484807	491186	544477	433873	411337	431029	1.39124e+06	442078	465416	428857	415562	461920	362725	880282	451014	451469	531110	448763	418890	455545	412313	332742	1.14606e+06	1.14647e+06	1.15834e+06
M138T816	138.055	815.6	N-acetyl-d-glucosamine	[M+H-CH8O4]+	HMDB0000215	C00140	Organic oxygen compounds	Organooxygen compounds	Carbohydrates and carbohydrate conjugates	608475	225624	19572.7	210230	824056	270371	687409	238614	1.17136e+07	572238	635548	249289	231858	779456	524656	4.90339e+06	176959	194981	559657	235294	193837	226386	253905	502708	7.06666e+06	7.24975e+06	7.24475e+06
M406T666	406.132	666.12	N-acetyl-d-lactosamine	[M+Na]+	HMDB0006583	C00611	Lipids and lipid-like molecules	Fatty Acyls	Fatty acyl glycosides	8.07056e+06	4.92224e+06	7.32641e+06	2.89678e+06	3.5917e+06	6.12685e+06	8.51623e+06	4.06304e+06	4.29801e+07	7.8276e+06	3.57838e+06	6.08937e+06	2.78172e+06	1.27673e+07	9.06191e+06	1.74413e+07	6.20063e+06	4.95898e+06	1.42765e+07	8.18259e+06	1.20083e+06	6.58802e+06	4.13023e+06	3.94707e+06	2.99457e+07	4.24436e+07	1.52425e+07
M182T325	182.067	325.084	N-acetyl-l-tyrosine	[M+H-C2H2O]+	HMDB0000866	C01657	Organic acids and derivatives	Carboxylic acids and derivatives	Amino acids, peptides, and analogues	897414	1.14235e+06	2.58677e+06	632170	1.02856e+06	1.87363e+06	1.8121e+06	654956	577027	1.15252e+06	1.04201e+06	2.00456e+06	418067	4.25105e+06	3.35582e+06	2.0801e+06	3.35814e+06	1.64634e+06	3.47176e+06	1.08676e+06	253348	1.40798e+06	778234	824929	405823	405965	414555
M226T709	226.084	709.25	N-acetyl-o-fluoro-dl-phenylalanine	[M+H]+			Organic acids and derivatives	Carboxylic acids and derivatives	Amino acids, peptides, and analogues	2.41876e+06	3.95129e+06	4.91851e+06	4.24367e+06	6.94489e+06	6.17293e+06	3.35287e+06	2.21837e+06	5.81518e+06	2.61819e+06	3.83674e+06	4.09097e+06	1.30322e+06	5.09146e+06	3.69345e+06	9.06522e+06	3.61089e+06	7.40132e+06	6.09613e+06	3.81937e+06	1.10462e+06	5.12863e+06	4.6806e+06	1.89737e+06	1.18588e+07	1.48408e+07	1.48193e+07
M244T807	244.093	807.197	N-(aminothioxomethyl)-5-oxo-1-propyl-2-pyrrolidineacetamide	[M+H]+			Organic acids and derivatives	Carboxylic acids and derivatives	Amino acids, peptides, and analogues	118033	104070	24001.8	131946	80583.6	38330.6	17915.6	45580.8	1.00737e+06	88430	137441	109949	37796.3	26885.7	103032	935821	44697.8	88227.3	15504	68064.2	96120	19320.8	14590.7	142412	884050	929649	953781
M788T61	787.667	61.3223	N-docosanoyl-4-sphingenyl-1-o-phosphorylcholine	[M+H]+	HMDB0012103		Lipids and lipid-like molecules	Sphingolipids	Phosphosphingolipids	64488.7	75224.5	54138.8	35083.7	18337.4	64541.4	52750.1	70263.5	13130.1	10174.5	8823.73	87245	57438.2	2160.62	5219.44	6320.46	20998.5	29183.9	965.81	67923.6	21671.9	88265.3	88180.8	24857.1	946255	549260	520636
M87T431	87.0923	430.942	Neopentyl glycol	[M+H-H2O]+			Organic oxygen compounds	Organooxygen compounds	Alcohols and polyols	133865	159890	190028	169552	151522	193664	152866	198676	1.11521e+06	179656	295672	176941	110421	147419	356744	1.37677e+06	118525	192712	149375	210601	113277	184418	668167	125295	1.05315e+06	1.16621e+06	1.05552e+06
M133T51	133.101	51.1983	(.+/-.)-n-ethyl-1-phenyl-2-butylamine	[M+H-C2H7N]+			Benzenoids	Benzene and substituted derivatives	Phenethylamines	3.58754e+06	3.54151e+06	3.30006e+06	2.57218e+07	4.62966e+06	6.38369e+06	5.06941e+06	1.98181e+07	7.99215e+06	3.13132e+07	4.22894e+06	2.66549e+07	1.96829e+07	2.36174e+07	2.37408e+07	1.79396e+07	2.81606e+07	3.14946e+07	3.78637e+06	3.33024e+06	2.66277e+06	5.83165e+06	7.50208e+06	3.77852e+06	7.03071e+06	5.26152e+06	5.18327e+06
M203T901	203.151	901.058	Ng,ng-dimethyl-l-arginine	[M+H]+	HMDB0001539	C03626	Organic acids and derivatives	Carboxylic acids and derivatives	Amino acids, peptides, and analogues	1.90556e+06	346833	6.09427e+06	880491	127906	3.92139e+06	1.13418e+06	170655	1.91529e+07	2.50537e+06	1.48507e+06	2.14567e+06	466376	1.09057e+06	1.32106e+06	4.21362e+07	79363.8	1.52862e+07	6.61298e+06	1.35045e+07	597142	2.28211e+07	3.41901e+06	1.0493e+06	8.88966e+07	8.91144e+07	9.15969e+07
M203T1071	203.151	1071.39	NG,NG-dimethyl-L-arginine(ADMA)	(M+H)+						108274	155807	824029	212260	138900	395505	117216	276943	409713	73116.4	55615.3	204191	23872.5	230575	174545	604262	181387	370403	217165	311010	19464.4	412633	280382	48966.3	903922	902892	844374
M123T96_3	123.055	95.8149	Niacinamide	[M+H]+	HMDB0001406	C00153	Organoheterocyclic compounds	Pyridines and derivatives	Pyridinecarboxylic acids and derivatives	2.19716e+08	1.90742e+08	2.81663e+08	1.52876e+08	2.90799e+08	2.4266e+08	3.20388e+08	1.23426e+08	425659519	1.85381e+08	2.09586e+08	2.31325e+08	1.13226e+08	3.03301e+08	2.23045e+08	8.77271e+08	1.99157e+08	2.46027e+08	291044252	2.19473e+08	5.64196e+07	2.3757e+08	1.70664e+08	1.12021e+08	1.76993e+08	1.86364e+08	164465350
M123T274	123.056	274.32	Nicotinamide	(M+H)+	HMDB0001406	C00153	Organoheterocyclic compounds	Pyridines and derivatives	Pyridinecarboxylic acids and derivatives	2.5751e+06	2.26409e+06	1.48534e+06	2.03427e+06	5.18321e+06	2.2573e+06	2.06396e+06	755902	2.78364e+06	2.65098e+06	1.73307e+06	1.26981e+06	1.4409e+06	6.01244e+06	2.41943e+06	2.518e+06	1.81254e+06	1.76888e+06	3.03415e+06	811133	913596	735131	1.11385e+06	1.19318e+06	1.72724e+06	1.78362e+06	2.13142e+06
M124T359	124.025	358.575	Nicotinate	[M+H]+	HMDB0001488	C00253	Organoheterocyclic compounds	Pyridines and derivatives	Pyridinecarboxylic acids and derivatives	5.39259e+06	2.49344e+06	7.69351e+06	2.38516e+06	3.15601e+06	3.86021e+06	2.6353e+06	3.89873e+06	1.38556e+07	669131	3.22198e+06	3.17813e+06	5.58912e+06	3.60421e+06	3.94977e+06	4.10489e+06	3.19726e+06	3.68319e+06	7.00933e+06	2.75313e+06	4.51195e+06	5.12236e+06	5.28702e+06	7.53054e+06	8.3822e+06	5.45491e+06	8.29096e+06
M163T112	163.123	111.67	Nicotine	[M+H]+	HMDB0001934	C16150	Organoheterocyclic compounds	Pyridines and derivatives	Pyrrolidinylpyridines	2.57278e+06	2.01676e+06	2.49726e+06	2.30096e+06	1.84889e+06	3.25824e+06	5.93572e+06	1.82557e+06	9.00834e+06	4.50714e+06	2.82089e+06	1.52749e+06	2.46611e+06	3.4322e+06	2.05465e+06	3.84869e+06	1.95806e+06	2.86447e+06	3.78627e+06	2.73418e+06	1.76648e+06	2.82587e+06	2.65116e+06	2.70894e+06	6.81319e+06	6.93714e+06	6.9386e+06
M178T240	178.123	239.705	N-methyl-d-glucamine	[M+H-H2O]+	HMDB0240291		Organic oxygen compounds	Organooxygen compounds	Carbohydrates and carbohydrate conjugates	5.46699e+06	5.44969e+06	5.18178e+06	5.58279e+06	5.61171e+06	5.54944e+06	5.47885e+06	5.72693e+06	5.54821e+06	5.56011e+06	5.52358e+06	5.16891e+06	5.62587e+06	5.52161e+06	5.74461e+06	6.22003e+06	5.64845e+06	5.45027e+06	5.81133e+06	5.67745e+06	5.8095e+06	5.34342e+06	5.39273e+06	5.63373e+06	5.14698e+06	5.29884e+06	5.29489e+06
M144T815	144.066	814.538	N-methyl-l-glutamic acid	[M+H-H2O]+	HMDB0062660	C01046	Organic acids and derivatives	Carboxylic acids and derivatives	Amino acids, peptides, and analogues	109849	143081	268110	186244	355737	164273	133975	74452.3	2.85686e+06	114970	121560	89965.9	55126.4	121462	106296	1.21735e+06	108291	237084	147113	121428	78600.7	24249.4	151742	102150	2.30542e+06	2.40523e+06	2.40513e+06
M261T100	261.127	100.311	N,n'-diphenyl-p-phenylenediamine	[M+H]+		C14501	Benzenoids	Benzene and substituted derivatives	Aniline and substituted anilines	3.14225e+06	2.59834e+06	3.66541e+06	518870	1.94416e+06	4.28863e+06	7.00915e+06	382547	5.83136e+06	3.19217e+06	2.00859e+06	511291	1.31043e+06	6.46819e+06	3.64121e+06	1.33832e+07	3.76845e+06	2.53741e+06	1.91247e+06	2.00037e+06	2.45966e+06	4.16433e+06	1.37914e+06	2.22187e+06	471121	590240	594610
M814T329	813.683	329.161	N-nervonoyl-d-erythro-sphingosylphosphorylcholine	[M+H]+	HMDB0012107		Lipids and lipid-like molecules	Sphingolipids	Phosphosphingolipids	1.84697e+06	2.19563e+06	2.2667e+06	1.67259e+06	299512	829368	3.11586e+06	1.72167e+06	1.57526e+06	2.44927e+06	1.77172e+06	1.84015e+06	1.38045e+06	2.10638e+06	2.48601e+06	1.02539e+06	2.39236e+06	2.76854e+06	2.82746e+06	2.01257e+06	1.6235e+06	2.4194e+06	99507.9	1.61321e+06	4.08301e+06	2.12417e+06	1.96938e+06
M326T53	326.305	53.0987	N-oleoylethanolamine	[M+H]+	HMDB0002088	C20792	Organic nitrogen compounds	Organonitrogen compounds	Amines	1.07279e+06	1.20502e+06	1.41786e+06	397435	991555	1.62005e+06	1.39953e+06	726660	388658	534547	918895	1.00848e+06	529375	1.40121e+06	967437	2.40206e+06	702021	807046	1.37184e+06	1.32143e+06	906922	1.42326e+06	1.65165e+06	1.51818e+06	1.47406e+06	1.24025e+06	967709
M102T617	102.092	617.263	N.omega.-propyl-l-arginine	[M+H-C5H9O2N]+			Organic acids and derivatives	Carboxylic acids and derivatives	Amino acids, peptides, and analogues	2.15611e+06	1.36629e+06	1.45127e+06	1.48627e+06	2.23609e+06	2.25103e+06	992279	1.83081e+06	2.14009e+06	2.16413e+06	1.73327e+06	1.88118e+06	1.71796e+06	3.2453e+06	2.25617e+06	2.65754e+06	2.02264e+06	2.36541e+06	2.87328e+06	1.80013e+06	1.75664e+06	1.55773e+06	1.30867e+06	1.69959e+06	1.80963e+06	1.89997e+06	1.899e+06
M521T52	520.509	52.1359	N-palmitoyl-d-sphingosine	[M+H-H2O]+	HMDB0004949		Lipids and lipid-like molecules	Sphingolipids	Ceramides	8.08378e+07	9.51065e+07	8.57202e+07	2.6732e+07	6.72252e+07	1.02883e+08	1.14847e+08	5.32472e+07	4.44444e+07	4.21736e+07	5.62917e+07	4.9571e+07	4.14108e+07	7.88428e+07	5.35413e+07	2.65476e+07	6.63068e+07	5.83691e+07	8.35389e+07	8.5187e+07	6.24226e+07	9.29505e+07	1.59492e+07	4.61961e+07	1.04177e+08	8.1622e+07	7.41633e+07
M539T120	538.52	120.467	N-Palmitoylsphingosine	(M+H)+						765496	800953	999831	852400	830733	803247	789150	816820	513101	803182	810670	795015	735283	811044	795930	272612	807668	767475	897341	796795	764090	826614	190507	808710	950299	937057	746088
M128T433_1	128.082	433.318	N-phenyl-1-naphthylamine	[M+H-C6H6N]+		C14405				1.99246e+06	2.2243e+06	7.07828e+06	4.20467e+06	4.16053e+06	6.96629e+06	3.57175e+06	4.19148e+06	3.83448e+07	3.8654e+06	2.69481e+06	2.45478e+06	1.01944e+06	4.99487e+06	1.06528e+07	4.01377e+07	3.3252e+06	8.55424e+06	3.68712e+06	6.51476e+06	1.04235e+06	11138522	1.2718e+07	1.79085e+06	6.8908e+07	7.07201e+07	6.89183e+07
M130T58	130.065	58.0481	O-acetyl-l-serine	[M+H-H2O]+	HMDB0003011	C00979	Organic acids and derivatives	Carboxylic acids and derivatives	Amino acids, peptides, and analogues	2.70021e+06	4.01882e+06	2.66906e+06	4.77222e+06	176083	3.71735e+06	3.14305e+06	2.85015e+06	1.16661e+07	2.84353e+06	136633	3.12002e+06	3.03346e+06	3.37543e+06	3.10347e+06	1.06277e+07	3.08402e+06	3.76389e+06	159227	216669	2.24348e+06	3.17127e+06	3.8067e+06	2.38487e+06	9.82568e+06	1.02855e+07	1.0298e+07
M282T54	282.279	53.6474	Oleamide	[M+H]+	HMDB0002117	C19670	Lipids and lipid-like molecules	Fatty Acyls	Fatty amides	1.09739e+07	1.80099e+07	1.39651e+07	6.61687e+06	1.22334e+07	1.25054e+07	1.40006e+07	2.36015e+06	8.53084e+06	1.57405e+07	1.04674e+07	1.01601e+07	8.83388e+06	1.01238e+07	1.19188e+07	1.27361e+07	1.04687e+07	2.34054e+06	1.26486e+07	3.8987e+06	1.06455e+07	3.68192e+06	3.05114e+06	1.36018e+07	1.05189e+07	1.25964e+07	6.65018e+06
M136T543	136.076	543.031	O-phosphotyrosine	[M+H-CH3O5P]+	HMDB0006049	C06501	Organic acids and derivatives	Carboxylic acids and derivatives	Amino acids, peptides, and analogues	713202	771882	1.659e+06	874293	885467	1.54912e+06	1.22046e+06	886688	4.56492e+06	833231	749441	705195	952603	1.44822e+06	706965	6.11771e+06	932940	1.43218e+06	864404	1.05304e+06	1.06055e+06	1.55608e+06	1.12805e+06	1.22156e+06	7.94385e+06	7.60805e+06	7.60945e+06
M169T680	169.058	680.392	Orsellinic acid	[M+H]+		C01839	Benzenoids	Benzene and substituted derivatives	Benzoic acids and derivatives	4.17884e+06	3.18353e+06	8.94368e+06	6.98011e+06	1.67643e+07	8.42741e+06	7.05091e+06	1.41884e+06	4.46821e+07	6.23731e+06	7.56155e+06	1.87214e+06	2.51453e+06	1.19521e+07	6.03029e+06	3.72819e+07	4.58352e+06	9.52324e+06	8.42673e+06	3.32831e+06	3.44229e+06	3.72701e+06	8.78234e+06	5.30286e+06	5.15196e+07	5.2308e+07	5.23093e+07
M280T138	280.263	137.647	Palmitoleoyl ethanolamide	[M+H-H2O]+	HMDB0013648		Organic nitrogen compounds	Organonitrogen compounds	Amines	695383	710757	646002	723618	974728	867055	1.06017e+06	821488	613924	691328	785577	721086	202566	1.09004e+06	612475	945153	616659	942098	831399	716731	1.20105e+06	805696	1.27244e+06	965120	781787	450623	455415
M413T612	413.266	611.605	Palmitoyl 3-carbacyclic phosphatidic acid	[M+Na]+			Lipids and lipid-like molecules	Fatty Acyls	Fatty acid esters	7.69364e+06	5.88089e+06	6.18264e+06	4.47286e+06	4.05074e+06	3.7674e+06	3.34092e+06	6.35332e+06	5.03444e+06	9.65899e+06	4.59246e+06	7.85751e+06	8.63193e+06	8.79747e+06	3.97084e+06	4.93279e+06	8.59776e+06	4.24805e+06	8.43238e+06	8.47933e+06	9.90325e+06	7.60643e+06	5.14709e+06	4.74226e+06	5.50251e+06	6.03219e+06	5.50808e+06
M704T63	703.575	62.9173	Palmitoyl sphingomyelin	[M+H]+	HMDB0061712		Lipids and lipid-like molecules	Sphingolipids	Phosphosphingolipids	1.93971e+06	1.49908e+06	3.77141e+06	1.577e+06	1.96549e+06	2.21e+06	2.57422e+06	3.88527e+06	1.62646e+06	1.35592e+06	4.25993e+06	8.27606e+06	1.56157e+06	1.24313e+06	9.93413e+06	379469	2.23652e+06	1.94988e+06	1.82557e+06	6.0665e+06	727912	6.13829e+06	1.94242e+06	568611	171879159	1.51235e+08	9.34546e+07
M220T424_2	220.118	423.638	Pantothenate	[M+H]+	HMDB0000210	C00864	Organic oxygen compounds	Organooxygen compounds	Alcohols and polyols	13582.9	14425.2	16637	11334.4	13978.7	15865.7	27483.7	88217.3	3.05371e+07	9826.38	414501	15440.5	10826.6	9969.9	39842.7	3.52037e+07	10144.4	6752.86	24941.7	86822.7	6413.46	36560.4	1.23757e+06	17436.8	6.62687e+07	6.44257e+07	6.44388e+07
M242T423_2	242.1	423.385	Pantothenic acid	[M+Na]+	HMDB0000210	C00864	Organic acids and derivatives	Carboxylic acids and derivatives	Amino acids, peptides, and analogues	55127.2	3477.16	1686.55	4118.51	6047.09	10844.1	40348.3	2206.06	2.20588e+07	44655.4	172870	6547.15	30223.2	53524	49868.5	2.77933e+07	29025.2	3725.3	67749.2	5337.84	2780.67	5304.26	36570.9	35924.1	4.51762e+07	4.49198e+07	4.49224e+07
M735T312	734.567	311.894	PC(16:0/16:0)	(M+H)+	HMDB0000564/HMDB0007878/HMDB0007879/HMDB0007880/HMDB0007882/HMDB0007884/HMDB0007886/HMDB0007887/HMDB0007897/HMDB0007898/HMDB0007911/HMDB0007912/HMDB0007913/HMDB0007914/HMDB0007936/HMDB0007937/HMDB0007938/HMDB0007939/HMDB0007940/HMDB0007958/HMDB0007959/HMDB0007960/HMDB0007961/HMDB0007964/HMDB0007966/HMDB0007967/HMDB0007981/HMDB0007982/HMDB0007983/HMDB0007984/HMDB0007985/HMDB0008002/HMDB0008003/HMD…	C00157	Lipids and lipid-like molecules	Glycerophospholipids	Glycerophosphocholines	418861	360435	771854	885720	968191	1.18646e+06	1.11998e+06	371211	1.00642e+06	875539	315968	340251	418070	1.60602e+06	499800	1.13209e+06	797968	934754	1.09677e+06	384768	689792	597331	367278	646666	2.33345e+06	1.36582e+06	1.70639e+06
M239T72	239.149	71.9779	Pentaethylene glycol	[M+H]+			Organic oxygen compounds	Organooxygen compounds	Ethers	2.87064e+06	2.40527e+06	2.0665e+06	2.27343e+06	2.23007e+06	2.09719e+06	2.5404e+06	1.80563e+06	1.17272e+07	3.4649e+06	2.04175e+06	1.93374e+06	2.35279e+06	4.99655e+06	2.11141e+06	9.52089e+06	1.92916e+06	2.06072e+06	1.88304e+06	1.85188e+06	1.96921e+06	1.96489e+06	2.83328e+06	3.11321e+06	7.7809e+06	7.85564e+06	8.04576e+06
M107T56_1	107.071	56.1082	(-)-perillyl alcohol	[M+H-C2H6O]+		C02452	Lipids and lipid-like molecules	Prenol lipids	Monoterpenoids	2.79566e+07	2.95721e+07	2.71534e+07	4.4023e+07	2.7498e+07	3.95356e+07	4.05306e+07	4.33705e+07	8.92029e+07	3.83143e+07	2.78931e+07	4.00053e+07	3.44006e+07	4.17013e+07	4.18219e+07	8.06749e+07	3.64039e+07	3.85501e+07	3.98189e+07	2.81296e+07	3.06375e+07	2.85416e+07	3.16199e+07	2.94732e+07	7.89701e+07	7.94817e+07	7.89798e+07
M237T351	237.123	350.639	Phe-Ala	[M+H]+			Organic acids and derivatives	Carboxylic acids and derivatives	Amino acids, peptides, and analogues	28317.7	20866.8	200659	439386	55009.9	214108	93243.3	1.25758e+06	263629	18077.1	82946.4	68716.8	36072.8	38500.1	29656.1	350815	5704.71	736907	7076.9	2.23318e+06	44201.4	2.24684e+06	180902	10055.1	1.44025e+06	1.29821e+06	1.27131e+06
M280T421	280.129	421.411	Phe-Gly-Gly	[M+H]+			Organic acids and derivatives	Carboxylic acids and derivatives	Amino acids, peptides, and analogues	10483.9	12126.6	6859.75	5952.37	6832.66	3255.63	9355.54	10012.1	22497.6	5658.45	13557.5	12353.8	13640	3999.28	10248	54291.8	14836.7	5333.59	9362.36	8421.93	11183.9	3401.61	11226.8	8070.16	856531	846585	856713
M279T294	279.172	294.185	Phe-ile	[M+H]+			Organic acids and derivatives	Carboxylic acids and derivatives	Amino acids, peptides, and analogues	634069	722192	618731	159680	646188	73409.4	680177	1.34406e+06	750146	670311	708681	715454	738020	730739	760787	736692	735234	115565	762404	2.95062e+06	792406	1.16449e+06	765686	744874	273641	177819	153140
M180T841	180.088	841.154	Phenanthridine	[M+H]+		C06975	Organoheterocyclic compounds	Quinolines and derivatives	Benzoquinolines	216579	221323	85693.8	97817.1	573464	347509	563882	101360	846920	508142	168792	194252	84444.6	1.42761e+06	551866	1.30212e+06	244936	208412	582654	61924.3	50947.9	45860.4	215695	231280	1.32424e+06	1.3723e+06	1.37183e+06
M103T459	103.055	458.862	Phenylacetaldehyde	[M+H-H2O]+	HMDB0006236	C00601	Benzenoids	Benzene and substituted derivatives	Phenylacetaldehydes	1.04491e+06	1.07453e+06	3.06948e+06	1.31431e+06	1.85307e+06	2.62896e+06	1.7149e+06	1.39774e+06	5.959e+06	1.12554e+06	1.27322e+06	1.31909e+06	385839	2.30853e+06	1.38156e+06	1.02893e+07	1.17944e+06	2.31408e+06	1.82326e+06	1.74336e+06	321436	3.27222e+06	1.74804e+06	474437	9.00955e+06	1.04451e+07	9.06723e+06
M267T357	267.134	357.49	Phe-thr	[M+H]+			Organic acids and derivatives	Carboxylic acids and derivatives	Amino acids, peptides, and analogues	32296.9	14688.8	284368	540643	69200.6	265559	32365	1.27146e+06	257488	7630.46	73924.3	54696	1129.25	55011.7	27931.4	295697	24060.6	799610	19486.9	2.77542e+06	73106.3	2.657e+06	242576	10131.5	1.61384e+06	1.52454e+06	1.52974e+06
M184T59	184.073	58.9455	Phosphocholine	[M+H]+	HMDB0001565	C00588	Organic nitrogen compounds	Organonitrogen compounds	Quaternary ammonium salts	2.98603e+07	3.81304e+07	3.48891e+07	3.22484e+07	3.67692e+07	3.38014e+07	3.78773e+07	2.96499e+07	3.37111e+07	3.31575e+07	3.42678e+07	3.59082e+07	1.97547e+07	3.47931e+07	4.18437e+07	3.28286e+07	4.34785e+07	3.34865e+07	3.1899e+07	3.93059e+07	2.31867e+07	3.73575e+07	3.87273e+07	3.15105e+07	5.04425e+07	4.81921e+07	4.1844e+07
M212T841	212.043	841.142	Phosphocreatine	[M+H]+	HMDB0001511	C02305	Organic acids and derivatives	Carboxylic acids and derivatives	Amino acids, peptides, and analogues	474987	343711	632291	1.03264e+06	2.09939e+06	1.25045e+06	708430	138874	4.21461e+06	677183	593475	66609.1	319011	1.44225e+06	850824	1.11289e+06	893186	1.41185e+06	1.0314e+06	581971	612018	604378	884665	940177	5.93324e+06	5.93289e+06	3.64521e+06
M318T61	318.3	60.5862	Phytosphingosine	[M+H]+	HMDB0004610	C12144	Organic nitrogen compounds	Organonitrogen compounds	Amines	1.78918e+06	2.56603e+06	1.33289e+06	3.42617e+06	2.43491e+06	3.42081e+06	2.72122e+06	1.72479e+06	1.49535e+07	3.96091e+06	2.40468e+06	2.36604e+06	3.02743e+06	7.1685e+06	4.30593e+06	2.72321e+07	2.71254e+06	2.92015e+06	3.1263e+06	1.87306e+06	2.75528e+06	1.81015e+06	4.73705e+06	3.27093e+06	1.03803e+07	8.97474e+06	8.80336e+06
M245T877	245.077	877.311	Pidotimod	[M+H]+			Organic acids and derivatives	Carboxylic acids and derivatives	Amino acids, peptides, and analogues	6177.35	2549.87	3871.88	3823.31	19785.4	27370.7	5953.65	7516.36	1.35026e+06	9518.99	3353.96	5086.12	1899.57	118870	4485.21	999236	1161.2	6419.93	30274.7	11856.8	9964.63	6663.19	15278.1	12298.3	1.82674e+06	1.48342e+06	1.82521e+06
M376T51	376.259	51.2019	Pipamperone	[M+H]+			Organic oxygen compounds	Organooxygen compounds	Carbonyl compounds	7.61449e+07	6.15352e+07	6.84687e+07	6.9087e+07	5.95814e+07	58658239	5.69663e+07	6.75447e+07	130440975	6.5139e+07	6.05412e+07	3.31246e+07	3.46909e+07	6.58123e+07	8.03595e+07	1.3552e+08	6.19969e+07	8.22399e+07	6.92801e+07	5.80242e+07	6.98117e+07	4.0302e+07	7.10794e+07	7.11176e+07	2.81889e+08	2.81891e+08	2.79944e+08
M86T73	86.097	72.6645	Piperidine	[M+H]+	HMDB0034301	C01746				8.94161e+06	2.12902e+07	2.78342e+07	2.74924e+07	3.05554e+07	3.35226e+07	2.83385e+07	7.20481e+06	6.99936e+06	2.44959e+07	3.00787e+07	2.23197e+07	5.32031e+06	2.12817e+07	3.14906e+07	1.17132e+07	377502	2.44597e+07	2.64743e+07	2.63126e+07	9.45433e+06	8.12225e+06	1.41265e+07	678766	1.9887e+07	1.7035e+07	1.92304e+07
M210T333	210.08	333.125	Porphobilinogen	[M+H-NH3]+	HMDB0000245	C00931	Organic nitrogen compounds	Organonitrogen compounds	Amines	467915	571985	457738	556037	729136	189281	485463	268872	744123	682522	231485	411465	350594	478624	1.01879e+06	277117	327155	761413	595418	132888	211854	236618	447227	943767	1.21736e+07	1.14316e+07	1.14495e+07
M133T55	133.065	54.6302	Prallethrin	[M+H-C10H16O2]+		C18510	Lipids and lipid-like molecules	Fatty Acyls	Fatty acid esters	1.77371e+06	2.34792e+06	1.06394e+06	2.60809e+06	1.13419e+06	2.13767e+06	2.97311e+06	1.05112e+06	7.43187e+06	1.27302e+06	2.1487e+06	2.40648e+06	1.64611e+06	1.10152e+06	1.30167e+06	5.64453e+06	993489	1.67523e+06	1.51774e+06	2.92107e+06	1.4267e+06	1.911e+06	1.59979e+06	1.31879e+06	1.48189e+07	1.34252e+07	1.38212e+07
M367T47	367.337	47.133	Previtamin d3	[M+H-H2O]+		C07711	Lipids and lipid-like molecules	Steroids and steroid derivatives	Vitamin D and derivatives	591463	661607	1.22342e+06	111596	860800	726748	493327	659108	89756.2	583002	649465	682829	160080	572899	643743	80566.5	681177	541609	1.07896e+06	280845	635669	595950	178362	730328	1.05816e+06	964612	631396
M260T746	260.172	745.746	Primaquine	[M+H]+	HMDB0015219	C07627	Organoheterocyclic compounds	Quinolines and derivatives	Aminoquinolines and derivatives	761513	719481	7.94772e+06	4.70895e+06	1.92946e+06	6.58767e+06	1.33351e+06	8.74022e+06	4.86891e+06	595431	810706	1.22802e+06	186602	1.36696e+06	972663	8.75871e+06	915880	8.84246e+06	1.62179e+06	1.70404e+07	519668	2.51434e+07	4.81071e+06	419512	3.34965e+07	3.45093e+07	3.45104e+07
M245T781	245.113	781.42	Pro-Glu	[M+H]+			Organic acids and derivatives	Carboxylic acids and derivatives	Amino acids, peptides, and analogues	100036	79379.2	462522	192480	232801	372196	166754	201478	509373	106246	119544	92331.7	16319.5	284386	181920	1.14253e+06	150200	466556	237758	368475	22835.6	533872	342294	63782.7	977842	978064	998504
M229T482	229.155	481.759	Pro-leu	[M+H]+			Organic acids and derivatives	Carboxylic acids and derivatives	Amino acids, peptides, and analogues	88355.5	30108.5	240681	361790	129650	395665	198134	747715	488568	46415.3	120878	52266.7	43834.7	116419	20478	493365	41115.1	490394	37196.1	1.5238e+06	85152.4	1.9168e+06	201366	47880.1	862015	872276	1.10205e+06
M218T83	218.211	83.0435	Prolintane	[M+H]+						1.12098e+06	1.49429e+06	1.27553e+06	2.77198e+06	5.35206e+06	5.25141e+06	1.01733e+06	1.40748e+06	2.89059e+07	2.54797e+06	1.73096e+06	4.67404e+06	1.75033e+06	9.64172e+06	7.05575e+06	13445583	1.87542e+06	9.6127e+06	1.03333e+06	3.82917e+06	1.22312e+06	3.17098e+06	9.22e+06	1.40243e+06	1.52029e+07	1.69711e+07	1.69752e+07
M184T424	184.097	423.845	Prometon	[M+H-C3H6]+		C14186	Organoheterocyclic compounds	Triazines	1,3,5-triazines	246860	287810	246350	267371	253560	263332	252243	228868	1.26693e+06	258135	242882	254238	251986	264784	257085	1.22386e+06	243621	286730	265682	254217	265745	272504	81577.3	246459	2.74495e+06	2.74647e+06	2.69382e+06
M102T507_1	102.038	507.18	Propamocarb	[M+H-C5H13N]+		C18885	Organic acids and derivatives	Carboxylic acids and derivatives	Amino acids, peptides, and analogues	263999	248115	1.06091e+06	406652	420678	979694	730967	481844	1.95354e+06	242143	328711	355094	660206	914677	409376	3.27088e+06	396430	976345	516174	835556	720369	1.15533e+06	654159	704182	2.8097e+06	3.17312e+06	2.84143e+06
M230T8	230.14	8.31459	Propazine	[M+H]+		C14312	Organoheterocyclic compounds	Triazines	Aminotriazines	4.38814e+06	4.47435e+06	4.29309e+06	4.78266e+06	2.56282e+06	2.83939e+06	3.31541e+06	2.99479e+06	3.35766e+06	2.85236e+06	2.42872e+06	3.06721e+06	6.08326e+06	3.23897e+06	3.01178e+06	3.27841e+06	3.20327e+06	3.00978e+06	3.26248e+06	1.43244e+06	2.79635e+06	2.78046e+06	3.16889e+06	2.83013e+06	3.57479e+06	3.33249e+06	3.33e+06
M344T919	344.059	919.017	Prothioconazole	[M+H]+		C18888	Benzenoids	Benzene and substituted derivatives	Halobenzenes	361093	234544	278662	197097	708052	558504	564995	61088.6	2.76399e+06	464255	287564	159909	168164	2.19698e+06	586889	7.22974e+06	496945	378269	803660	133284	170128	168346	280975	570562	5.59703e+06	5.34902e+06	5.25627e+06
M302T91_2	302.305	90.5893	Pro-Trp	[M+H]+	HMDB0000269	C00836	Organic nitrogen compounds	Organonitrogen compounds	Amines	8.61343e+06	1.49891e+07	9.30166e+06	8.11127e+06	7.9497e+06	1.0598e+07	7.44711e+06	8.68425e+06	7.17261e+06	9.26186e+06	1.84651e+07	1.33634e+07	1.4945e+07	1.14537e+07	2.22611e+07	1.54492e+07	1.1364e+07	8.97756e+06	1.21157e+07	1.31613e+07	8.18561e+06	1.58451e+07	2.46901e+07	9.80757e+06	7.77808e+06	4.52675e+06	4.91273e+06
M112T490	112.087	489.954	Pseudopelletierine	[M+H-C2H2O]+	HMDB0034580	C10865	Organoheterocyclic compounds	Piperidines	Piperidinones	1.00567e+07	4.05317e+07	1.1663e+08	6.40862e+07	2.48437e+07	6.60219e+07	2.8754e+07	2.33021e+07	1.68266e+07	3.98844e+06	3.46739e+07	5.35307e+07	6.05721e+06	3.28971e+07	4.94048e+06	125643145	4.6628e+07	9.62691e+07	4.55539e+07	1.0134e+08	109463	1.10979e+08	3.34646e+07	6.37333e+06	1.25453e+07	1.66713e+07	1.50881e+07
M201T275	201.072	274.805	Pyridine, 3-[2-(2-methyl-4-thiazolyl)ethynyl]-	[M+H]+			Organoheterocyclic compounds	Azoles	Thiazoles	9.01536e+06	4.96353e+06	8.55393e+06	6.87335e+06	5.63858e+06	5.86384e+06	5.18961e+06	6.79893e+06	2.68186e+06	9.63588e+06	7.33797e+06	5.45903e+06	4.03632e+06	4.72441e+06	6.00148e+06	4.27755e+06	4.07026e+06	8.00809e+06	3.40478e+06	5.60824e+06	369340	4.68625e+06	4.30298e+06	4.51799e+06	472940	864185	794719
M150T88	150.055	87.7543	Pyridoxal (Vitamin B6)	(M+H-H2O)+	HMDB0001545	C00250	Organoheterocyclic compounds	Pyridines and derivatives	Pyridine carboxaldehydes	616677	679220	1.33552e+06	661989	1.30617e+06	1.20448e+06	966870	490871	1.58503e+06	511297	684887	805804	335701	1.49362e+06	917550	6.55862e+06	709216	929351	1.1909e+06	603661	453370	1.082e+06	669434	448578	675991	803432	806464
M176T322	176.038	321.522	Ranitidine	[M+H-C8H13ON]+	HMDB0001930		Organic nitrogen compounds	Organonitrogen compounds	Amines	5.6965e+06	674487	1.78677e+06	110468	766442	1.03969e+06	599759	7.05032e+06	920219	276685	136291	295911	6.86112e+06	3.67923e+06	1.15332e+06	2.32835e+06	868049	1.027e+06	2.50662e+06	301846	3.65399e+06	5.69757e+06	5.59619e+06	281520	2.21422e+06	1.31343e+06	2.36615e+06
M362T98	362.326	98.185	(r)-(+)-arachidonyl-1'-hydroxy-2'-propylamide	[M+H]+			Lipids and lipid-like molecules	Fatty Acyls	Fatty amides	673907	716722	747167	665638	626420	796888	870681	758638	1.14255e+06	766802	652672	1.1638e+06	803666	2.21738e+06	1.70205e+06	3.94984e+06	1.55587e+06	759278	1.11182e+06	906153	684600	686670	815468	715569	880581	747089	683740
M381T49	381.299	48.6717	Sarsasapogenin	[M+H-2H2O]+	HMDB0030024	C03963	Lipids and lipid-like molecules	Prenol lipids	Triterpenoids	4.83096e+06	2.29015e+06	3.03103e+06	1.9326e+06	1.98706e+06	1.78133e+06	2.77573e+06	1.84043e+06	1.69566e+06	2.15552e+06	1.92479e+06	2.08925e+06	1.96504e+06	1.66766e+06	2.26637e+06	1.58971e+06	1.9306e+06	2.21262e+06	2.68247e+06	2.53937e+06	3.81365e+06	1.86903e+06	3.6083e+06	1.95083e+06	2.52066e+06	1.97948e+06	2.15502e+06
M402T748	402.21	748.341	Schizandrin a	[M+H-CH3]+		C16951	Phenylpropanoids and polyketides	Tannins	Hydrolyzable tannins	86680.9	129326	435821	84030.9	169858	404549	307587	138650	1.62852e+06	102315	144144	224344	19325.5	454937	270348	2.99664e+06	184782	297708	251714	203018	18136.9	262455	134851	33348.4	1.32633e+06	1.34327e+06	1.34316e+06
M137T283_4	137.091	282.994	Siduron	[M+H-C7H12]+		C18435	Benzenoids	Benzene and substituted derivatives	N-phenylureas	8.59202e+06	7.74863e+06	1.54583e+07	6.4644e+06	10644368	1.04122e+07	1.21965e+07	4.33191e+06	3.06111e+07	8.47807e+06	8.38544e+06	1.04208e+07	3.91182e+06	2.14042e+07	1.77276e+07	4.0146e+07	1.56963e+07	1.06864e+07	1.64941e+07	7.7526e+06	2.14815e+06	8.81032e+06	8.177e+06	7.37222e+06	2.60596e+07	2.606e+07	2.65334e+07
M298T74	298.097	73.5249	S-methyl-5'-thioadenosine	[M+H]+	HMDB0001173	C00170	Nucleosides, nucleotides, and analogues	5'-deoxyribonucleosides	5'-deoxy-5'-thionucleosides	147209	146539	103446	60415.2	68365.2	118342	89294.7	92047.3	89568	101374	50763.9	128984	140201	28164.2	21624.6	116255	104481	140380	62326	92452	70432.7	166870	11750.7	64497.4	4.54459e+06	6.02913e+06	5.01427e+06
M302T225	302.305	225.286	Sphinganine	(M+H)+	HMDB0000269	C00836	Organic nitrogen compounds	Organonitrogen compounds	Amines	1.42104e+06	1.55806e+06	1.20591e+06	1.20232e+06	994342	1.3298e+06	1.49783e+06	1.29623e+06	1.19904e+06	1.27434e+06	1.42025e+06	1.03148e+06	2.15054e+06	1.65499e+06	1.60255e+06	1.81115e+06	1.56579e+06	1.51353e+06	2.18482e+06	1.61498e+06	1.8302e+06	1.50944e+06	1.3401e+06	1.20448e+06	1.07524e+06	1.36265e+06	1.3591e+06
M733T74	732.608	73.5707	Sphingomyelin (d18:1/18:0)	[M+H]+	HMDB0001348	C00550	Lipids and lipid-like molecules	Sphingolipids	Phosphosphingolipids	408151	262845	1.03079e+06	1.50167e+06	2.1405e+06	2.15357e+06	1.49754e+06	136658	6.60037e+06	2.10229e+06	2.00356e+06	765409	904856	4.91863e+06	2.35843e+06	2.07032e+06	2.22026e+06	2.18026e+06	2.22404e+06	1.78269e+06	1.49215e+06	1.79466e+06	5.27199e+06	1.94881e+06	6.60961e+06	2.80894e+06	8.11481e+06
M264T52	264.268	51.6559	Sphingosine	[M+H-2H2O]+	HMDB0000252	C00319	Organic nitrogen compounds	Organonitrogen compounds	Amines	4.72106e+06	5.96656e+06	6.65396e+06	2.42038e+06	4.24541e+06	6.86078e+06	7.11951e+06	4.03939e+06	2.74138e+06	3.10964e+06	4.59967e+06	4.22525e+06	3.41098e+06	5.68099e+06	4.7383e+06	1.92674e+06	5.72717e+06	4.52629e+06	5.31691e+06	7.38592e+06	4.31935e+06	7.41938e+06	1.02618e+06	3.97986e+06	7.46645e+06	5.21728e+06	5.81261e+06
M374T827	374.215	826.855	Spirotetramat	[M+H]+		C18807	Benzenoids	Benzene and substituted derivatives	Xylenes	46976.9	138671	696265	282476	262354	523662	236579	363978	986348	64007.6	32989.9	136639	30136.6	360555	192048	2.27071e+06	155746	636126	207084	565228	970.675	788252	458160	2456.32	3.35227e+06	3.35588e+06	3.52637e+06
M144T434_2	144.138	433.783	Spiroxamine	[M+H-C10H18O]+		C11124	Organic oxygen compounds	Organooxygen compounds	Ethers	168734	394354	3.07951e+06	740910	315948	1.53366e+06	293240	2.94707e+06	2.62095e+06	172580	329002	499663	151043	632639	737597	4.43025e+06	249224	320359	1.04385e+06	2.72701e+06	130993	3.18534e+06	1.38597e+06	156229	8.31807e+06	8.59638e+06	8.59813e+06
M100T569	100.04	569.387	Succinamide	[M+H-NH3]+			Lipids and lipid-like molecules	Fatty Acyls	Fatty amides	1.02698e+06	815416	1.07717e+06	1.30942e+06	2.50245e+06	1.13422e+06	1.13443e+06	387977	1.44784e+06	1.19998e+06	1.22955e+06	502784	597643	1.64381e+06	988448	1.30717e+06	909906	1.01451e+06	1.38386e+06	676125	784809	679176	1.04982e+06	1.00432e+06	1.38146e+06	1.38201e+06	1.4729e+06
M119T367	119.036	367.321	Succinate	(M+H)+	HMDB0000254	C00042	Organic acids and derivatives	Carboxylic acids and derivatives	Dicarboxylic acids and derivatives	488764	287674	77990.2	176657	381517	338089	567170	161788	2.27093e+06	449080	395459	112822	155943	747970	316745	1.74445e+06	195261	228808	428967	220655	63136.9	233514	177453	216503	1.19983e+06	1.16774e+06	1.16763e+06
M116T49	116.053	49.2466	Sulfallate	[M+H-C3H5ClS]+		C19096	Organic acids and derivatives	Dithiocarbamic acids and derivatives	Dithiocarbamic acid esters	4.38405e+06	3.4854e+06	4.16037e+06	3.4563e+06	5.99745e+06	5.58634e+06	1.80679e+06	2.58403e+06	10252102	2.85974e+06	4.33108e+06	4.90732e+06	7.07994e+06	1.61003e+06	6.46287e+06	7.33151e+06	2.80401e+06	2.49062e+06	2.40811e+06	2.25584e+06	4.94809e+06	3.71649e+06	1.71487e+07	5.08908e+06	1.63696e+07	1.75345e+07	1.75191e+07
M176T320_2	176.023	320.019	(-)-sulforaphene	[M+H]+	HMDB0031573					7.11335e+06	1.30939e+07	1.52302e+07	6.3235e+06	4.10151e+06	7.28694e+06	8.25875e+06	2.03186e+07	2.88532e+06	5.53044e+06	4.00003e+06	1.91089e+07	1.29933e+07	4.94801e+06	9.40949e+06	5.24475e+06	6.99524e+06	8.13019e+06	1.12974e+07	1.07616e+07	6.93819e+06	4.84229e+06	9.59964e+06	4.42266e+06	2.59592e+06	2.68838e+06	2.60129e+06
M174T566	174.124	566.338	Swainsonine	[M+H]+		C10173				682383	1.54854e+06	8.33297e+06	3.04167e+06	1.86287e+06	5.94919e+06	1.67843e+06	3.80661e+06	2.32316e+06	1.04842e+06	846716	3.01258e+06	260155	2.9237e+06	1.98966e+06	5.07375e+06	2.137e+06	6.78894e+06	2.50572e+06	5.58664e+06	229159	8.93413e+06	3.75144e+06	429513	8.53902e+06	8.70921e+06	8.7075e+06
M181T64	181.026	63.724	Syringic acid	[M+H-H2O]+	HMDB0002085	C10833	Benzenoids	Benzene and substituted derivatives	Benzoic acids and derivatives	4.36735e+06	190612	180507	453911	196160	312144	11263.2	412402	596201	793034	308133	82974.7	614544	39349.3	83452.3	1.20846e+06	268089	86571.5	152924	127723	377640	10298.6	201915	345216	6.90476e+06	7.51236e+06	7.50243e+06
M214T75	214.253	75.4661	Tetradecylamine	[M+H]+			Organic nitrogen compounds	Organonitrogen compounds	Amines	7628.99	208.692	9.731e+06	487.729	473.914	1.00046e+07	247.351	345.732	1.31873e+07	1058.3	9.65576e+06	4725.94	649.429	1.07446e+07	9.03702e+06	1.32566e+07	246.134	8.97022e+06	812.213	244.55	411.2	334.015	380.213	527.942	354890	205262	215503
M195T64	195.123	64.3606	Tetraethylene glycol	[M+H]+	HMDB0094708		Organic oxygen compounds	Organooxygen compounds	Ethers	884655	1.04739e+06	927106	844317	1.01279e+06	891992	885595	948241	9.75623e+06	1.34541e+06	966774	1.03542e+06	1.18074e+06	1.20244e+06	1.05394e+06	999673	645175	1.06558e+06	976174	918483	966188	1.03188e+06	946466	1.10676e+06	4.87306e+06	5.433e+06	4.93061e+06
M125T309	125	309.435	Tetrazolo[1,5-b]pyridazine, 6-(phenylsulfinyl)-	[M+H-C4H3N5]+			Benzenoids	Benzene and substituted derivatives	Phenyl sulfoxides	1.6844e+06	1.65282e+06	2.11848e+06	1.67835e+06	1.87277e+06	2.36715e+06	2.41429e+06	1.9984e+06	514311	1.76364e+06	1.57423e+06	2.21544e+06	1.22066e+06	1.96762e+06	1.90261e+06	503639	2.18488e+06	2.33026e+06	2.32102e+06	2.2283e+06	1.30232e+06	2.35416e+06	819836	1.61653e+06	1.59386e+06	750435	718320
M265T597	265.112	597.037	Thiamine	[M]+	HMDB0000235	C00378	Organoheterocyclic compounds	Diazines	Pyrimidines and pyrimidine derivatives	1.75887e+06	2.16527e+06	5.66015e+06	2.39217e+06	4.89661e+06	2.77236e+06	3.17814e+06	1.22366e+06	3.78539e+06	1.8459e+06	3.28994e+06	2.80343e+06	1.03573e+06	4.60352e+06	4.52613e+06	8.31218e+06	2.37942e+06	1.98173e+06	2.75725e+06	1.69565e+06	909748	1.6286e+06	2.28797e+06	1.2875e+06	4.1778e+06	4.16282e+06	4.16282e+06
M122T597	122.072	597.218	Thiamine monophosphate	[M+H-C6H10SO4NP]+	HMDB0002666	C01081	Organoheterocyclic compounds	Diazines	Pyrimidines and pyrimidine derivatives	1.23495e+06	1.45434e+06	3.18589e+06	1.49149e+06	4.4272e+06	1.85849e+06	2.78008e+06	682798	2.55823e+06	1.33909e+06	2.30304e+06	1.83133e+06	1.36492e+06	3.68787e+06	2.38079e+06	7.9476e+06	1.54864e+06	1.36102e+06	1.95579e+06	1.20353e+06	2.50767e+06	1.15535e+06	1.55381e+06	1.29604e+06	2.95669e+06	2.96554e+06	2.95673e+06
M775T264_1	774.56	264.137	Thioetheramide-PC	(M+K)+						129283	312963	2.18888e+06	253182	339303	966863	555137	511135	7.62667e+06	830268	1.18434e+06	2.21626e+06	9.05117e+06	1.27638e+06	1.04651e+06	6.77532e+06	844475	1.02603e+06	1.72041e+06	1.15857e+06	1.79516e+07	1.40509e+06	4.6052e+06	101089	6.92166e+06	8.57646e+06	9.12763e+06
M276T742	276.167	742.218	Thr-Arg	[M+H]+			Organic acids and derivatives	Carboxylic acids and derivatives	Amino acids, peptides, and analogues	174856	194892	231724	401514	179141	266373	185563	815647	898220	184505	196186	193086	213160	178732	176644	1.24437e+06	202521	589076	199931	2.17612e+06	200059	1.36967e+06	233406	187986	7.7462e+06	7.75413e+06	7.90594e+06
M405T734	405.209	733.981	Thr-Glu-Arg	[M+H]+			Organic acids and derivatives	Carboxylic acids and derivatives	Amino acids, peptides, and analogues	1.35e+06	1.46678e+06	6.54724e+06	1.83825e+06	2.05206e+06	3.48744e+06	2.62982e+06	2.78563e+06	1.6956e+07	1.35638e+06	1.28268e+06	2.72499e+06	316602	3.36414e+06	2.83882e+06	3.43569e+07	2.47287e+06	5.76539e+06	3.9592e+06	5.17358e+06	299425	7.80184e+06	2.64121e+06	506431	3.87596e+07	3.87644e+07	3.92743e+07
M127T158	127.05	158.309	Thymine	[M+H]+	HMDB0000262	C00178	Organoheterocyclic compounds	Diazines	Pyrimidines and pyrimidine derivatives	3.00985e+06	2.9464e+06	2.72235e+06	1.67807e+06	4.11653e+06	1.96028e+06	5.48166e+06	1.08588e+06	5.23012e+06	5.18861e+06	3.00915e+06	2.3565e+06	1.14918e+06	5.32911e+06	3.97011e+06	1.26591e+07	3.52632e+06	1.75553e+06	4.58494e+06	1.78545e+06	630728	1.84531e+06	2.32693e+06	1.01162e+06	2.97872e+06	3.53261e+06	3.30806e+06
M161T393	161.103	393.301	Tolazoline	[M+H]+	HMDB0014935	C07147				147370	125023	701648	347144	275746	574392	281597	422024	1.41718e+06	162288	75987.2	254654	150891	370738	23536.7	892529	248273	689832	103344	601932	156831	885608	262021	131673	3.60987e+06	3.41335e+06	3.41027e+06
M302T590	302.219	589.811	Trachelanthine	[M+H]+	HMDB0035030	C08325				65296.5	50604.1	368773	922724	126841	446176	135698	1.97604e+06	493931	52830	127237	109227	10150.5	148482	125972	771343	98748	888533	142553	3.56191e+06	80778.7	2.6455e+06	336251	27363.6	2.23488e+06	2.23525e+06	2.26166e+06
M246T118	246.206	118.308	Tramadol	[M+H-H2O]+	HMDB0014339	C07153	Benzenoids	Phenol ethers	Anisoles	850946	835652	676502	735905	627594	975830	771794	462677	3.64429e+06	776750	1.16941e+06	749319	593573	734378	996324	2.37668e+06	747782	956142	632790	835240	488094	1.12418e+06	1.03195e+06	676726	6.52745e+06	6.59119e+06	6.59415e+06
M116T596	116.082	596.384	Trans-4-aminocyclohexanol	[M+H]+			Organic oxygen compounds	Organooxygen compounds	Alcohols and polyols	3.40576e+06	2.5668e+06	3.99955e+06	3.95148e+06	6.63928e+06	3.50113e+06	3.37543e+06	2.18216e+06	1.68914e+06	3.34049e+06	4.50992e+06	2.62192e+06	1.83262e+06	3.63189e+06	2.93361e+06	2.8415e+06	3.03275e+06	3.26686e+06	3.28763e+06	2.55536e+06	2.12577e+06	2.56194e+06	3.13895e+06	2.43458e+06	1.44863e+06	1.49836e+06	1.44829e+06
M149T80	149.075	79.9452	trans-cinnamate	[M+H]+	HMDB0000930	C10438	Phenylpropanoids and polyketides	Cinnamic acids and derivatives	Cinnamic acids	1.62068e+06	1.29017e+06	1.40027e+06	445864	280818	2.59233e+06	3.41348e+06	552218	1.25272e+07	382823	1.57921e+06	376370	717313	3.56062e+06	2.25905e+06	2.39177e+07	1.75911e+06	1.78533e+06	969606	702358	713423	1.71221e+06	719191	1.34429e+06	180027	238663	240206
M186T222	186.222	221.897	Tributylamine	[M+H]+			Organic nitrogen compounds	Organonitrogen compounds	Amines	245923	268629	449038	479531	684376	767627	329957	233167	373883	1.33603e+06	445715	481054	1.07003e+06	522615	523402	292131	377909	271540	333208	413563	756422	487916	208058	1.0202e+06	1.24635e+06	805698	932427
M230T61_1	230.14	61.0128	Trietazine	[M+H]+		C18814	Organoheterocyclic compounds	Triazines	Aminotriazines	6.37361e+06	6.78363e+06	5.80927e+06	7.41671e+06	5.91339e+06	3.47221e+06	2.85669e+06	5.50022e+06	6.27868e+06	3.1641e+06	3.41898e+06	3.00053e+06	4.20487e+06	2.98132e+06	3.7681e+06	7.86251e+06	3.25605e+06	3.02488e+06	2.95808e+06	2.9784e+06	3.65408e+06	3.4151e+06	6.36414e+06	4.24457e+06	3.75708e+06	3.75671e+06	3.6287e+06
M150T235	150.112	235.373	Triethanolamine	[M+H]+	HMDB0032538	C06771	Organic nitrogen compounds	Organonitrogen compounds	Amines	714061	653747	1.07526e+06	216684	752937	43451.8	94999	23040.4	329715	2.29121e+06	121181	177376	58032.3	104152	158595	409474	53117.9	212613	85640.5	45053.2	93222.5	54605.1	670393	1.1171e+06	1.43168e+06	1.1282e+06	1.11964e+06
M207T57	207.159	56.801	Triethylene glycol monobutyl ether	[M+H]+			Organic oxygen compounds	Organooxygen compounds	Ethers	2.4095e+06	3.1742e+06	2.38179e+06	63443.2	3.09834e+06	2.90468e+06	2.81656e+06	2.7642e+06	7.85553e+06	8412.43	2.98664e+06	10677.5	4643.06	2.58547e+06	7055.16	5.24499e+06	121673	2.57872e+06	2.62461e+06	2.64537e+06	3.34692e+06	8834.36	4.20793e+06	3.25751e+06	1.26148e+07	1.30231e+07	1.26206e+07
M130T442	130.123	441.964	Triethylenetetramine	[M+H-NH3]+		C07166	Organic nitrogen compounds	Organonitrogen compounds	Amines	488538	990175	6.45722e+06	3.19948e+06	1.53243e+06	3.74154e+06	1.22058e+06	4.16961e+06	2.78715e+06	662462	578735	1.69349e+06	182693	1.68472e+06	1.45634e+06	4.84729e+06	1.30812e+06	5.82864e+06	1.50803e+06	6.11541e+06	111762	9.10988e+06	3.13904e+06	376486	9.33486e+06	9.76145e+06	9.49323e+06
M156T543_2	156.042	543.221	Triflumuron	[M+H-C8H4F3O2N]+		C18615	Benzenoids	Benzene and substituted derivatives	N-phenylureas	6.25986e+06	5.43553e+06	3.4834e+06	7.32836e+06	1.27155e+07	9.06299e+06	8.15936e+06	1.738e+06	1.31814e+07	9.46778e+06	7.05287e+06	2.66263e+06	5.26334e+06	1.34731e+07	7.77872e+06	1.14505e+07	6.11143e+06	6.92204e+06	9.34288e+06	2.94206e+06	7.7184e+06	3.00047e+06	7.32653e+06	9.57382e+06	1.25686e+07	1.25686e+07	1.25533e+07
M122T62	122.081	62.0178	Tris(hydroxymethyl)aminomethane	[M+H]+	HMDB0240288	C07182	Organic nitrogen compounds	Organonitrogen compounds	Amines	1.60058e+06	1.55968e+06	1.22013e+06	1.42337e+06	4.68893e+06	1.39428e+06	4.78938e+06	1.70666e+06	7.98411e+06	1.34875e+06	1.2062e+06	1.31986e+06	1.77509e+06	3.63446e+06	1.22679e+06	1.95539e+06	1.35203e+06	1.33892e+06	1.12945e+06	1.23258e+06	3.46354e+06	1.34595e+06	1.83697e+06	2.94189e+06	7.01203e+06	3.91455e+06	5.04783e+06
M142T55	142.123	55.1453	Tropine	[M+H]+	HMDB0029367	C00729				3.97029e+06	4.22197e+06	3.71632e+06	5.15719e+06	3.9791e+06	3.74415e+06	4.01771e+06	4.73345e+06	7.67875e+06	4.64871e+06	3.40031e+06	4.65973e+06	4.06448e+06	4.24641e+06	4.45278e+06	6.57349e+06	4.61685e+06	4.31601e+06	3.80266e+06	3.09511e+06	2.6997e+06	4.01735e+06	3.68542e+06	3.10227e+06	8.92355e+06	7.96695e+06	8.92071e+06
M492T803	492.242	803.467	Trp-Met-Arg	[M+H]+			Organic acids and derivatives	Carboxylic acids and derivatives	Amino acids, peptides, and analogues	132215	125724	674593	599859	307119	302562	227574	536944	3.4534e+06	162207	105910	167134	37827.3	407179	290227	2.57809e+06	312094	1.32434e+06	547675	1.15176e+06	66877.6	1.46513e+06	820035	136973	1.04267e+07	1.02054e+07	1.04236e+07
M295T347	295.165	347.222	Tyr-Leu	[M+H]+			Organic acids and derivatives	Carboxylic acids and derivatives	Amino acids, peptides, and analogues	13219.3	11859.5	78476.2	137973	15924.9	63759.5	19228.7	502654	81656.2	12962.2	23151.3	29255.7	11764.6	8900.83	13662.5	109368	10334.2	192982	6992.78	1.01237e+06	19605.8	894457	51703.7	16656.5	680990	519608	514301
M61T162	61.0404	162.031	Urea	[M+H]+	HMDB0000294	C00086	Organic acids and derivatives	Organic carbonic acids and derivatives	Ureas	3.49013e+06	7.24051e+06	2.96127e+06	4.5992e+06	5.41867e+06	3.76213e+06	3.78205e+06	2.63643e+06	1.12372e+07	7.12857e+06	2.71868e+06	1.89217e+06	2.96311e+06	5.13585e+06	4.23391e+06	6.17815e+06	2.97898e+06	3.13226e+06	2.57701e+06	1.8858e+06	2.8221e+06	5.26655e+06	4.49752e+06	6.12547e+06	8.17502e+06	5.98737e+06	1.08518e+07
M189T416	189.123	415.699	Val-Ala	[M+H]+			Organic acids and derivatives	Carboxylic acids and derivatives	Amino acids, peptides, and analogues	35051.9	46385.9	103682	177057	35295.5	63068.8	44940.6	806444	732975	29279	33199.3	42848.7	30964	28001.7	46528.8	722861	24127.3	152810	43028	1.34275e+06	57996.8	552464	65779.7	27745.7	2.80451e+06	2.68058e+06	2.69675e+06
M274T721	274.188	720.771	Val-Arg	(M+H)+						31106	37531.2	165740	161032	37868.5	93595.7	46849.9	428021	160639	30972.2	29498.2	41587.6	38407.6	37164.4	40549.1	213133	40798.9	285682	36877.3	792629	41464.7	791256	117341	42874.2	627865	672176	671994
M246T553	246.145	552.562	Val-Gln	[M+H]+			Organic acids and derivatives	Carboxylic acids and derivatives	Amino acids, peptides, and analogues	12465.6	4779.02	99658.3	393089	24039.6	62364	11606.9	1.19667e+06	49966.5	2959.13	14324.8	21760.9	2718.28	17288.6	9446.86	101545	10877.8	288435	15823.7	2.36709e+06	46300.7	916312	30676.8	2606.28	592172	636797	637028
M231T333	231.17	332.998	Val-Ile	[M+H]+			Organic acids and derivatives	Carboxylic acids and derivatives	Amino acids, peptides, and analogues	176581	68678.4	1.17881e+06	1.14481e+06	197279	1.05044e+06	394840	3.97349e+06	751285	77301.9	403910	470942	65346.9	551747	293560	932426	275136	1.15076e+06	375339	1.12098e+07	514876	4.50789e+06	257825	163073	2.54224e+06	2.36889e+06	2.36845e+06
M246T681	246.181	681.495	Val-Lys	[M+H]+			Organic acids and derivatives	Carboxylic acids and derivatives	Amino acids, peptides, and analogues	273376	306487	184779	352169	280068	151606	34316	1.27905e+06	272475	281838	276410	24041.2	282751	268780	299933	451073	279084	482531	278634	2.45508e+06	67462.1	1.56686e+06	146595	275261	2.40162e+06	2.40129e+06	2.54918e+06
M249T341	249.127	341.481	Val-met	[M+H]+			Organic acids and derivatives	Carboxylic acids and derivatives	Amino acids, peptides, and analogues	46521.2	26389.3	437229	126787	99343.3	369245	142544	547402	389876	20501.6	114789	242454	37502.6	278116	96483.1	755931	140962	243136	83203	1.35094e+06	43967.3	744498	48594	82114.8	1.07855e+06	866382	874967
M265T314	265.155	314.066	Val-Phe	[M+H]+			Organic acids and derivatives	Carboxylic acids and derivatives	Amino acids, peptides, and analogues	35355.8	9169.26	957519	217907	59364.1	1.18859e+06	94442.2	1.83949e+06	299876	15286.5	364877	378717	52646.7	596345	169409	940532	209623	309140	180264	3.14871e+06	76279.1	3.25802e+06	56463.4	47068.4	743081	752116	763003
M219T421	219.134	421.054	Val-Thr	[M+H]+			Organic acids and derivatives	Carboxylic acids and derivatives	Amino acids, peptides, and analogues	29780	40994.6	152634	252183	56540.6	59772.9	24579	1.13746e+06	405271	54271.7	46082.5	59817.1	50378.9	14279.1	61797.6	510142	64503.1	223090	54494.7	1.98772e+06	73541.3	914937	75772.1	50158.8	2.77416e+06	2.58363e+06	2.77822e+06
M217T355	217.155	354.993	Val-Val	[M+H]+			Organic acids and derivatives	Carboxylic acids and derivatives	Amino acids, peptides, and analogues	10259.7	4997.98	171999	88371.7	13940.4	165848	5802.75	441128	170544	123284	85495.6	78949.6	5604.96	132885	55775.5	189775	39734.8	86762.5	83422.4	737723	24661.7	384244	8482.41	8539.41	856821	777383	776485
M128T454_1	128.082	454.387	Vernolate	[M+H-C3H8S]+		C19097	Organosulfur compounds	Thiocarbonyl compounds	Thiocarbamic acid derivatives	886360	1.08867e+06	2.11397e+06	3.21781e+06	1.38987e+06	4.57832e+06	3.02226e+06	1.22833e+06	3.71654e+06	125914	2.44119e+06	1.21155e+06	431134	3.12789e+06	2.28528e+06	1.09454e+07	2.23667e+06	7.61175e+06	108447	3.45617e+06	639514	7.47265e+06	1.83316e+06	824959	8.68846e+06	8.70817e+06	9.84648e+06
M307T368	307.044	367.933	Xanthosine	[M+Na]+	HMDB0000299	C01762	"Nucleosides, nucleotides, and analogues"	Purine nucleosides		1.25054e+07	9.32117e+06	4.1773e+06	3.26303e+06	1.0454e+07	1.02203e+07	1.48128e+07	1.01853e+06	3.52113e+07	1.08911e+07	1.143e+07	5.49986e+06	6.60264e+06	1.64216e+07	9.45824e+06	3.68194e+07	6.72723e+06	3.54262e+06	1.0836e+07	2.58485e+06	3.42224e+06	2.738e+06	2.88533e+06	7.1294e+06	4.07725e+07	3.90076e+07	3.90304e+07
M117T460	117.048	459.928	Xylitol	[M+H-2H2O]+	HMDB0000508	C00474	Organic oxygen compounds	Organooxygen compounds	Carbohydrates and carbohydrate conjugates	2.52904e+06	2.49733e+06	4.31293e+06	2.62258e+06	2.22148e+06	4.17661e+06	3.36474e+06	4.33189e+06	3.38089e+06	2.33778e+06	2.6106e+06	3.46569e+06	1.19883e+06	2.58261e+06	2.44217e+06	5.58016e+06	2.57529e+06	4.03676e+06	2.29919e+06	4.8619e+06	1.20084e+06	5.36664e+06	2.79812e+06	1.26431e+06	3.18311e+06	3.34495e+06	3.3416e+06
M119T54	119.086	54.255	Zerumbone	[M+H-C6H12O]+		C20262	Lipids and lipid-like molecules	Prenol lipids	Sesquiterpenoids	1.46478e+07	2.69044e+07	1.30503e+07	7.3413e+07	1.19132e+07	2.0421e+07	7.38086e+07	1.08451e+07	9.58241e+07	1.45832e+07	1.72621e+07	4.05202e+07	1.74487e+07	1.24984e+07	1.40577e+07	7.93778e+07	1.28229e+07	1.40918e+07	1.35409e+07	6.99207e+07	2.28304e+07	1.65711e+07	1.65514e+07	15273943	8.75744e+07	8.42676e+07	8.2615e+07
M269T601	268.998	600.697								1955625464	2173683120	1126168022	3487875067	4201766695	3522256591	2740410690	6.64408e+08	7079771547	3445538399	2050925039	8.62537e+08	2164442914	4175258725	2565188428	4743422300	2182774423	2908905754	2983108896	1316415308	3868273770	1257833826	3825327207	4225209894	7237222985	7285383616	7285093478
M485T51	485.29	51.2679								1.78284e+07	1.75905e+07	1.62222e+07	1.12877e+08	2.00247e+07	2.45716e+07	2.30297e+07	9.0511e+07	2.88802e+07	1.08257e+08	2.1031e+07	1.09633e+08	8.1853e+07	9.14738e+07	9.97394e+07	8.05745e+07	9.649e+07	1.71617e+08	1.89545e+07	2.11032e+07	1.5609e+07	2.76461e+07	2.45682e+07	1.86341e+07	2.7188e+07	1.5325e+07	1.58781e+07
M415T55	415.212	55.0808								7.1045e+07	1.47641e+08	5.31071e+07	4.00551e+08	4.82324e+07	9.18475e+07	4.11055e+08	5.20059e+07	5.13779e+08	6.61383e+07	8.08545e+07	2.47747e+08	8.06662e+07	6.14035e+07	6.31532e+07	418188417	6.4788e+07	6.62724e+07	6.54463e+07	3.7318e+08	1.12494e+08	8.52105e+07	8.45092e+07	6.37471e+07	4.18463e+08	4.10322e+08	395451538
M74T271_2	74.0971	271.24								17368545149	12570571475	17804870579	17742606750	6402839294	17111151116	17543519911	18202214640	9262907380	17545168509	12338299951	12428462315	17216746486	16536651890	17347198462	11523552113	17187497165	17075817936	12356072903	17518131499	17191677159	17465333814	16619571059	17302484226	13856660168	13837401556	11223019565
M74T268	74.1152	268.025								3.744e+07	6338871103	2.78998e+07	3.10929e+06	5519247902	3.90011e+07	5613655911	5455006874	1.03816e+08	5482120433	5810626548	5783258165	4956089913	2.78458e+07	2.89545e+07	4577561340	5323374809	3.04489e+07	4.64472e+07	5701548165	4335497879	8.41359e+07	5711975860	5443507695	8.26401e+07	7.32754e+07	7.34479e+07
M515T604	515.008	604.453								492546413	5.3511e+08	2.40527e+08	9.25278e+08	1133101730	9.48956e+08	7.1621e+08	1.23215e+08	2477228646	9.09626e+08	5.02708e+08	1.73338e+08	5.64321e+08	1222380177	6.27892e+08	1372068718	5.62613e+08	764029252	7.72784e+08	3.08238e+08	1085231473	2.88142e+08	1061533398	1233490380	2491744528	2521894180	2521794451
M433T604	433.005	604.453								5.07762e+08	564631484	2.65571e+08	9.27854e+08	1146446511	8.86896e+08	7.28346e+08	1.46125e+08	2265117236	9.15692e+08	5.23248e+08	1.94222e+08	5.84863e+08	1158460513	6.40009e+08	1328590491	5.83198e+08	7.8703e+08	7.85354e+08	3.38152e+08	1085202835	3.19127e+08	9.8882e+08	1243543159	2263610040	2291010675	2290762729
M74T437_4	74.0971	437.003								1245081336	1213246519	1301249694	1185074656	1236156497	1243099584	1191198669	1213578954	1239550944	1177784117	1138833150	1208376146	1312508055	1159029576	1200959441	1192756708	1269357573	1239186621	1215897988	1224204858	1217994741	1149159662	1226478871	1190700017	1342428063	1346787897	1339690457
M74T437_5	74.1151	437.077								1274778089	8.96224e+06	1.24573e+07	1.14173e+07	1.24166e+07	1125028449	1.181e+07	1223100322	1.3189e+07	9.71769e+06	1.1231e+07	1.01574e+07	9.99921e+06	1397368741	8.37576e+06	1.0176e+07	1.13626e+07	1.1788e+07	1.11446e+07	1.12658e+07	9.60857e+06	8.97448e+06	1.2943e+07	1.203e+07	11156330	1.10407e+07	1.12933e+07
M74T437_3	74.079	437.023								1.10815e+07	1.22395e+07	9.97555e+06	9.52295e+06	1.04632e+07	1.27437e+07	1.05532e+07	1.19433e+07	122758	1.20336e+07	9.59623e+06	1139484991	1.22675e+07	9.8719e+06	1.06375e+07	1.2463e+07	9.97756e+06	1.15678e+07	1.08764e+07	1.09867e+07	1.03601e+07	1.28353e+07	9.14508e+06	9.32183e+06	1.28997e+07	1.29142e+07	1.09393e+07
M187T604_2	186.995	604.5								7.9951e+08	8.7345e+08	4.61247e+08	1362257275	1572179808	1344319527	1070358991	2.84833e+08	2585094605	1329335733	807835890	3.55362e+08	8.59241e+08	1592605096	1009518245	1769207313	8.624e+08	1130540499	1153193872	5.27929e+08	1487987078	5.04539e+08	1458164865	1587402866	2631029654	2631199458	2664802844
M105T604	104.993	604.5								1032165743	1109162222	6.32681e+08	1632562373	1851792272	1615886248	1339712893	4.01053e+08	2703967173	1592189860	1024863990	4.77069e+08	1077854541	1836910280	1245800870	1981956613	1075142805	1363323130	1409750218	689794670	1701266369	6.61282e+08	1705256338	1831637070	2782659250	2787686540	2785019433
M352T53	352.321	52.6787								5.8019e+06	1.14149e+07	3.28714e+07	4.25756e+06	3.51325e+07	3.77855e+07	5.8632e+06	6.26e+06	6.2249e+06	4.71627e+06	2.38063e+06	7.42495e+06	1.3308e+07	1.34962e+07	8.53517e+06	2.53917e+07	6.66841e+06	9.15997e+06	6.73545e+06	1.67339e+07	1.60614e+07	9.93541e+06	2.83681e+07	2.31368e+07	3.52792e+07	2.32189e+07	2.22056e+07
M502T52_1	502.316	51.6352								4.32767e+06	4.03061e+06	3.73956e+06	2.7763e+07	5.02843e+06	6.29297e+06	6.39296e+06	3.07608e+07	7.17179e+06	3.71106e+07	6.54444e+06	3.01282e+07	2.09815e+07	3.49696e+07	2.79912e+07	2.10922e+07	3.12378e+07	4.48159e+07	4.40743e+06	5.82751e+06	3.84909e+06	7.94642e+06	7.95358e+06	4.59336e+06	6.64836e+06	4.09576e+06	3.86389e+06
M663T46	663.454	46.0697								4.67503e+07	5.27557e+07	4.57358e+07	4.85237e+07	4.1828e+07	5.17016e+07	4.80155e+07	4.59756e+07	1.63749e+07	4.83463e+07	5.04439e+07	5.00906e+07	5.30204e+07	3.77146e+07	4.71457e+07	1.23047e+07	4.67856e+07	5.31334e+07	4.9739e+07	5.27425e+07	4.25653e+07	4.60064e+07	4.8704e+07	4.6203e+07	5.13131e+07	3.47183e+07	3.48434e+07
M163T56_2	163.133	56.1789								7.13349e+07	7.39937e+07	6.73245e+07	1.10924e+08	6.89507e+07	7.23289e+07	8.59204e+07	1.05373e+08	2.68163e+08	9.39253e+07	7.12726e+07	1.08796e+08	8.51308e+07	1.02772e+08	1.01882e+08	2.00013e+08	8.87201e+07	9.51542e+07	1.00513e+08	6.82768e+07	7.62872e+07	7.11401e+07	7.77486e+07	7.19809e+07	1.96726e+08	1.9994e+08	1.96724e+08
M597T604	597.011	604.453								2.24759e+08	2.48783e+08	1.09155e+08	4.36225e+08	5.41685e+08	4.46871e+08	3.32891e+08	5.33358e+07	1157263303	4.2141e+08	2.30226e+08	7.61043e+07	2.60815e+08	5.69777e+08	2.91882e+08	6.45559e+08	2.57737e+08	3.55872e+08	3.59381e+08	1.40087e+08	5.03177e+08	1.28666e+08	4.99329e+08	5.75827e+08	1196516717	1208537998	1208523698
M539T52	538.52	52.1326								3.68283e+07	4.48138e+07	5.58957e+07	1.25165e+07	3.26693e+07	4.72405e+07	5.26111e+07	2.2076e+07	2.04997e+07	1.76422e+07	2.70505e+07	2.25516e+07	1.88511e+07	3.5635e+07	2.48604e+07	1.26095e+07	3.02006e+07	2.43629e+07	4.10531e+07	3.89701e+07	3.10108e+07	3.9871e+07	7.75174e+06	2.24545e+07	5.22342e+07	3.79418e+07	3.80152e+07
M316T55	316.212	54.6784								4.02364e+07	4.74815e+07	3.37359e+07	4.71547e+07	25046334	5.83465e+07	3.80683e+07	2.58628e+07	1.47197e+08	3.41872e+07	4.37749e+07	4.88648e+07	2.72532e+07	2.7546e+07	3.68487e+07	9.92687e+07	2.89144e+07	4.07359e+07	2.76711e+07	4.11517e+07	2.3135e+07	6.12674e+07	3.45286e+07	3.01073e+07	2.23279e+08	213145128	2.23338e+08
M762T59	761.588	58.949								9.39805e+07	9.7642e+07	9.71396e+07	1.03856e+08	1.02768e+08	9.73334e+07	9.92738e+07	1.0483e+08	1.04972e+08	9.63808e+07	1.08715e+08	9.72016e+07	6.31292e+07	1.20115e+08	9.36467e+07	9.48779e+07	1.10005e+08	9.65487e+07	9.59983e+07	1.03753e+08	8.07547e+07	1.07852e+08	1.05847e+08	1.12277e+08	9.88246e+07	8.88546e+07	8.79847e+07
M330T58	330.336	58.4544								5.7194e+06	8.29212e+06	3.10894e+06	8.76074e+06	2.13903e+07	1.23921e+07	6.34661e+06	3.55502e+06	1.19368e+07	7.56369e+06	1.37854e+07	532470	8.60009e+06	1.93932e+07	9.28862e+06	3.90859e+06	1.11549e+06	6.09772e+06	9.11205e+06	4.89541e+06	1.33919e+07	4.26105e+06	5.4148e+07	1.91624e+07	3.44167e+07	1.81879e+07	2.42113e+07
M274T94_2	274.274	93.9043								3.69103e+07	4.38674e+07	4.30183e+07	5.69308e+07	3.41987e+07	3.87247e+07	4.24577e+07	6.00966e+07	1.50708e+07	5.58842e+07	4.83349e+07	6.95449e+07	5.25518e+07	6.90747e+07	7.35219e+07	7.82399e+07	7.03456e+07	5.46403e+07	4.9581e+07	4.5155e+07	3.48503e+07	4.89901e+07	5.571e+07	3.52778e+07	2.54372e+07	1.74229e+07	1.67015e+07
M679T604	679.014	604.5								1.47361e+08	1.63461e+08	7.2507e+07	2.92472e+08	3.63956e+08	3.01172e+08	2.16873e+08	3.2421e+07	8.29347e+08	2.83445e+08	1.50587e+08	4.66526e+07	166359486	384042558	1.915e+08	4.27825e+08	164776101	2.30518e+08	2.35669e+08	8.6139e+07	3.30046e+08	8.00402e+07	3.28641e+08	3.76387e+08	8.4016e+08	8.48588e+08	8.44161e+08
M163T50	163.112	49.6636								498954	517063	546422	1.22653e+08	520391	489182	5.316e+06	4.25551e+06	1.24192e+06	464176	288577	313704	383451	321644	312710	372759	452086	320144	514698	321738	406171	559506	645777	395224	949481	947688	1.25435e+06
M705T60	704.573	60.0014								595520	462593	967798	253984	348741	1.04896e+06	626231	1.05742e+06	716170	163609	903012	1.53874e+06	204711	798050	1.68798e+06	257616	623286	234365	1.05112e+06	1.25456e+06	635578	1.22618e+06	692839	737351	7.56276e+07	4.97689e+07	4.23217e+07
M127T433	127.098	433.054								3.52258e+07	4.87779e+07	1.44016e+08	9.17145e+07	7.97316e+07	1.46253e+08	7.80121e+07	9.86606e+07	2.85714e+08	4.15286e+07	5.41212e+07	1.59588e+08	1.44128e+07	9.62482e+07	1.64962e+08	3.55171e+08	5.74638e+07	167401083	7.71454e+07	3.48575e+08	1.12924e+07	2.15351e+08	2.00728e+08	2.26199e+07	4.65078e+08	4.66945e+08	4.6864e+08
M226T51	226.18	50.9251								2.92549e+07	2.87643e+07	2.91431e+07	7.6346e+06	3.08348e+07	2.91805e+07	2.72038e+07	1.34106e+07	3.27843e+06	2.34309e+07	1.61072e+07	9.96182e+06	1.8942e+07	1.44111e+07	7.72686e+06	5.92801e+06	1.8873e+07	7.27591e+06	2.39199e+07	1.50601e+07	1.3885e+07	2.38618e+07	2.82885e+07	2.27148e+07	2.55636e+07	1.97542e+07	1.90895e+07
M336T53	336.326	52.6294								7.56032e+06	1.49354e+07	2.70451e+07	6.5781e+06	3.0095e+07	2.82664e+07	9.14625e+06	1.11839e+07	4.0225e+06	6.39578e+06	5.61258e+06	1.199e+07	1.36509e+07	1.24273e+07	8.86985e+06	1.5302e+07	7.78156e+06	1.01366e+07	8.36881e+06	1.54924e+07	1.65898e+07	1.47502e+07	2.49559e+07	2.50016e+07	2.36603e+07	1.62123e+07	1.54642e+07
M217T54	217.107	53.6339								5.91926e+07	7.37606e+07	6.39546e+07	6.26048e+07	6.83118e+07	8.3961e+07	7.55371e+07	5.14033e+07	1.55018e+08	5.62578e+07	7.99173e+07	6.72173e+07	5.7971e+07	6.43081e+07	6.58948e+07	1.33049e+08	6.17173e+07	4.95775e+07	7.81816e+07	7.51671e+07	8.01547e+07	7.8101e+07	8.77203e+07	6.83385e+07	140550854	1.49476e+08	1.52467e+08
M187T588	186.995	587.843								342069	356846	254017	325122	467773	370892	394112	467271	247725	383229	344971	372810	436583	387608	387331	32456.1	396955	376964	360238	344383	2.90794e+07	403899	319040	192911	361264	321349	317812
M123T71	123.055	70.93								1.66706e+06	1.67781e+06	1.47839e+06	1.75091e+06	846177	1.49895e+06	1.23715e+06	1.22716e+06	6.17418e+08	1.91485e+06	1.28046e+06	1.71848e+06	1.22268e+06	968345	5.24721e+06	2.04287e+08	1.51779e+06	2.97162e+06	827124	914738	903229	1.78367e+06	1.1292e+06	876851	3.97628e+08	4.15014e+08	4.03382e+08
M761T265	760.585	264.522								3.69408e+07	5.11542e+07	7.03537e+07	4.23729e+07	4.62031e+07	8.6067e+07	6.84717e+07	4.22303e+07	2.82563e+08	4.93071e+07	6.23322e+07	6.43252e+07	5.9554e+08	9.26532e+07	7.67982e+07	287205254	6.81768e+07	7.38365e+07	8.14826e+07	7.44877e+07	6.2412e+08	8.05699e+07	3.4367e+07	3.2006e+07	2.17497e+08	3.30623e+08	3.32294e+08
M761T604	761.017	604.5								9.06167e+07	9.75878e+07	4.14958e+07	1.82371e+08	225110062	1.88682e+08	1.34254e+08	1.70047e+07	5.23466e+08	1.74986e+08	9.0528e+07	2.67759e+07	1.01489e+08	239773764	1.14714e+08	273699090	9.77392e+07	1.4334e+08	1.45243e+08	5.08893e+07	2.01303e+08	4.69572e+07	2.07378e+08	2.3623e+08	5.44241e+08	5.49035e+08	5.49004e+08
M351T604	351.001	604.453								2.00552e+08	2.16498e+08	1.11292e+08	3.61223e+08	4.30951e+08	3.61099e+08	2.78746e+08	6.29226e+07	7.63933e+08	3.4808e+08	2.04014e+08	8.2115e+07	2.26086e+08	4.24353e+08	249157654	4.9263e+08	221057537	2.9647e+08	2.95582e+08	1.30931e+08	410969623	1.25959e+08	3.92335e+08	4.63948e+08	7.60634e+08	7.60841e+08	7.67511e+08
M475T39_2	475.297	38.9155								1.48935e+07	2.10539e+07	1.50253e+07	2.02845e+07	1.6103e+07	19231420	1.89754e+07	1.36499e+07	3.03456e+07	1.76918e+07	1.6889e+07	2.01907e+07	1.65365e+07	1.52825e+07	1.72339e+07	2.98094e+07	1.72789e+07	1.64909e+07	1.45237e+07	2.00418e+07	1.53198e+07	1.4104e+07	1.85506e+07	1.40839e+07	2.77318e+07	2.19188e+07	2.31642e+07
M518T52	518.493	52.1326								1.0617e+07	1.07994e+07	9.98182e+06	5.25698e+06	9.63458e+06	1.55771e+07	1.54764e+07	5.84592e+06	3.76547e+06	6.15592e+06	1.02866e+07	4.46164e+06	4.33791e+06	1.36245e+07	3.2409e+06	2.68937e+06	5.00986e+06	7.23528e+06	1.37975e+07	9.54851e+06	8.4666e+06	8.86733e+06	8.94203e+06	9.5115e+06	1.58516e+07	1.02044e+07	1.01123e+07
M137T513	137.071	513.309								1.85074e+08	1.45217e+08	1.25009e+08	1.62274e+08	332540419	2.2211e+08	1.91129e+08	4.5275e+07	5.04664e+08	2.13058e+08	1.79478e+08	9.02855e+07	1.1839e+08	3.15283e+08	2.03213e+08	4.25472e+08	1.63394e+08	1.8336e+08	276293114	9.04479e+07	1.32299e+08	9.51076e+07	1.64631e+08	1.90523e+08	5.66973e+08	5.66975e+08	5.72494e+08
M843T604	843.02	604.5								5.81052e+07	6.34422e+07	2.49207e+07	1.17302e+08	1.47022e+08	120177330	8.78629e+07	9.78664e+06	3.35186e+08	1.12872e+08	5.8148e+07	1.46869e+07	6.29086e+07	1.56523e+08	7.39195e+07	1.78006e+08	6.13025e+07	9.02343e+07	9.09903e+07	3.04734e+07	1.29193e+08	2.76683e+07	1.31608e+08	1.49892e+08	3.69515e+08	3.72819e+08	3.72813e+08
M228T52	228.196	52.1214								2.43359e+07	2.64352e+07	2.87051e+07	6.94975e+06	4.38131e+07	4.1112e+07	2.00223e+07	1.16957e+07	1.15909e+07	2.40857e+07	1.10663e+07	8.78354e+06	1.88413e+07	1.20983e+07	7.29009e+06	9.34581e+06	1.51596e+07	7.50632e+06	1.66776e+07	1.1783e+07	1.21287e+07	2.22559e+07	3.09571e+07	2.55548e+07	4.96978e+07	4.55681e+07	4.51574e+07
M432T55	432.238	55.0523								6.65382e+06	1.65962e+07	5.66423e+06	5.23947e+07	4.69316e+06	9.18388e+06	5.04724e+07	5.62883e+06	6.60711e+07	7.17304e+06	8.48903e+06	3.14661e+07	8.88235e+06	6.51905e+06	5.51118e+06	5.18719e+07	6.29893e+06	6.48821e+06	6.77759e+06	4.64035e+07	1.24425e+07	8.43419e+06	8.82184e+06	6.19236e+06	5.01479e+07	4.81406e+07	4.762e+07
M74T59	74.0971	59.1686								3.58568e+08	5.67854e+08	5.68426e+08	3.29848e+08	6.17167e+08	5.62e+08	5.62701e+08	5.94892e+08	6.56121e+08	5.86615e+08	5.67531e+08	5.43377e+08	3.61241e+08	5.75419e+08	5.79074e+08	4.06343e+08	3.36278e+08	5.89264e+08	557036699	5.60257e+08	6.26023e+08	5.4747e+08	3.65247e+08	6.0502e+08	5.3724e+08	5.38383e+08	543079109
M74T60	74.1151	59.6591								6.56102e+06	6.60805e+06	6.8058e+06	5.10187e+06	3.977e+06	5.17816e+06	6.45812e+06	6.71917e+06	5.62786e+08	6.68229e+06	6.50451e+06	5.81858e+06	3.91834e+06	3.50586e+06	3.59815e+06	4.23428e+06	4.81906e+06	3.59015e+06	3.59084e+06	4.87611e+06	4.24368e+06	6.3664e+06	4.04965e+06	7.3098e+06	4.10828e+06	4.33921e+06	3.34179e+06
M330T87_2	330.337	87.4612								8.22997e+06	1.07392e+07	8.51825e+06	7.33079e+06	7.91488e+06	9.16099e+06	8.09301e+06	6.73474e+06	2.4718e+06	7.78263e+06	2.03398e+07	7.87039e+06	1.35109e+07	7.84856e+06	1.34018e+07	6.39581e+06	6.59898e+06	7.32959e+06	9.67254e+06	1.20691e+07	7.46853e+06	1.06775e+07	1.90567e+07	8.18022e+06	8.6712e+06	4.89126e+06	5.28468e+06
M74T61_1	74.0608	61.1858								1.04379e+06	805647	3.12796e+08	753390	996397	997030	719393	3.32017e+08	2.646e+06	1.02015e+06	679350	774152	974485	972079	649960	1.3079e+06	820689	817696	800984	640011	1.27771e+06	2.86703e+08	1.12194e+06	1.19153e+06	1.82638e+06	1.8358e+06	1.91594e+06
M74T61_2	74.0791	60.6805								7.16574e+06	5.52526e+06	5.59465e+06	4.68784e+06	6.31165e+06	519047447	6.18472e+06	7.45503e+06	6.40512e+08	7.6415e+06	7.07757e+06	7.11923e+06	4.54677e+06	4.83137e+06	8.09044e+06	4.684e+06	7.60356e+06	4.24471e+06	3.72791e+06	3.98947e+06	7.35212e+06	3.76391e+06	4.64203e+06	4.44176e+06	3.39132e+06	4.06172e+06	4052751
M270T604	270.002	604.5								1.44944e+08	1.54903e+08	8.01857e+07	2.47345e+08	2.91702e+08	2.43373e+08	1.95073e+08	4.72924e+07	5.06655e+08	2.39665e+08	1.43459e+08	6.06287e+07	1.58905e+08	2.91926e+08	1.75991e+08	3.31961e+08	1.50234e+08	2.0468e+08	2.05904e+08	9.3139e+07	2.78294e+08	8.84363e+07	2.7012e+08	3.06776e+08	4.95591e+08	4.95753e+08	5.03663e+08
M353T53_2	353.324	52.6591								1.10265e+06	2.81254e+06	6.67397e+06	1.07939e+06	5.97371e+06	7.50021e+06	1.95552e+06	1.59499e+06	953294	1.14461e+06	619832	1.8198e+06	2.99339e+06	3.3105e+06	2.01929e+06	6.02806e+06	1.67739e+06	2.31478e+06	1.53854e+06	3.77006e+06	3.96012e+06	2.54421e+06	6.2507e+06	5.19431e+06	7.66175e+06	4.78121e+06	4.76008e+06
M337T51	337.201	51.2273								1.48022e+06	1.43009e+06	1.24319e+06	1.03094e+07	1.51835e+06	2.08641e+06	1.97864e+06	8.73031e+06	2.39894e+06	9.76364e+06	1.72604e+06	1.0261e+07	7.48472e+06	9.36519e+06	9.16788e+06	7.13602e+06	9.2632e+06	1.49955e+07	1.48062e+06	1.87532e+06	1.29671e+06	2.2329e+06	2.03374e+06	1.52738e+06	2.38338e+06	1.43976e+06	1.36862e+06
M704T329	703.575	328.944								6.71477e+06	8.38046e+06	1.64047e+07	6.22173e+06	5.49917e+06	1.59721e+07	1.12583e+07	6.79513e+06	1.92056e+07	6.14227e+06	5.48478e+06	8.16394e+06	7.87639e+06	2.18293e+07	9.96797e+06	7.06506e+06	1.11659e+07	1.11005e+07	1.56732e+07	1.00564e+07	1.01169e+07	1.35182e+07	2.45493e+06	9.78997e+06	1.2594e+08	6.66216e+07	1.27999e+08
M506T52	506.493	52.1359								8.72454e+06	9.16999e+06	9.13047e+06	3.52659e+06	7.54515e+06	1.03393e+07	1.1746e+07	4.67653e+06	3.76487e+06	5.23972e+06	9.25944e+06	4.63884e+06	4.31211e+06	1.08502e+07	8.57477e+06	2.26557e+06	7.20445e+06	5.47555e+06	8.82329e+06	1.01774e+07	7.0306e+06	1.01627e+07	3.26381e+06	6.8817e+06	1.10868e+07	7.79427e+06	8.26192e+06
M787T262	786.6	262.155								2.92211e+07	3.94304e+07	6.56474e+07	3.13545e+07	4.53769e+07	6.73379e+07	6.18936e+07	3.18646e+07	1.33142e+08	4.11461e+07	5.34231e+07	5.40737e+07	2.67358e+08	7.2524e+07	6.61452e+07	1.25905e+08	5.13024e+07	6.12611e+07	7.36302e+07	6.39167e+07	2.83042e+08	7.31677e+07	3.48005e+07	2.1976e+07	1.31648e+08	1.67721e+08	1.82263e+08
M209T51	209.154	50.7313								1.13879e+07	1.15263e+07	1.04294e+07	3.35279e+06	1.10633e+07	1.07315e+07	1.09425e+07	5.14061e+06	4.2701e+06	1.13914e+07	6.23272e+06	4.10734e+06	7.7725e+06	5.61429e+06	3.39185e+06	4.97103e+06	7.079e+06	3.17981e+06	9.05247e+06	6.44017e+06	5.70266e+06	1.16407e+07	1.0618e+07	1.00101e+07	1.17693e+07	9.39132e+06	9.26107e+06
M104T458	104.058	457.587								7.80158e+07	1.17358e+08	234590488	1.06886e+08	56115.5	112145	1.78135e+08	7.31287e+07	446875	1.02168e+08	25975.8	6.07089e+07	4.71416e+07	64547.4	1.42307e+08	941414	1.19422e+08	137858	1.56273e+08	42776.6	5.12061e+07	201864	1.28845e+08	8.55863e+07	647087	667125	646955
M244T52	244.191	51.6642								7.16373e+06	7.51359e+06	7.8155e+06	2.86107e+06	6.83691e+06	8.97962e+06	7.5038e+06	4.58044e+06	3.01453e+06	7.6067e+06	5.01033e+06	4.06715e+06	6.43554e+06	4.95012e+06	3.38469e+06	3.01251e+06	6.74992e+06	385050	7.17789e+06	5.27518e+06	4.57231e+06	8.28812e+06	8.22375e+06	7.72026e+06	7.22746e+06	4.96168e+06	4.94161e+06
M537T52	536.503	52.0904								4.79667e+06	4.81559e+06	5.46996e+06	1.99118e+06	5.81247e+06	7.04863e+06	6.27767e+06	2.27174e+06	1.9773e+06	3.89407e+06	5.59428e+06	2.89384e+06	2.24536e+06	8.52786e+06	5.62052e+06	1.23751e+06	3.20937e+06	3.47642e+06	6.80936e+06	6.4644e+06	4.26995e+06	4.49395e+06	5.09982e+06	4.90211e+06	8.71503e+06	5.84923e+06	5.58751e+06
M184T921	184.073	920.957								6.26138e+07	3.71704e+07	4.41775e+07	3.1885e+07	3.75082e+07	1.664e+07	1.62875e+07	6.15997e+06	8.69022e+08	2.14845e+07	4.08049e+07	2.58562e+07	2.8115e+07	6.35708e+07	6.3928e+07	1.49438e+08	5.58466e+06	4.69373e+07	9.77295e+07	2.78899e+07	3.02974e+07	3.34066e+07	3.80648e+07	4.46959e+07	4.66495e+08	8.90771e+08	8.87185e+08
M637T47_2	637.305	47.12								1.09662e+07	1.18892e+07	9.19021e+06	1.20608e+07	1.23992e+07	7.59775e+06	5.62453e+06	1.05829e+07	9.67125e+06	1.25457e+07	1.27078e+07	1.10142e+07	1.32304e+07	1.16547e+07	1.26892e+07	1.25721e+07	1.16193e+07	6.82643e+06	1.15502e+07	1.32645e+07	1.19419e+07	8.86719e+06	1.20398e+07	1.00483e+07	1.22852e+07	1.06222e+07	1.02573e+07
M629T51	628.603	50.6706								7.0834e+06	1.14559e+07	1.60277e+07	5.66139e+06	9.62668e+06	1.5974e+07	1.63083e+07	5.89502e+06	2.96591e+06	7.75541e+06	8.22652e+06	7.98474e+06	3.44197e+06	1.22149e+07	1.165e+07	1.95925e+06	9.32979e+06	9.64003e+06	1.54885e+07	9.46554e+06	5.76806e+06	1.11766e+07	1.35239e+06	5.55585e+06	1.20561e+07	9.03139e+06	8.14739e+06
M129T609	128.954	608.987								327054916	3.3636e+08	294694710	3.59464e+08	3.76278e+08	3.67844e+08	328416738	2.36027e+08	3.55049e+08	3.42067e+08	3.42544e+08	2.59375e+08	2.9563e+08	406487972	3.23749e+08	3.36205e+08	3.08941e+08	3.51582e+08	3.38246e+08	3.02911e+08	3.71531e+08	2.99054e+08	3.65175e+08	3.77775e+08	4.23852e+08	4.37669e+08	4.37203e+08
M132T631_3	132.12	631.448								698487	474859	536806	326644	1.01849e+06	733302	819147	122942	1.12062e+06	669604	722313	414771	307256	971866	838112	1.49228e+06	605979	489585	1.00651e+06	210894	217816	281189	332290	439183	1.69356e+06	1.69356e+06	1.68471e+06
M280T707	280.092	707.04								2.31511e+07	4.07302e+07	5.22858e+07	4.82376e+07	8.82428e+07	6.92792e+07	3.83141e+07	2.12455e+07	1.05103e+08	2.73544e+07	4.06259e+07	3.87657e+07	1.15772e+07	6.4555e+07	4.23553e+07	1.6448e+08	3.66658e+07	7.70296e+07	6.69105e+07	3.68909e+07	9.56431e+06	4.85684e+07	6.08112e+07	2.09097e+07	1.71299e+08	1.67551e+08	1.71353e+08
M647T51	646.613	50.6582								7.2267e+06	9.39935e+06	1.21674e+07	4.87443e+06	7.79138e+06	1.17135e+07	1.1483e+07	5.47094e+06	2.25176e+06	5.29286e+06	7.02512e+06	6.26566e+06	593621	8.77832e+06	8.40402e+06	1.40921e+06	6.88866e+06	7.72083e+06	9.8481e+06	7.53148e+06	4.19177e+06	8.75871e+06	1.10945e+06	4.96045e+06	9.91712e+06	7.18868e+06	6.75509e+06
M300T72	300.217	71.5169								8.94327e+06	1.15085e+07	9.19087e+06	7.03421e+06	4.74735e+06	1.84141e+07	6.22189e+06	6.92172e+06	2.32476e+07	6.50146e+06	8.86837e+06	1.0319e+07	5.82009e+06	4.61378e+06	1.20439e+07	1.75185e+07	7.25678e+06	8.85378e+06	8.23429e+06	1.02083e+07	3.78569e+06	1.3672e+07	8.11952e+06	6.05086e+06	3.95288e+07	3.99022e+07	3.99091e+07
M74T94	74.0606	94.4374								1.29201e+06	3.61533e+08	3.64776e+08	1.00688e+06	1.4136e+06	3.5421e+08	1.17867e+06	3.51144e+08	1.22495e+06	3.65791e+08	1.2249e+06	3.58141e+08	3.68843e+08	1.20874e+06	3.53338e+08	1.5193e+06	1.2566e+06	1.02684e+06	1.03234e+06	3.46418e+08	867862	3.58654e+08	3.49238e+08	1.01046e+06	3.59259e+08	3.57653e+08	3.57659e+08
M137T543_2	136.94	543.212								1.18449e+07	9.61876e+06	6.09567e+06	2.0517e+07	6.25405e+07	2.83358e+07	2.01632e+07	1.15304e+06	1.26911e+08	2.56018e+07	1.39254e+07	2.44843e+06	7.7989e+06	5.41312e+07	1.7005e+07	6.71772e+07	1.15487e+07	2.15043e+07	2.30238e+07	4.12081e+06	1.95626e+07	4.27668e+06	2.21109e+07	2.70343e+07	1.31205e+08	1.32467e+08	1.32294e+08
M812T62	811.668	61.52								2.47162e+06	3.24334e+06	3.14525e+06	2.37203e+06	2.39712e+06	2.83552e+06	2.99734e+06	2.31196e+06	46349.1	2.62943e+06	2.34065e+06	3.36943e+06	1.8133e+06	2.49644e+06	3.84549e+06	1.04716e+06	2.90449e+06	3.23407e+06	2.80094e+06	3.53858e+06	1.52413e+06	3.21549e+06	769933	1.83202e+06	7.15226e+06	3.16997e+06	3.70561e+06
M430T49	430.244	49.1544								9.93625e+06	1.05362e+07	7.631e+06	1.07358e+07	7.17375e+06	1.35538e+07	12883455	5.27016e+06	3.16319e+07	8.3083e+06	8.35884e+06	1.18983e+07	7.92582e+06	5.71379e+06	7.3757e+06	2.76982e+07	8.34613e+06	1.17042e+07	7.98424e+06	1.1082e+07	6.11671e+06	1.10861e+07	8.80319e+06	6.78289e+06	2.57921e+07	2.67483e+07	2.67596e+07
M751T238	750.543	237.562								1.19229e+07	1.09522e+07	1.07175e+07	1.10817e+07	1.10059e+07	1.05429e+07	1.10422e+07	1.16732e+07	880581	1.17459e+07	1.15212e+07	1.15539e+07	3.32552e+06	1.08103e+07	1.11638e+07	825255	1.15199e+07	1.03053e+07	1.06128e+07	1.05241e+07	955786	1.04964e+07	1.05647e+07	1.17568e+07	1.23361e+07	5.53637e+06	6.84078e+06
M704T288	703.575	288.293								1.31176e+07	1.53683e+07	2.30394e+07	1.68111e+07	1.72398e+07	2.33271e+07	2.17055e+07	1.61789e+07	1.66958e+07	1.54197e+07	1.87217e+07	1.78405e+07	1.43389e+07	2.81871e+07	2.30469e+07	1.44587e+07	2.027e+07	2.10235e+07	2.57239e+07	1.95663e+07	2.69733e+07	2.14292e+07	1.21308e+07	1.38333e+07	3.17748e+07	1.45629e+07	2.33204e+07
M298T54	298.274	54.2272								1.35878e+06	2.07836e+06	2.4062e+06	533084	1.76299e+06	2.71251e+06	2.60125e+06	323302	4.48591e+06	966677	1.47729e+06	1.05644e+06	1.55385e+06	2.90487e+06	2.17022e+06	8.50036e+06	1.44975e+06	629035	2.62595e+06	438956	1.88652e+06	185064	656522	2.24477e+06	7.54252e+06	5.80618e+06	5.72886e+06
M761T218	760.585	217.666								1.81007e+07	1.86348e+07	1.30394e+07	2.19246e+07	2.00802e+07	1.91703e+07	1.46347e+07	2.00935e+07	1.15344e+07	2.2388e+07	2.1378e+07	1.80315e+07	1.02578e+07	2.11854e+07	23115499	1.39896e+07	1.44385e+07	1.76182e+07	2.12915e+07	7.14989e+06	4.57271e+06	5.82745e+06	8.44494e+06	2.2248e+07	4.4217e+07	4.99837e+07	2.4752e+07
M130T286_2	130.159	285.928								1.69863e+07	1.74439e+07	1.42237e+07	1.69929e+07	8.98923e+06	2.01126e+07	1.68906e+07	1.10531e+07	1.03323e+07	2.08351e+07	8.17724e+06	1.81197e+07	3.5934e+07	4.50127e+06	1.82046e+07	1.31545e+07	1.2198e+07	23953031	9.10691e+06	9.63552e+06	1.46338e+07	1.57746e+07	3.73464e+07	7.66359e+06	399238	274439	199792
M431T72	431.207	71.6484								265812	840429	311645	1.85591e+06	399627	536923	1.94818e+06	294295	1.10158e+07	620680	219474	1.23089e+06	447107	355960	262777	277891	413055	332461	251249	1.6942e+06	519447	415112	98116.8	45976.1	2.11554e+07	1.90458e+07	2.13073e+07
M747T59_1	746.565	59.3805								2.3496e+07	2.52013e+07	2.74522e+07	2.50405e+07	2.59186e+07	2.65643e+07	2.52629e+07	20229613	2.36542e+07	2.4117e+07	2.70774e+07	2.53891e+07	1.49179e+07	2.59578e+07	2.59411e+07	2.23608e+07	2.39198e+07	2.644e+07	2.76704e+07	2.77794e+07	1.91222e+07	2.72521e+07	2.36101e+07	2.42503e+07	2.8988e+07	2.66369e+07	2.68721e+07
M208T51	208.17	50.7401								6.66367e+06	6.53339e+06	6.63578e+06	1.65492e+06	7.16323e+06	6.5893e+06	6.46738e+06	2.83643e+06	695415	6.94679e+06	3.63472e+06	2.15453e+06	4.21603e+06	3.21885e+06	1.62675e+06	775824	4.30565e+06	1.303e+06	5.67617e+06	3.1674e+06	3.15156e+06	5.73594e+06	6.79166e+06	5.27207e+06	5.48571e+06	4.41167e+06	4.01603e+06
M137T367_2	137.046	367.481								7.47742e+07	4.58047e+07	1.74885e+07	1.47514e+07	6.58612e+07	5.42026e+07	9.11297e+07	5.20146e+06	1.61639e+08	6.44281e+07	6.22168e+07	2.4698e+07	3.49313e+07	1.16575e+08	5.02561e+07	3.11886e+08	3.27483e+07	1.61668e+07	5.72742e+07	1.08823e+07	1.63382e+07	1.18681e+07	1.36352e+07	3.78574e+07	1.5477e+08	1.46562e+08	1.54859e+08
M74T141	74.0608	141.389								737782	2.78948e+08	1.01501e+06	2.79583e+08	2.86319e+08	968242	2.89342e+08	2.93264e+08	1.22108e+06	2.91531e+08	2.7709e+08	695645	291511441	912607	770520	1.44093e+06	2.92686e+08	296542030	1.18136e+06	803514	2.81493e+08	2.81548e+08	718809	2.82683e+08	1.69953e+06	1.67831e+06	1.67811e+06
M757T59	756.552	58.9192								1.89736e+07	1.96687e+07	1.85828e+07	1.84136e+07	1.61693e+07	1.69997e+07	1.68135e+07	1.9038e+07	1.69543e+07	1.67535e+07	1.59243e+07	1.97263e+07	1.31312e+07	1.91508e+07	1.77998e+07	2.2171e+07	1.67758e+07	1.73215e+07	1.71449e+07	1.73847e+07	1.28207e+07	1.83674e+07	1.61994e+07	1.52522e+07	1.71727e+07	1.78922e+07	1.33234e+07
M759T264	758.569	264.135								1.17438e+07	1.7455e+07	2.36835e+07	1.13319e+07	1.47505e+07	2.80932e+07	2.18816e+07	1.33209e+07	1.0187e+08	1.48291e+07	1.90365e+07	1.9889e+07	1.75476e+08	2.83239e+07	2.33675e+07	1.10368e+08	2.12696e+07	2.17848e+07	2.78878e+07	2.36733e+07	1.82839e+08	2.49193e+07	1.03572e+07	9.09587e+06	6.30514e+07	9.11578e+07	9.22912e+07
M761T80	760.585	79.8811								4.82724e+06	6.05229e+06	8.83408e+06	8.45863e+06	7.75571e+06	1.06652e+07	8.19292e+06	3.84966e+06	1.42702e+07	9.10303e+06	8.09443e+06	5.78099e+06	5.15018e+06	2.1909e+07	1.11144e+07	8.33341e+06	9.83675e+06	9.12714e+06	9.33778e+06	8.34018e+06	6.27769e+06	8.33071e+06	1.7106e+07	8.5585e+06	1.53608e+07	1.21018e+07	1.20354e+07
M366T50	366.373	50.1885								2.89774e+06	2.05e+06	2.7525e+06	1.98113e+06	3.4947e+06	2.84081e+06	3.83942e+06	3.4716e+06	294705	2.12835e+06	2.29701e+06	1.90786e+06	1.48857e+06	2.42276e+06	1.58916e+06	201554	2.23424e+06	1.76135e+06	2.07506e+06	1.81641e+06	2.32652e+06	1.75291e+06	1.8275e+06	2.73242e+06	4.08532e+06	3.18254e+06	2.86873e+06
M293T607	292.959	606.941								1.72651e+08	1.89553e+08	129919294	2.29153e+08	1.62664e+08	1.82174e+08	1.9559e+08	9.38e+07	2.60169e+08	2.08785e+08	1.7219e+08	1.12353e+08	1.75259e+08	1.7783e+08	1.98737e+08	2.03761e+08	1.81262e+08	2.07104e+08	2.13134e+08	1.43046e+08	1.91172e+08	1.4099e+08	2.20893e+08	1.93808e+08	2.75006e+08	275005899	2.74285e+08
M809T260	808.584	260.069								1.49802e+07	1.98248e+07	4.74741e+07	2.60704e+07	3.71e+07	4.2225e+07	4.25559e+07	3.30866e+07	1.29586e+07	3.20086e+07	3.87734e+07	3.71089e+07	6.22091e+07	4.3347e+07	4.57209e+07	2.60236e+07	3.80509e+07	5.28416e+07	5.68062e+07	4.39295e+07	6.82935e+07	5.71736e+07	2.78639e+07	1.8715e+07	3.72359e+07	3.61676e+07	3.61598e+07
M128T432	128.057	431.776								138056	77359.3	7.84996e+06	4.65305e+06	3.76223e+06	7.35185e+06	46851.9	4.52629e+06	160398	75395.4	96257.8	3.207e+06	127365	5.32371e+06	73293.7	3.83573e+07	3.09386e+06	8.18777e+06	4.20431e+06	7.57723e+06	80739.3	9.82985e+06	9.8483e+06	1.16415e+06	6.23783e+07	6.20168e+07	6.20195e+07
M104T447	104.107	446.798								2.58051e+06	2.74404e+06	3.31013e+06	3.5962e+06	2.65116e+07	3.30034e+06	3.7639e+06	2.96813e+06	2.47224e+06	6.51191e+06	3.24528e+06	4.27872e+06	3.59576e+06	4.27602e+06	4.22536e+06	3.14611e+06	3.55611e+06	3.29789e+06	3.9993e+06	3.72406e+06	3.24625e+06	3.08161e+06	3.34052e+06	3.02304e+06	5.29794e+06	3.95188e+06	3.55794e+06
M318T96	318.3	95.8199								3.91077e+06	4.54065e+06	3.65487e+06	4.89556e+06	4.21615e+06	4.4164e+06	4.22976e+06	4.81284e+06	4.67729e+06	5.17065e+06	4.33229e+06	7.65243e+06	4.61115e+06	1.08953e+07	1.07772e+07	1.70732e+07	8.98405e+06	5.61919e+06	5.36689e+06	4.93972e+06	3.98498e+06	4.25754e+06	5.69763e+06	4.25198e+06	4.62649e+06	3.63863e+06	3.18837e+06
M492T39	492.324	38.9155								3.95151e+06	5.12609e+06	4.10686e+06	4.9842e+06	4.25157e+06	5.11995e+06	5.01168e+06	3.61201e+06	7.84297e+06	4.68601e+06	4.50596e+06	4.64062e+06	4.5118e+06	4.21119e+06	4.73973e+06	7.61997e+06	4.78611e+06	4.35015e+06	3.46195e+06	4.72922e+06	4.08868e+06	3.98375e+06	5.23545e+06	3.84423e+06	7.53533e+06	6.02533e+06	6.1007e+06
M368T53	368.316	52.7172								1.53392e+06	3.00881e+06	6.07468e+06	960876	8.10501e+06	7.66453e+06	2.21403e+06	1.69507e+06	2.34051e+06	1.3292e+06	516227	1.4998e+06	2.56304e+06	2.62503e+06	2.67306e+06	5.96821e+06	2.00077e+06	1.69161e+06	1.89645e+06	2.79265e+06	3.79096e+06	3.54636e+06	6.57697e+06	5.34257e+06	8.77075e+06	6.50666e+06	6.50553e+06
M189T51	189.112	51.2555								779214	818319	707710	5.35316e+06	967160	1.18782e+06	1.21056e+06	4.45529e+06	1.6357e+06	5.32883e+06	1.18263e+06	5.4519e+06	3.79521e+06	4.86194e+06	4.96618e+06	3.58114e+06	4.04673e+06	7.80862e+06	861208	1.06453e+06	713141	1.38925e+06	1.468e+06	1.07955e+06	1.34682e+06	857599	783273
M113T275	112.979	275.236								4.02084e+06	3.34331e+06	3.51572e+06	9.81133e+06	2.65814e+06	1.83414e+06	2.4506e+06	5.82958e+06	967211	3.35296e+06	1.98208e+07	2.31133e+06	2.67773e+06	3.80007e+07	3.26948e+07	7.08481e+07	4.33231e+06	3.49504e+06	1.96422e+07	2.3588e+06	3.97944e+06	2.35373e+06	1.30595e+07	4.30381e+06	6.56558e+07	7.63649e+07	7.58646e+07
M440T49	440.41	49.243								1.92808e+06	1.99551e+06	1.7145e+06	1.21108e+06	1.40967e+06	2.05174e+06	1.81115e+06	1.20361e+06	347255	844988	1.70856e+06	2.06629e+06	336309	1.13861e+06	1.74118e+06	664064	947676	1.84919e+06	1.37915e+06	1.78616e+06	962218	2.10424e+06	1.71095e+06	1.43947e+06	2.46662e+06	1.49595e+06	1.23149e+06
M272T55	272.258	54.6303								1.15247e+06	1.33696e+06	886596	1.82717e+06	1.14242e+06	808621	980232	1.4266e+06	1.96153e+06	1.24881e+06	1.46894e+06	1.35988e+06	1.5221e+06	782242	1.27646e+06	2.31966e+06	1.12843e+06	1.46107e+06	618149	1.07135e+06	1.12144e+06	889834	1.71117e+06	1.30925e+06	2.48833e+06	1.66129e+06	1.53616e+06
M787T214	786.6	214.021								8.12046e+06	4.54153e+06	5.53975e+06	8.9453e+06	1.26851e+07	1.56685e+07	5.60372e+06	6.86078e+06	1.84301e+06	1.0916e+07	1.28237e+07	4.8762e+06	8.58486e+06	1.58875e+07	8.04691e+06	2.88074e+06	5.51196e+06	5.69193e+06	1.82004e+07	1.46266e+07	2.76986e+06	5.85113e+06	9.00483e+06	9.50219e+06	1.72929e+07	1.08121e+07	6.6849e+06
M773T59	772.579	58.9526								1.03876e+07	1.1483e+07	1.12843e+07	1.03897e+07	1.14913e+07	9.90675e+06	9.78159e+06	9.93151e+06	1.14082e+07	1.09142e+07	1.13276e+07	1.18851e+07	6.91413e+06	1.10314e+07	9.73533e+06	9.86928e+06	1.17011e+07	1.06531e+07	9.00811e+06	1.10264e+07	7.13937e+06	1.04297e+07	1.07789e+07	9.36578e+06	1.03726e+07	9.08112e+06	9.06872e+06
M235T543_2	234.917	543.038								1.39755e+06	984093	478694	3.52363e+06	1.87028e+07	5.81165e+06	3.33564e+06	165843	6.96312e+07	4.98002e+06	1.90435e+06	228531	799290	1.5305e+07	2.44507e+06	2.27494e+07	1.39832e+06	3.50735e+06	4.49618e+06	277348	3.12872e+06	288717	3.93905e+06	5.53114e+06	7.00425e+07	7.16351e+07	7.14414e+07
M235T547	234.869	547.187								241709	232539	201464	144277	136342	158968	205559	146360	108992	163178	261915	223586	190616	131763	232424	58945.2	158586	202154	154288	147498	264644	217109	248176	248484	5.66549e+07	5.6896e+07	5.91283e+07
M761T96	760.586	96.2135								1.70976e+07	1.74497e+07	2.43686e+07	2.11937e+07	1.63482e+07	2.72703e+07	1.42484e+07	1.43724e+07	1.75433e+07	1.80274e+07	2.05135e+07	1.8886e+07	1.56658e+07	5.43585e+07	2.27206e+07	1.82771e+07	1.40317e+07	1.65104e+07	2.77025e+07	1.49112e+07	2.02113e+07	1.9322e+07	4.63045e+07	2.00447e+07	1.7193e+07	1.12292e+07	1.57471e+07
M785T262	784.584	262.378								5.58832e+06	8.58499e+06	1.28478e+07	5.51365e+06	6.73998e+06	1.58239e+07	1.27261e+07	8.20179e+06	5.31907e+07	9.01266e+06	1.00897e+07	1.16969e+07	1.1968e+08	1.81035e+07	1.44159e+07	7.7693e+07	1.08625e+07	1.17865e+07	1.71754e+07	1.38279e+07	1.23962e+08	1.525e+07	7.10198e+06	3.87081e+06	3.28222e+07	5.51217e+07	5.53757e+07
M510T52	510.488	52.1326								2.53994e+06	2.71261e+06	3.06079e+06	327918	2.50493e+06	3.72404e+06	3.92156e+06	1.28527e+06	1.21968e+06	1.41024e+06	3.54435e+06	1.39101e+06	220100	3.44387e+06	2.89559e+06	576939	1.93226e+06	1.69831e+06	3.3271e+06	3.10334e+06	2.09162e+06	3.11788e+06	1.37528e+06	1.92478e+06	3.60685e+06	2.51699e+06	2.45618e+06
M654T47	654.332	47.1026								6.76967e+06	7.45925e+06	5.86245e+06	8.08821e+06	7.8067e+06	4.78616e+06	3.46255e+06	6.21593e+06	6.16794e+06	7.59789e+06	7.98543e+06	6.85487e+06	8.29203e+06	7.51347e+06	7.81377e+06	8.13194e+06	7.27823e+06	4.31964e+06	7.22517e+06	8.07531e+06	7.69551e+06	5.58012e+06	7.91816e+06	6.21367e+06	7.81635e+06	7.30787e+06	6.64322e+06
M353T53_1	353.267	52.8735								4.00309e+06	6.27457e+06	2.24535e+06	2.0582e+06	3.59975e+07	1.78617e+06	3.79783e+06	1.15576e+06	1.61787e+06	2.43542e+06	3.57588e+06	3.8586e+06	7.78924e+06	825190	1.47512e+06	1.10526e+07	3.05963e+06	187288	1.80209e+06	9.44886e+06	1.11308e+07	1.22609e+06	1.56685e+07	1.16969e+07	6.24675e+06	6.81581e+06	6.81977e+06
M346T68	346.222	68.3774								515860	624279	386264	431250	368839	432247	405886	253765	6.27325e+06	517584	557430	385998	345084	314839	405135	3.27257e+06	473830	453333	372709	352397	318714	491745	371549	415161	1.51964e+07	1.52307e+07	1.56246e+07
M281T55	281.138	54.761								3.1529e+06	6.40099e+06	2.38391e+06	1.62658e+07	1.96901e+06	4.23891e+06	1.63716e+07	2.32824e+06	2.12311e+07	2.7886e+06	3.72726e+06	1.01397e+07	3.50742e+06	2.55831e+06	2.85074e+06	1.69612e+07	2.60641e+06	2.86418e+06	2.88995e+06	1.49603e+07	4.53904e+06	3.98874e+06	3.94586e+06	2.74524e+06	1.8985e+07	1.80573e+07	1.7871e+07
M733T261	732.609	260.694								4.25756e+06	6.19123e+06	1.46795e+07	3.14332e+06	1.16617e+07	7.22333e+06	1.32701e+07	6.01216e+06	4.52983e+06	9.80853e+06	1.30082e+07	3.30443e+06	7.44991e+07	6.07658e+06	1.50973e+07	170710	4.218e+06	4.2101e+06	7.61405e+06	3.09982e+06	2.23405e+06	4.34562e+06	5.71161e+06	3.41599e+06	3.6525e+07	4.254e+07	4.4853e+07
M733T266	732.553	265.942								3.56079e+06	5.40451e+06	1.07825e+07	4.50305e+06	5.88369e+06	1.28534e+07	8.88811e+06	4.75029e+06	7.49e+07	5.45187e+06	9.58467e+06	9.32165e+06	9.60249e+07	1.52499e+07	1.23507e+07	9.41418e+07	8.93712e+06	1.36858e+07	1.58479e+07	8.64335e+06	1.04847e+08	1.49328e+07	4.37807e+06	3.65201e+06	4.99553e+07	7.45761e+07	8.65716e+07
M357T54	357.3	53.6249								2.73891e+06	2.68923e+06	2.25194e+06	1.53434e+06	1.58347e+06	2.40091e+06	2.41797e+06	1.59971e+06	1.87405e+06	2.35329e+06	2.1957e+06	2.44858e+06	3.75744e+06	1.46498e+06	2.55049e+06	2.50664e+06	1.69328e+06	1.54361e+06	1.90679e+06	2.78997e+06	2.59287e+06	2.45823e+06	3.05846e+06	1.86796e+06	4.67029e+06	3.55243e+06	3.52396e+06
M175T1013	175.119	1013.08								5.57348e+06	6.28009e+06	1.03015e+07	4.19655e+06	4.38403e+06	1.35436e+07	2.30371e+07	8.66722e+06	1.2179e+07	5.85329e+06	4.77262e+06	5.92513e+06	8.64879e+06	5.46749e+06	8.31056e+06	106374069	7.85025e+06	1.54079e+07	1.11901e+07	1.22939e+07	8.93255e+06	1.4322e+07	1.89751e+07	4.08165e+06	4.37724e+07	4.10341e+07	4.12574e+07
M781T58	780.548	58.1178								9.87306e+06	1.13914e+07	1.17642e+07	1.03754e+07	9.38233e+06	1.05438e+07	1.18952e+07	9.18025e+06	9.96501e+06	1.16364e+07	9.04027e+06	1.08321e+07	7.83445e+06	1.03639e+07	9.49789e+06	1.23245e+07	9.92687e+06	1.08729e+07	1.1582e+07	1.14068e+07	8.92178e+06	1.19048e+07	1.13637e+07	1.0484e+07	9.98411e+06	8.99179e+06	8.9795e+06
M613T47	612.556	47.12								3.2767e+06	4.68435e+06	5.89845e+06	3.62139e+06	4.30382e+06	6.06597e+06	5.55301e+06	4.97995e+06	1.96385e+06	2.64236e+06	4.38775e+06	5.22749e+06	2.04486e+06	5.88324e+06	4.40565e+06	1.04499e+06	4.59977e+06	5.76831e+06	5.74339e+06	6.12362e+06	2.07292e+06	6.00891e+06	1.47377e+06	2.38499e+06	6.16909e+06	5.12856e+06	4.65205e+06
M159T275	159.016	275.144								1.95859e+06	2.23299e+06	2.69492e+06	4.81428e+06	5.75769e+06	1.68049e+06	2.12479e+06	3.03127e+06	1.32889e+06	2.58301e+06	3.50476e+06	2.12995e+06	2.06736e+06	1.68419e+06	1.53691e+06	7.63493e+07	1.56407e+06	2.58252e+06	7.99513e+07	2.54956e+07	1.72837e+06	5.23444e+06	3.56677e+06	3.14182e+06	5.42299e+07	7.57669e+07	7.45068e+07
M767T243	766.536	243.322								9.2989e+06	8.39937e+06	8.19744e+06	8.6053e+06	8.66329e+06	7.64079e+06	8.26334e+06	8.70515e+06	149244	8.90557e+06	9.07153e+06	8.46337e+06	47352.9	7.91628e+06	8.35844e+06	173247	8.34171e+06	8.28566e+06	8.3093e+06	8.11074e+06	624168	7.99098e+06	1.06458e+07	9.21143e+06	7.97207e+06	3.08701e+06	6.76777e+06
M102T236	102.128	235.72								2.20789e+08	1.20122e+08	2.15227e+08	1.22018e+08	2.2694e+08	3.45981e+07	2.17184e+08	2.26624e+08	1.30329e+08	2.20509e+08	1.13716e+08	1.21155e+08	2.30412e+08	124678287	1.23752e+08	9.35085e+07	2.17811e+08	2.17978e+08	1.18366e+08	120644742	2.34423e+08	1.28526e+08	1.17235e+08	2.30008e+08	1.06358e+08	1.04274e+08	106369177
M130T316	130.159	316.5								2.8688e+06	3.09627e+06	2.47953e+06	2.33345e+06	1.08697e+06	3.50396e+06	1.7076e+06	2.98496e+06	7.69665e+06	2.97255e+06	3.13809e+06	3.07275e+06	3.7596e+06	1.63348e+06	2.93432e+06	8.69285e+07	2.34587e+06	1.05373e+06	2.49338e+06	2.47332e+06	1.45856e+06	2.59877e+06	1.37422e+07	1.09721e+06	7.18582e+07	6.66632e+07	6.64537e+07
M408T49	408.293	48.8418								1.25998e+06	1.71203e+06	1.50933e+06	582214	1.49513e+06	1.22217e+06	798683	1.79437e+06	318404	791245	1.51622e+06	1.04406e+06	447380	1.02229e+06	1.54635e+06	950838	1.10871e+06	1.23618e+06	992707	2.25196e+06	431662	1.2598e+06	1.5837e+06	1.02081e+06	1.82897e+06	1.22589e+06	1.01036e+06
M350T54	350.305	53.6217								904356	1.39413e+06	5.26475e+06	589556	5.82608e+06	5.44502e+06	1.17897e+06	1.00317e+06	1.61994e+06	834455	358843	1.73269e+06	2.46744e+06	1.95034e+06	1.69382e+06	4.65536e+06	1.39301e+06	1.84659e+06	1.12953e+06	2.02243e+06	2.19845e+06	1.89267e+06	4.85685e+06	2.57665e+06	8.09565e+06	6.23192e+06	6.21034e+06
M795T61	794.562	61.4651								1.51525e+06	1.69089e+06	2.70587e+06	2.8344e+06	2.53098e+06	3.41435e+06	2.84904e+06	1.50654e+06	7.83843e+06	1.31671e+06	1.46871e+06	1.46164e+06	2.46098e+06	1.65063e+06	1.83228e+06	8.79949e+06	1.91911e+06	2.89293e+06	2.57046e+06	2.05873e+06	2.50394e+06	2.40207e+06	1.56282e+07	3.11662e+06	2.25485e+06	1.24549e+06	2.3954e+06
M227T51_2	227.184	51.1771								5.77646e+06	5.46093e+06	5.26807e+06	427959	4.79935e+06	5.65211e+06	5.42058e+06	2.49508e+06	1.69177e+06	4.40023e+06	2.50068e+06	1.85501e+06	2.97697e+06	2.11851e+06	1.10558e+06	1.40277e+06	2.84373e+06	946238	3.5171e+06	2.62342e+06	1.95412e+06	4.29614e+06	4.86326e+06	4.69357e+06	4.42775e+06	3.35754e+06	4.75797e+06
M784T61	783.636	61.0189								2.54623e+06	258150	330309	1.39347e+06	1.0756e+07	5.76505e+06	5.03985e+06	162717	8.63637e+06	1.31774e+06	4.56453e+06	305463	1.21226e+06	1.36258e+07	282943	3.07545e+06	245655	1.65608e+06	1.34639e+07	271961	4.47144e+06	257672	2.02887e+07	3.91743e+06	1.07721e+07	1.17521e+07	1.08175e+07
M535T52	534.524	51.6499								3.7735e+06	4.12959e+06	5.76287e+06	1.31254e+06	2.95488e+06	4.67614e+06	4.90738e+06	2.8157e+06	1.74846e+06	2.35996e+06	3.10333e+06	2.60122e+06	2.12902e+06	3.8862e+06	3.06199e+06	1.12021e+06	3.75905e+06	3.17652e+06	4.31237e+06	5.04242e+06	2.8752e+06	5.29499e+06	610132	2.59689e+06	5.24693e+06	3.83587e+06	3.83539e+06
M177T543_2	176.875	543.42								1.20056e+07	1.06071e+07	7.40376e+06	1.97725e+07	4.52491e+07	2.31214e+07	1.81592e+07	1.52186e+06	7.19411e+07	2.23067e+07	1.43624e+07	3.58804e+06	9.1113e+06	41197361	1.6666e+07	4.68996e+07	1.28006e+07	2.05758e+07	21260741	5.66493e+06	1.92228e+07	5.78979e+06	2.09899e+07	2.45806e+07	7.62849e+07	7.6299e+07	7.79715e+07
M282T133	282.279	133.02								5.71819e+06	6.12282e+06	5.74837e+06	6.29608e+06	8.0342e+06	8.06056e+06	6.02116e+06	6.45325e+06	2.95473e+06	6.00847e+06	6.46518e+06	6.23345e+06	6.47095e+06	1.09213e+07	5.83539e+06	1.0155e+07	5.90681e+06	6.28092e+06	7.77153e+06	5.94367e+06	8.82532e+06	6.19123e+06	1.02973e+07	7.2362e+06	6.68985e+06	4.68048e+06	4.34208e+06
M795T243	794.565	243.048								5.7696e+06	5.69492e+06	5.3669e+06	5.73365e+06	5.92967e+06	5.09342e+06	5.41083e+06	5.67482e+06	600870	5.80771e+06	5.80027e+06	5.8033e+06	5.41372e+06	5.13901e+06	5.29561e+06	838617	5.67452e+06	5.62004e+06	5.24419e+06	5.43303e+06	930390	5.27466e+06	4.73045e+06	5.33177e+06	5.89985e+06	3.03768e+06	3.66424e+06
M370T55	370.332	54.6709								920987	2.4929e+06	5.08798e+06	1.18106e+06	5.55908e+06	6.14088e+06	1.14494e+06	2.10528e+06	2.2463e+06	1.26608e+06	510487	2.15371e+06	1.6688e+06	4.05338e+06	2.70643e+06	5.04541e+06	2.06793e+06	2.92422e+06	1.71677e+06	2.4391e+06	3.16235e+06	3.13626e+06	5.50249e+06	3.95523e+06	4.67037e+06	3.52479e+06	3.1441e+06
M280T55	280.264	54.6283								1.76321e+06	3.92678e+06	3.65172e+06	547766	2.63576e+06	3.41243e+06	3.97538e+06	281642	1.02245e+07	1.19743e+06	2.41975e+06	1.28656e+06	1.68144e+06	3.81566e+06	2.6732e+06	9.46804e+06	1.84322e+06	493115	3.21996e+06	458943	2.17344e+06	629211	953053	3.47649e+06	7.22886e+06	5.70427e+06	5.67693e+06
M246T63	246.243	63.0157								2.88171e+06	2.83543e+06	2.39205e+06	4.51034e+06	5.00648e+06	4.67698e+06	2.87896e+06	2.91058e+06	3.05918e+07	4.77176e+06	3.05142e+06	2.86434e+06	5.16744e+06	6.27595e+06	4.39943e+06	2.27475e+07	3.82687e+06	5.1021e+06	3.96465e+06	2.2746e+06	4.53775e+06	3.87531e+06	6.72058e+06	4.5328e+06	1.04566e+07	1.0102e+07	1.00041e+07
M218T110_1	218.212	110.382								1.92e+07	2.44254e+07	2.22269e+07	4.49267e+07	2.204e+07	2.00327e+07	2.27758e+07	3.65619e+07	5.39363e+07	4.59394e+07	3.10568e+07	3.30174e+07	3.59817e+07	3.083e+07	3.60415e+07	5.85774e+07	3.36481e+07	3.52915e+07	1.95847e+07	2.20136e+07	2.63376e+07	2.51617e+07	3.41867e+07	2.70487e+07	3.56554e+07	3.57463e+07	3.47484e+07
M101T56	101.097	55.5784								7.02768e+06	5.64814e+06	7.70277e+06	1.14697e+07	6.8109e+06	8.05653e+06	7.38388e+06	1.20421e+07	1.89588e+07	1.03624e+07	8.79379e+06	1.03834e+07	9.41326e+06	9.56833e+06	1.03712e+07	1.34585e+07	1.03944e+07	9.31985e+06	8.31136e+06	7.35893e+06	8.20004e+06	7.26828e+06	9.29634e+06	9.01586e+06	1.39904e+07	1.41352e+07	1.3995e+07
M101T64	101.071	63.9458								1.0562e+07	1.17166e+07	9.18321e+06	2.31431e+06	161861	2.50989e+06	1.02183e+07	1.43008e+07	550368	2.46517e+06	1.02093e+07	2.87403e+06	2.79534e+06	2.33113e+06	2.5394e+06	278253	3.0033e+06	2.53492e+06	3.62088e+06	2.12935e+06	2.5042e+06	3.02615e+06	1.22635e+07	2.93052e+06	6.56185e+06	1.69451e+07	1.03012e+07
M75T266	75.082	266.202								1.8615e+06	2.08018e+06	1.71023e+06	1.24495e+06	1.90221e+06	1.86472e+06	1.8126e+06	1.57329e+06	1.03768e+06	1.7646e+06	2.17291e+06	753448	979561	1.72778e+06	918696	1.34679e+06	69502	452565	1.6934e+06	142212	1.31182e+06	2.50713e+06	113558	221147	1.07842e+06	1.08529e+06	1.33876e+06
M735T225	734.569	225.129								4.48797e+06	6.44519e+06	5.91188e+06	7.12087e+06	6.76541e+06	7.69463e+06	6.30149e+06	6.6015e+06	4.04132e+06	6.61652e+06	5.52558e+06	7.53336e+06	6.41638e+06	7.9287e+06	6.95529e+06	4.80211e+06	7.55986e+06	7.5461e+06	7.93991e+06	6.68715e+06	2.07485e+06	6.01673e+06	4.73016e+06	6.15299e+06	1.82602e+07	1.28177e+07	1.25964e+07
M333T543_2	332.894	543.038								378657	224973	97004.9	1.17434e+06	8.84947e+06	2.16851e+06	1.04859e+06	768240	4.63432e+07	1.76961e+06	536534	574203	182438	6.91081e+06	752793	1.14202e+07	390319	1.14278e+06	1.60101e+06	34193.4	1.04222e+06	42611.4	1.37134e+06	2.04719e+06	4.63088e+07	4.76843e+07	4.76863e+07
M193T52	193.159	52.0571								4.6366e+06	5.69456e+06	5.48488e+06	1.30348e+06	7.75393e+06	8.32761e+06	3.94137e+06	2.16579e+06	1.78049e+06	4.25466e+06	2.04828e+06	1.69353e+06	3.51783e+06	2.42872e+06	1.41025e+06	2.04568e+06	2.90757e+06	420024	3.40697e+06	2.37824e+06	2.41583e+06	4.50786e+06	6.0986e+06	4.96797e+06	1.01745e+07	9.2042e+06	9.72183e+06
M127T417	127.098	417.098								1.83633e+07	2.34704e+07	8.0615e+07	3.99113e+07	4.82648e+07	7.09277e+07	2.68732e+07	1.85095e+07	333045	1.8797e+07	1.9992e+07	1.32698e+07	5.48898e+06	4.47216e+07	1.65297e+07	289396	2.00498e+07	6.74712e+07	3.5112e+07	5.13665e+07	8.14945e+06	7.71188e+07	1.20054e+06	1.69084e+07	339402	330500	330446
M547T52	546.525	51.6403								3.25328e+06	3.54942e+06	4.6323e+06	1.48485e+06	3.01424e+06	5.00488e+06	4.40814e+06	1.91312e+06	1.15643e+06	2.38008e+06	3.24749e+06	2.23033e+06	1.4862e+06	4.42848e+06	3.71982e+06	571672	3.48714e+06	2.78684e+06	4.41317e+06	3.66484e+06	1.8723e+06	3.66849e+06	1.20023e+06	2.45963e+06	3.99682e+06	2.68637e+06	2.84039e+06
M319T53	319.3	52.8735								683575	1.05068e+06	3.3178e+06	825312	4.08985e+06	3.1711e+06	779181	1.02189e+06	3.00677e+06	739420	486352	1.22128e+06	1.31652e+06	1.63318e+06	946954	1.60659e+06	1.14197e+06	1.2752e+06	533547	1.52562e+06	1.8411e+06	1.50058e+06	2.94979e+06	2.8568e+06	2.69054e+06	1.70627e+06	1.72022e+06
M175T51	175.148	51.1945								4.33933e+06	5.08732e+06	6.27544e+06	1.27747e+06	7.92503e+06	7.61052e+06	3.98454e+06	2.15302e+06	1.48748e+06	4.36426e+06	2.13418e+06	1.47691e+06	3.10796e+06	2.55706e+06	951991	1.87695e+06	2.81938e+06	1.61233e+06	3.50843e+06	2.29106e+06	2.27034e+06	4.31607e+06	5.65807e+06	4.52576e+06	9.13488e+06	8.396e+06	8.24176e+06
M761T188	760.586	188.19								4.32756e+06	8.90529e+06	8.93649e+06	8.20733e+06	9.61192e+06	3.69136e+06	3.96702e+07	8.42344e+06	7.60893e+06	9.07916e+06	8.45392e+06	8.35032e+06	5.89977e+06	1.11265e+07	1.14492e+07	1.01931e+07	9.13201e+06	1.10308e+07	5.49886e+06	7.26931e+06	6.05768e+06	9.90165e+06	9.48104e+06	8.8585e+06	1.45162e+07	7.97445e+06	1.36205e+07
M751T59	750.542	58.925								1.14603e+07	9.28847e+06	1.11807e+07	9.7764e+06	1.13731e+07	1.12745e+07	10046448	1.00099e+07	1.05944e+07	1.07452e+07	1.08746e+07	1.05048e+07	9.20868e+06	1.22092e+07	1.22637e+07	1.054e+07	1.00579e+07	1.12611e+07	1.09212e+07	9.92332e+06	1.01758e+07	9.03163e+06	1.05813e+07	1.17585e+07	1.05812e+07	9.10694e+06	1.01421e+07
M120T458_2	120.102	457.595								913990	1.15701e+07	4.11495e+06	1.33222e+07	2.26047e+07	1.1037e+06	2.62632e+07	832749	7.87417e+07	1.19516e+07	741925	1.01351e+06	3.33815e+06	2.24225e+07	1.54086e+07	1.26411e+08	1.32692e+07	785606	1.65146e+07	616231	829624	2.50255e+06	840312	5.73113e+06	1.13888e+08	1.1469e+08	114686167
M809T259	808.572	259.422								5.64984e+06	1.06609e+07	8.84568e+06	1.03351e+07	7.64111e+06	1.08755e+07	1.09249e+07	8.09854e+06	1.90743e+07	6.27118e+06	8.70292e+06	7.86109e+06	8.49099e+07	1.14095e+07	1.14871e+07	2.40179e+07	8.0497e+06	1.02289e+07	1.14106e+07	1.04345e+07	82086641	9.84012e+06	7.05378e+06	6.17408e+06	1.92548e+07	2.21922e+07	2.21958e+07
M302T353	302.196	352.708								7.22629e+06	6.73284e+06	7.55516e+06	5.00897e+06	5.59435e+06	6.59899e+06	6.56563e+06	5.20578e+06	1.13577e+07	8.48393e+06	7.93743e+06	3.85306e+06	2.20871e+06	6.48468e+06	6.5136e+06	2.32508e+07	5.75425e+06	5.97559e+06	5.5954e+06	3.79573e+06	4.97173e+06	4.59492e+06	1.08909e+07	2.15746e+06	9.8929e+07	9.84758e+07	6.51002e+07
M335T53	335.294	52.9781								325107	757530	3.71815e+06	655213	3.96606e+06	3.70843e+06	423432	376451	496851	1.34076e+06	1.2979e+06	561940	1.09005e+06	801269	513235	2.37543e+06	1.59794e+06	652713	425972	1.02515e+06	1.10959e+06	721194	3.00257e+06	1.30242e+06	3.53417e+06	2.94715e+06	2.56743e+06
M75T300_2	75.1003	299.756								1.1239e+08	1.29959e+08	1.12195e+08	1.3194e+08	1.26005e+08	1.31704e+08	1.12963e+08	1.39144e+08	1.48844e+08	1.36099e+08	5.28589e+06	1.50891e+08	1.16708e+08	1.26017e+08	1.19332e+08	1.04379e+08	9.87135e+07	1.02551e+08	1.22361e+08	1.40032e+08	1.18171e+08	1.35757e+08	1.15611e+08	1.1467e+08	1.28869e+08	1.28958e+08	1.48373e+08
M539T606	538.969	605.904								7.57566e+07	8.78715e+07	5.50026e+07	1.09858e+08	1.14669e+08	1.0126e+08	9.11467e+07	3.69535e+07	9.01724e+07	1.02463e+08	7.88945e+07	4.61819e+07	8.46263e+07	1.13079e+08	8.95163e+07	1.15118e+08	8.84432e+07	9.71213e+07	9.93507e+07	6.62776e+07	1.10917e+08	6.31683e+07	1.1306e+08	119391377	1.40941e+08	1.3449e+08	1.40933e+08
M599T52	599.39	51.8616								2.71488e+06	2.89604e+06	1.71825e+06	2.42275e+06	1.98691e+06	2.68632e+06	2.51293e+06	1.19468e+06	1.31311e+07	2.56545e+06	3.28863e+06	1.67948e+06	1.99674e+06	2.40804e+06	2.43786e+06	7.4041e+06	1.67575e+06	1.55174e+06	1.32534e+06	1.86561e+06	1.76267e+06	1.94064e+06	2.23529e+06	2.09072e+06	1.39309e+07	1.39395e+07	1.42794e+07
M760T263	759.566	263.073								1.27749e+07	1.75743e+07	1.72032e+07	1.23095e+07	9.71838e+06	5.60478e+06	1.83878e+07	1.13281e+07	2.1927e+07	1.20908e+07	1.40432e+07	1.72362e+07	6.09483e+07	1.9025e+07	1.58971e+07	2.96743e+07	1.67354e+07	3.61247e+06	5.74654e+06	1.71454e+07	6.20638e+07	1.76992e+07	5.82855e+06	1.03808e+07	4.11849e+07	4.1185e+07	4.10352e+07
M745T59	744.548	59.3677								1.44422e+07	1.46976e+07	1.6318e+07	1.47571e+07	1.48981e+07	1.39082e+07	1.70708e+07	1.24335e+07	1.56384e+07	1.5945e+07	1.71736e+07	1.6472e+07	9.72257e+06	1.34978e+07	1.69098e+07	1.61789e+07	1.60619e+07	1.54839e+07	1.44342e+07	1.78952e+07	1.06052e+07	1.68745e+07	1.47532e+07	1.55833e+07	1.59344e+07	1.40451e+07	1.52893e+07
M429T48	429.373	47.6804								1.145e+06	1.25052e+06	1.32542e+06	893260	1.22576e+06	1.18017e+06	1.25013e+06	1.21904e+06	271787	1.25086e+06	1.52913e+06	1.15785e+06	942262	1.12532e+06	1.25299e+06	998481	1.18798e+06	1.29363e+06	1.36195e+06	1.15573e+06	1.0447e+06	1.23323e+06	1.4468e+06	1.23614e+06	1.993e+06	1.15385e+06	1.03344e+06
M604T334	603.535	334.097								5.7165e+06	4.3271e+06	3.84469e+06	3.642e+06	4.57728e+06	3.59686e+06	3.31861e+06	3.39716e+06	2.61989e+06	3.63117e+06	5.12626e+06	4.29665e+06	6.82112e+06	3.10344e+06	3.43218e+06	1.47678e+06	3.50808e+06	3.85108e+06	3.14857e+06	3.04565e+06	3.17186e+06	3.5435e+06	2.88192e+06	3.30757e+06	4.79397e+06	3.17933e+06	1.76263e+06
M181T51_2	181.159	50.736								3.45144e+06	3.4224e+06	3.8326e+06	782743	3.6869e+06	3.80093e+06	2.74053e+06	1.61442e+06	1.03961e+06	2.63497e+06	1.73876e+06	1.01854e+06	2.51454e+06	1.50205e+06	785795	544761	1.91772e+06	639320	2.94875e+06	1.7958e+06	1.77791e+06	3.44948e+06	3.51441e+06	2.75134e+06	3.77098e+06	3.79759e+06	2.91203e+06
M171T51	171.102	51.22								556156	502785	314020	6.33825e+06	589277	960134	896048	4.48425e+06	2.06948e+06	5.17853e+06	3.5397e+06	4.37951e+06	4.57527e+06	3.96247e+06	3.98971e+06	3.67918e+06	4.70328e+06	8.82764e+06	720472	671703	463800	1.69197e+06	1.59209e+06	3.36835e+06	1.48391e+06	1.42785e+06	1.10129e+06
M621T606	620.972	605.675								6.66503e+07	7.48202e+07	4.52543e+07	9.55664e+07	9.74549e+07	7.90651e+07	7.6463e+07	2.99597e+07	7.17467e+07	8.48713e+07	6.71965e+07	3.70734e+07	7.07763e+07	9.33722e+07	7.78169e+07	1.02201e+08	7.43731e+07	8.03127e+07	8.00066e+07	55239395	9.38368e+07	5.16109e+07	9.91485e+07	9.76974e+07	1.21738e+08	1.21732e+08	1.223e+08
M265T54	265.253	54.1876								732246	1.0156e+06	754254	722009	283691	1.11862e+06	926750	591433	989641	720207	840031	852841	17323.6	514669	696159	443070	685394	744804	308235	1.21666e+06	1.0047e+06	1.14599e+06	959208	692263	4.72939e+06	3.32578e+06	3.44538e+06
M821T58	820.624	58.0481								5.54112e+06	4.91559e+06	6.12791e+06	455972	5.05209e+06	5.95523e+06	7.45741e+06	5.18911e+06	5.74203e+06	5.59937e+06	4.98173e+06	6.60789e+06	4.18333e+06	6.90337e+06	5.28429e+06	5.5227e+06	5.22704e+06	394380	4.5578e+06	5.80137e+06	3.27803e+06	4.96056e+06	7.153e+06	4.26944e+06	6.49044e+06	6.84551e+06	5.57214e+06
M815T59	814.629	58.7871								5.97873e+06	6.16393e+06	6.68473e+06	6.97853e+06	7.0717e+06	7.3246e+06	7.02845e+06	5.61667e+06	7.0558e+06	5.96091e+06	6.25784e+06	8.81512e+06	4.04747e+06	8.98116e+06	6.61185e+06	5.13701e+06	7.12346e+06	8.05573e+06	6.62725e+06	7.28935e+06	4.08032e+06	6.81993e+06	6.4137e+06	5.48786e+06	5.29393e+06	5.05854e+06	4.80673e+06
M300T133_2	300.29	132.795								3.49588e+06	3.77543e+06	3.54193e+06	4.1772e+06	4.70984e+06	4.87681e+06	3.73916e+06	3.93162e+06	2.45777e+06	3.64258e+06	4.03281e+06	3.84626e+06	3.93949e+06	6.5754e+06	3.54639e+06	4.62906e+06	3.53644e+06	3.76723e+06	4.69708e+06	3.69668e+06	4.99714e+06	3.79106e+06	3.9107e+06	4.22406e+06	4.00763e+06	2.64498e+06	2.40626e+06
M246T92	246.152	92.4297								640988	571589	337709	463644	942428	936183	1.53233e+06	198870	8.13953e+06	786461	896313	207142	145137	1.02408e+06	466700	6.6573e+06	584516	2.55151e+06	556799	1.11885e+06	162404	774847	143110	365446	1.41186e+07	1.04864e+07	1.04463e+07
M703T605	702.975	605.429								5.80771e+07	6.44013e+07	3.99277e+07	8.29255e+07	9.03645e+07	7.86244e+07	6.79932e+07	2.30204e+07	1.02175e+08	7.8968e+07	5.90477e+07	3.07703e+07	6.20771e+07	8.75355e+07	6.82723e+07	8.89542e+07	6.29624e+07	7.3109e+07	7.28732e+07	4.69147e+07	8.33812e+07	4.5094e+07	8.92755e+07	9.11276e+07	1.15316e+08	1.15765e+08	1.15316e+08
M218T53	218.11	53.1531								6.17493e+06	7.39252e+06	5.41057e+06	6.15841e+06	6.86932e+06	7.91683e+06	7.9772e+06	4.86697e+06	1.65158e+07	2.30426e+06	7.71155e+06	6.70556e+06	5.85441e+06	6.35196e+06	7.18265e+06	1.42832e+07	5.22188e+06	5.0424e+06	7.93034e+06	7.48375e+06	8.00018e+06	7.58574e+06	8.77782e+06	2.3905e+06	1.40286e+07	1.45289e+07	1.70377e+07
M147T680_2	147.076	680.206								1.49632e+07	1.00051e+07	2.22842e+07	2.25445e+07	5.96246e+07	2.72965e+07	2.30403e+07	4.26475e+06	1.35858e+08	2.09192e+07	2.63756e+07	5.91406e+06	5.62969e+06	3.76428e+07	2.07557e+07	8.56884e+07	1.53226e+07	2.32173e+07	2.64707e+07	1.06433e+07	1.016e+07	1.22143e+07	3.00407e+07	1.60073e+07	1.36414e+08	1.37646e+08	1.43723e+08
M155T53	155.07	53.146								5.73776e+06	6.21924e+06	5.73468e+06	6.44845e+06	5.17496e+06	7.39685e+06	7.52409e+06	5.29081e+06	1.57057e+07	5.67781e+06	7.5537e+06	6.82224e+06	5.69518e+06	6.21294e+06	6.11721e+06	1.3405e+07	5.4222e+06	4.82017e+06	7.07863e+06	7.64285e+06	7.85127e+06	6.80362e+06	8.50018e+06	6.46725e+06	1.65108e+07	1.81064e+07	1.80399e+07
M468T49_2	468.441	48.8959								1.0007e+06	958016	630086	635044	631671	902705	680590	554561	162549	225941	822678	330314	244107	415528	859106	126796	309129	838676	580432	747732	479796	931981	833561	659114	1.1074e+06	593005	521726
M457T606	456.966	605.974								7.58585e+07	8.6336e+07	5.5572e+07	1.0726e+08	1.11937e+08	1.00766e+08	8.90146e+07	3.88455e+07	1.29055e+08	9.95952e+07	7.75501e+07	4.64924e+07	8.18803e+07	1.08331e+08	8.70154e+07	1.14555e+08	8.35132e+07	9.51666e+07	9.51932e+07	6.37785e+07	1.08864e+08	6.21048e+07	1.09775e+08	1.17372e+08	1.1723e+08	117233706	1.11613e+08
M385T49	385.346	49.1712								7.41344e+06	1.1112e+07	2.82117e+06	9.16517e+06	9.42198e+06	1.66131e+07	1.1504e+07	8.11202e+06	1.91786e+06	1.01538e+07	856073	1.22946e+06	6.13731e+06	2.7176e+06	1.3007e+06	5.7182e+06	1.20361e+07	1.58888e+07	2.83049e+06	1.30919e+06	4.90432e+06	1.53369e+06	1.00993e+07	4.75896e+06	7.19026e+06	7.54499e+06	7.53693e+06
M104T707_2	104.107	706.947								8.70987e+06	1.54866e+07	1.76979e+07	1.77441e+07	3.08635e+07	2.54932e+07	1.34643e+07	8.01782e+06	2.97927e+07	1.03908e+07	1.50464e+07	1.47419e+07	4.89072e+06	2.32543e+07	1.535e+07	3.98627e+07	1.41933e+07	2.83243e+07	2.41402e+07	1.30668e+07	3.99535e+06	1.70008e+07	2.22892e+07	8.35179e+06	4.16494e+07	4.16476e+07	4.26954e+07
M130T443	130.098	443.189								1.44274e+06	1.01296e+06	726275	745434	740935	375139	694247	1.43043e+06	1.85306e+06	647126	515528	446409	506463	49088	575924	3.63754e+06	1.26069e+06	783298	821447	611906	756358	7.62734e+06	957746	776959	7.06759e+06	6.9582e+06	6.95845e+06
M488T54	488.3	53.7066								1.94847e+06	2.89536e+06	1.6441e+06	8.88893e+06	1.68557e+06	2.22405e+06	4.7174e+06	6.54462e+06	6.87818e+06	5.65775e+06	2.40773e+06	6.97549e+06	5.33555e+06	5.05624e+06	5.44216e+06	9.83717e+06	5.9004e+06	6.76712e+06	2.62745e+06	3.18418e+06	2.70978e+06	2.15487e+06	2.14774e+06	1.79897e+06	1.0591e+07	1.00986e+07	1.00977e+07
M102T233_1	102.099	233.072								1.25875e+06	892691	1.16558e+06	721553	1.3358e+06	685541	1.36815e+06	1.46064e+06	2.00245e+07	1.7486e+06	811730	1.16661e+06	1.60958e+06	847405	981888	1.06015e+06	1.2073e+06	1.38682e+06	991321	1.54483e+06	1.11679e+06	1.2101e+06	1.24806e+06	841464	742216	822149	1.02222e+06
M814T59	813.618	58.6361								1.17598e+07	1.30436e+07	1.1705e+07	1.23025e+07	1.03465e+07	1.63649e+07	1.69098e+07	9.1835e+06	8.5514e+06	1.12286e+07	11916131	670424	7.33138e+06	1.79814e+07	1.32618e+07	6.12752e+06	1.20003e+07	1.71024e+07	1.37114e+07	1.20588e+07	8.98161e+06	1.03878e+07	1.25738e+07	8.13553e+06	1.76e+06	3.9785e+06	4.01166e+06
M786T253	785.653	253.182								3.67969e+06	2.2499e+06	1.02287e+07	2.30184e+06	7.54249e+06	8.71846e+06	8.04526e+06	5.05311e+06	4.84398e+06	6.58096e+06	2.45178e+06	3.4351e+06	5.18362e+07	8.3192e+06	3.7723e+06	2.26942e+06	8.17989e+06	4.20709e+06	5.36662e+06	1.13779e+07	3.74833e+06	3.781e+06	4.94607e+06	3.06126e+06	1.41907e+07	1.67149e+07	1.66834e+07
M627T51	626.586	50.608								1.437e+06	1.79219e+06	2.41219e+06	805775	1.79258e+06	2.41078e+06	2.45088e+06	852178	450364	1.23907e+06	1.62205e+06	1.08831e+06	250657	2.55946e+06	1.84324e+06	271688	1.49555e+06	2.15612e+06	2.24233e+06	1.56897e+06	946692	1.91024e+06	301522	863820	2.15973e+06	1.38239e+06	1.45175e+06
M783T263	782.567	262.864								6.17564e+06	8.44149e+06	1.01812e+07	6.36338e+06	8.92489e+06	1.24104e+07	1.20451e+07	8.65095e+06	2.68372e+07	8.46944e+06	9.99621e+06	1.00951e+07	8.32536e+07	2.96177e+07	1.34306e+07	4.00368e+07	1.02688e+07	1.17172e+07	1.38462e+07	1.13104e+07	9.20661e+07	1.14569e+07	6.93251e+06	5.63624e+06	1.79768e+07	2.69547e+07	2.64174e+07
M553T51	552.536	51.4928								2.30207e+06	2.44587e+06	3.15346e+06	137132	1.79994e+06	3.03226e+06	2.89925e+06	1.49738e+06	1.16498e+06	1.1364e+06	1.82181e+06	186369	221464	2.1156e+06	260056	511915	2.00469e+06	362941	2.48947e+06	2.73153e+06	1.41556e+06	2.98787e+06	396463	1.59092e+06	3.10527e+06	2.25318e+06	2.51832e+06
M603T51	602.587	50.7689								3.17781e+06	3.71491e+06	3.90582e+06	1.86402e+06	2.69441e+06	4.07112e+06	3.5863e+06	2.40065e+06	1.0222e+06	726692	2.68813e+06	730894	384962	3.64088e+06	3.85555e+06	510443	3.67006e+06	611904	4.39213e+06	3.71861e+06	2.24646e+06	3.66078e+06	229371	2.31857e+06	3.69392e+06	2.58936e+06	2.76018e+06
M604T47	603.535	47.1033								2.89159e+06	3.36829e+06	2.97567e+06	2.94497e+06	3.33202e+06	3.46392e+06	3.37557e+06	3.32755e+06	1.40094e+06	3.14408e+06	3.73902e+06	2.98996e+06	2.72976e+06	2.73382e+06	3.15935e+06	986669	2.89174e+06	3.01424e+06	3.26903e+06	3.68051e+06	3.88206e+06	3.22848e+06	2.8414e+06	3.35161e+06	3.95598e+06	2.78851e+06	2.69448e+06
M630T47	629.551	46.5807								2.49051e+06	3.08671e+06	2.91128e+06	1.61448e+06	2.8391e+06	2.85234e+06	2.67754e+06	2.28232e+06	1.27485e+06	2.81843e+06	3.08588e+06	3.16647e+06	1.6715e+06	2.85881e+06	3.39029e+06	993761	3.07606e+06	3.67325e+06	2.56984e+06	3.31066e+06	2.25547e+06	3.32416e+06	1.66932e+06	2.31881e+06	4.2048e+06	3.2102e+06	3.19509e+06
M787T95	786.6	94.693								8.89045e+06	9.10059e+06	7.62765e+06	7.23507e+06	7.58807e+06	1.46399e+07	7.0977e+06	5.8289e+06	1.16517e+07	7.12042e+06	1.22558e+07	9.27444e+06	6.6541e+06	5.68597e+07	2.07322e+07	7.64307e+06	7.07897e+06	6.91099e+06	1.60748e+07	8.26454e+06	8.10213e+06	1.24474e+07	3.24774e+07	7.58586e+06	7.95395e+06	5.94921e+06	8.25502e+06
M833T59	832.583	58.5948								4.54913e+06	4.08806e+06	4.03074e+06	457996	4.45195e+06	3.9156e+06	4.69037e+06	4.62476e+06	4.21298e+06	300388	4.54603e+06	5.78256e+06	141828	4.96559e+06	4.26512e+06	5.13184e+06	507687	332237	5.07299e+06	4.85709e+06	3.42669e+06	3.94065e+06	6.69494e+06	4.53722e+06	5.19154e+06	4.60048e+06	4.51135e+06
M785T605	784.978	605.463								4.49579e+07	4.9695e+07	2.99883e+07	6.57395e+07	7.12508e+07	6.33054e+07	5.41419e+07	1.52378e+07	8.96951e+07	6.17545e+07	4.61977e+07	2.1422e+07	4.80719e+07	7.23452e+07	5.22971e+07	7.27453e+07	4.93565e+07	5.63507e+07	5.74838e+07	3.4778e+07	6.54593e+07	3.19221e+07	7.03359e+07	7.08802e+07	9.57413e+07	9.5701e+07	9.63873e+07
M761T311	760.584	310.574								2.4412e+06	1.51765e+07	2.17286e+06	1.5215e+06	6.54408e+06	1.77647e+06	2.89872e+06	3.00298e+06	2.6585e+06	7.2163e+06	2.8658e+06	1.62985e+06	2.32004e+06	3.43746e+06	3.21457e+06	2.74882e+06	3.54146e+06	3.31845e+06	2.38288e+06	2.06223e+07	6.95611e+06	2.30846e+06	2.14852e+06	6.22922e+06	4.28157e+06	3.28049e+06	3.66266e+06
M680T46	680.48	46.0718								2.3941e+06	2.52777e+06	1.8227e+06	2.37276e+06	2.0113e+06	2.54683e+06	2.75234e+06	1.92694e+06	777029	3.08157e+06	2.31897e+06	3.16626e+06	2.49579e+06	1.62292e+06	2.73108e+06	649228	2.25855e+06	2.25768e+06	1.85876e+06	2.01924e+06	2.71988e+06	2.55376e+06	2.39224e+06	1.76585e+06	2.4914e+06	1.72514e+06	1.75748e+06
M513T49	512.504	48.7486								1.86012e+06	1.88071e+06	2.08345e+06	948131	1.67537e+06	1.62205e+06	1.47617e+06	907975	784158	770162	1.62743e+06	740270	736369	718512	761949	344454	848001	907314	1.95551e+06	1.92119e+06	1.61255e+06	1.30721e+06	689644	1.7276e+06	2.45818e+06	1.51731e+06	1.52529e+06
M88T49	88.0221	49.2382								1.76972e+06	1.66806e+06	1.62819e+06	1.17374e+06	2.32028e+06	2.29681e+06	748827	1.14252e+06	5.62131e+06	1.18603e+06	1.93695e+06	2.29931e+06	3.1491e+06	596989	3.15441e+06	3.60739e+06	1.06685e+06	914991	940338	932477	2.06884e+06	1.39727e+06	9.23729e+06	2.11815e+06	8.33221e+06	9.05351e+06	9.05858e+06
M611T47	610.541	47.0836								2.16672e+06	2.90147e+06	3.31805e+06	2.51245e+06	2.96261e+06	3.44946e+06	3.4437e+06	2.79112e+06	1.03341e+06	2.11476e+06	2.72378e+06	3.09144e+06	1.2942e+06	3.54731e+06	3.13867e+06	570264	3.04072e+06	3.60232e+06	3.56343e+06	3.49033e+06	1.24155e+06	3.49021e+06	1.83956e+06	1.56652e+06	3.72817e+06	3.12503e+06	2.79559e+06
M333T54_1	333.203	54.1912								972100	1.85674e+06	1.3878e+06	2.97984e+06	2.02852e+06	1.60304e+06	1.86366e+06	3.38137e+06	2.42227e+06	2.05959e+06	493692	2.18564e+06	3.03461e+06	144014	2.17395e+06	3.20761e+06	1.12657e+06	4.64986e+06	1.13605e+06	1.04858e+06	2.07163e+06	1.47368e+06	4.83366e+06	2.55027e+06	1.00597e+07	1.00607e+07	9.86248e+06
M298T73	298.137	73.0221								75930.3	88600.5	49280.3	41161.3	34419	82222.7	52464.9	12695.7	76368.3	65243.8	26305.7	85629.7	63178.4	18252.9	39525.6	95889.6	75936.7	105088	33081.7	57640.7	30199.5	115958	5642.21	39367.9	4.10081e+06	3.5872e+06	3.89184e+06
M537T707	537.196	706.675								113707	643920	1.84009e+06	927928	7.38888e+06	4.1355e+06	506945	45193.1	6.27448e+06	190556	711645	682071	127955	3.42888e+06	803126	1.86558e+07	476936	5.54416e+06	3.0137e+06	507826	127698	1.26507e+06	1.70369e+06	55832.5	2.31969e+07	2.24605e+07	2.3193e+07
M565T51	564.536	51.1991								1.98337e+06	1.97914e+06	2.82849e+06	836597	2.09953e+06	2.9604e+06	2.82071e+06	1.00982e+06	698664	1.36473e+06	1.9877e+06	1.51437e+06	741368	2.94176e+06	2.218e+06	359095	1.69731e+06	1.72472e+06	2.99038e+06	2.11319e+06	1.60001e+06	2.47565e+06	754744	1.52458e+06	2.6922e+06	1.74819e+06	1.87791e+06
M419T39	419.235	38.9155								1.45507e+06	1.82074e+06	1.47241e+06	1.82418e+06	1.638e+06	1.69969e+06	1.84948e+06	1.35555e+06	3.15808e+06	1.77891e+06	1.68392e+06	1.77268e+06	1.71443e+06	1.47154e+06	1.67472e+06	3.17014e+06	1.76754e+06	1.64221e+06	1.21057e+06	1.91793e+06	1.51772e+06	1.44147e+06	1.82048e+06	1.41823e+06	2.80701e+06	2.25321e+06	2.36991e+06
M127T455	127.098	454.711								1.01784e+07	2.9157e+07	8.04142e+07	2.30069e+07	1.94607e+07	6.93882e+07	4.23797e+07	9.61933e+07	4.31461e+07	1.09104e+07	1.47355e+07	4.38646e+07	5.67405e+06	4.69709e+07	3.44522e+07	7.92265e+07	3.90533e+07	8.81032e+07	1.92273e+07	8.23193e+07	4.24269e+06	6.3231e+07	2.7634e+07	1.0992e+07	7.64917e+07	7.65741e+07	7.75001e+07
M707T268	706.536	268.296								489508	1.15217e+06	1.86781e+06	252659	1.39242e+06	3.32946e+06	3.03009e+06	283514	3.60507e+07	942645	2.31137e+06	1.55485e+06	3.46459e+07	3.23216e+06	2.06716e+06	3.9441e+07	1.72473e+06	3.74998e+06	2.60798e+06	2.53678e+06	3.60876e+07	4.24073e+06	75686.3	147578	2.30516e+07	3.59066e+07	3.45737e+07
M793T61	792.549	61.255								1.45835e+06	1.12422e+06	1.20585e+06	983835	2.65891e+06	3.87179e+06	2.57628e+06	1.40666e+06	7.30176e+06	1.61341e+06	2.83233e+06	1.01998e+06	1.05184e+06	3.86391e+06	2.32244e+06	9.87414e+06	1.38917e+06	1.13774e+06	2.46447e+06	1.60338e+06	656193	2.30331e+06	1.75536e+07	2.07019e+06	2.96052e+06	6.61068e+06	5.99834e+06
M116T564	116.082	564.416								339785	7.50713e+06	220824	1.14209e+07	60065.1	498539	1.18136e+07	495756	2.22948e+07	8.39548e+06	6.91234e+06	326665	2.36579e+06	2.10193e+07	1.03965e+07	3.41319e+07	1.10796e+07	2.15689e+07	1.44895e+07	445168	2.98543e+06	421805	1.14908e+07	5.31709e+06	4.31035e+07	4.17066e+07	4.31123e+07
M102T216	102.055	216.162								297287	1.11798e+07	118636	547587	784559	396354	658011	2.85598e+07	2.12921e+06	1.44378e+06	299656	1.20166e+07	1.27802e+07	1.15107e+07	1.14746e+07	2.23591e+06	17067.6	34574.4	516879	1.21483e+07	9.88715e+06	1.21177e+07	26543.3	241719	1.13702e+07	1.03202e+07	1.03439e+07
M348T54	348.29	54.1673								505655	1.30862e+06	5.41277e+06	441390	4.77852e+06	5.01849e+06	587436	1.30896e+06	1.09548e+06	657451	376112	1.44179e+06	2473670	1.80236e+06	1.49619e+06	3.38662e+06	908127	1.44579e+06	880428	1.68696e+06	2.4017e+06	1.79473e+06	4.2839e+06	2.96053e+06	2.97212e+06	3.49375e+06	1.87133e+06
M254T51	254.211	51.1083								1.7311e+06	1.95462e+06	2.13245e+06	500019	3.25564e+06	2.37269e+06	1.83978e+06	912360	671790	2.11201e+06	585546	596020	1.149e+06	1.17478e+06	642214	1.33435e+06	1.27101e+06	673434	1.5494e+06	849400	779521	1.80263e+06	2.41225e+06	1.43297e+06	3.07856e+06	2.62957e+06	2.63622e+06
M526T52	525.507	51.7032								1.40377e+06	1.48015e+06	1.90566e+06	266744	1.16469e+06	2.02465e+06	1.86369e+06	733329	561397	307986	1.73045e+06	210774	254538	1.71494e+06	1.43818e+06	288911	1.34085e+06	439855	1.83105e+06	1.9168e+06	1.26785e+06	1.91265e+06	585239	1.16135e+06	1.80838e+06	1.45629e+06	1.22774e+06
M346T92	346.331	92.4601								848624	1.22454e+06	794940	781745	816828	1.11808e+06	722093	1.07629e+06	845894	869674	1.23826e+06	1.09094e+06	1.22939e+06	1.95932e+06	2.18179e+06	1.31516e+06	1.81145e+06	847455	1.05754e+06	1.29539e+06	798461	953840	1.97914e+06	689530	684654	452498	356252
M159T290	158.981	290.019								2.35116e+06	2.18926e+06	2.56086e+06	5.09324e+06	3.31944e+06	3.18049e+06	2.78277e+06	2.73547e+06	4.76304e+06	2.06662e+06	2.25654e+06	380185	3.93759e+06	2.97331e+06	3.34227e+06	3.31697e+06	1.93705e+06	1.91453e+06	1.96834e+06	2.86503e+06	2.68456e+06	1.3001e+07	3.26958e+06	3.46384e+06	2088112	3.16733e+06	1.19986e+06
M130T490_1	130.098	489.978								2.05429e+07	8.42781e+07	1.87642e+08	9.76141e+07	9.51488e+07	1.8138e+08	9.53824e+07	159805283	3.60928e+07	5.21479e+07	1.99366e+07	112639220	1.18239e+07	1.20991e+08	8.00089e+07	2.7353e+08	1.0091e+08	8.11018e+07	8.93975e+07	1.79447e+08	460440	1.52911e+08	1.13111e+08	2.62805e+07	7.21219e+07	7.06035e+07	7.06347e+07
M467T49	467.279	49.3245								826026	891235	742867	3.32235e+06	895960	868155	838739	3.25633e+06	718734	3.48061e+06	860641	3.11914e+06	2.43485e+06	2.93188e+06	2.92784e+06	2.61293e+06	3.38709e+06	4.7691e+06	752946	816383	771657	884361	943144	880996	559842	528335	357349
M449T52	449.349	51.651								5.17538e+06	6.19606e+06	5.8363e+06	4.1153e+06	4.63549e+06	6.04346e+06	5.25708e+06	3.86979e+06	5.59886e+06	3.61055e+06	5.11108e+06	3.82271e+06	3.01412e+06	4.91676e+06	6.21334e+06	5.50778e+06	3.47739e+06	5.00903e+06	5.88064e+06	5.11344e+06	4.06909e+06	5.32377e+06	5.34403e+06	4.0943e+06	1.03814e+07	9.66251e+06	9.67507e+06
M747T224	746.561	224.357								4.75614e+06	5.86743e+06	6.81717e+06	1.85307e+06	4.21953e+06	5.91368e+06	5.96715e+06	4.76568e+06	1.40748e+06	4.32366e+06	5.53733e+06	5.87689e+06	95555.6	5.39611e+06	7.05186e+06	1.04187e+06	5.28155e+06	1.12247e+06	5.1531e+06	6.42916e+06	2.32428e+06	6.95883e+06	2.83886e+06	4.84369e+06	8.388e+06	5.7384e+06	5.88911e+06
M316T89	316.321	88.8068								872422	555897	510875	502769	3.11538e+06	437816	465895	521345	54106.7	462588	570904	480962	493761	345101	465438	158584	468163	789138	427224	563349	527575	491392	637100	532853	271692	146238	143738
M99T278	98.9758	278.158								1.4312e+08	135878622	1.58509e+08	140955625	2.67784e+08	1.79724e+08	1.69049e+08	1.51845e+08	1.01656e+08	2.57312e+08	1.49583e+08	1.46457e+08	1.93019e+08	1.93703e+08	1.9419e+08	1.93619e+08	1.71972e+08	245946368	1.31977e+08	212188917	1.86816e+08	2.09723e+08	1.46163e+08	2.75219e+08	6.97696e+07	7.66439e+07	7.60258e+07
M779T59	778.577	58.9378								8.23433e+06	7.58935e+06	7.00925e+06	6.69199e+06	5.54329e+06	6.22062e+06	6.12962e+06	6.9565e+06	5.8675e+06	6.11222e+06	6.34184e+06	5.95126e+06	7.29214e+06	6.14434e+06	5.9471e+06	5.90038e+06	6.15756e+06	5.94152e+06	6.67728e+06	7.21834e+06	7.26052e+06	7.52472e+06	5.59601e+06	8.13793e+06	7.88411e+06	6.77608e+06	7.0302e+06
M733T223	732.552	222.531								3.57098e+06	4.24462e+06	3.92428e+06	3.62883e+06	4.89867e+06	4.59938e+06	4.86399e+06	2.9097e+06	5.34113e+06	4.32779e+06	5.42368e+06	4.37006e+06	1.82965e+06	4.76029e+06	3.35137e+06	1.70566e+06	4.92003e+06	4.70407e+06	4.20012e+06	4.22694e+06	1.36372e+06	3.90464e+06	5.01097e+06	2.8882e+06	9.6786e+06	4.87385e+06	6.69571e+06
M131T51	131.086	50.8693								3.42989e+06	3.55065e+06	3.64659e+06	1.82106e+06	3.72994e+06	4.00215e+06	3.71695e+06	2.39261e+06	1.12591e+06	4.3598e+06	2.09333e+06	3.11416e+06	3.11597e+06	2.60515e+06	2.01695e+06	1.88922e+06	3.64937e+06	1.80275e+06	3.13411e+06	3.43239e+06	2.98548e+06	3.31188e+06	4.43069e+06	3.64515e+06	4.45818e+06	3.97551e+06	4.20131e+06
M330T78_1	330.249	77.9507								120896	31028.5	82571.7	30545.7	125617	428025	150844	48665.7	525554	963701	478413	75874.9	396607	457391	8.25566e+06	1.43578e+06	47369.7	1.19741e+06	105887	28027.7	106598	82903	1.16517e+06	324096	698773	698788	680657
M155T54	155.107	53.5985								1.02814e+06	447705	6.85342e+06	5.65614e+06	7.5067e+06	410187	7.9487e+06	5.68469e+06	1.69307e+07	5.60198e+06	170066	6.50854e+06	499677	5.51888e+06	5.53243e+06	1.34446e+07	5.76646e+06	4.41519e+06	6.79592e+06	352149	8.6981e+06	565582	792035	285538	1.77029e+06	2.82522e+06	2.81683e+06
M661T47	660.556	46.5678								2.97651e+06	3.20082e+06	4.28128e+06	4.46773e+06	3.95737e+06	4.16444e+06	3.38319e+06	4.05153e+06	1.09725e+06	2.28111e+06	3.06141e+06	3.76953e+06	3.01752e+06	4.21489e+06	3.84731e+06	729638	4.11513e+06	4.08688e+06	3.99913e+06	4.4695e+06	3.05076e+06	4.24298e+06	4.40151e+06	2.39282e+06	4.20653e+06	3.65267e+06	3.21651e+06
M397T54	397.201	54.4477								1.62473e+06	2.99829e+06	1.42368e+06	6.19375e+06	1.32826e+06	2.13053e+06	6.88558e+06	1.26605e+06	8.11331e+06	1.39972e+06	1.84131e+06	4.14321e+06	1.6717e+06	1.26606e+06	1.27195e+06	6.73337e+06	1.28836e+06	1.59387e+06	1.51746e+06	6.5511e+06	2.37002e+06	2.49297e+06	1.88504e+06	1.53302e+06	7.59372e+06	6.26749e+06	7.75363e+06
M705T251	704.521	251.491								3.59258e+06	3.92615e+06	4.19808e+06	2.52934e+06	4.17439e+06	3.83148e+06	4.09708e+06	2.53672e+06	2.17096e+06	3.59213e+06	3.73398e+06	3.83048e+06	2.15632e+06	3.87116e+06	3.91427e+06	1.689e+06	4.11369e+06	4.07415e+06	3.68654e+06	3.83454e+06	2.25584e+06	4.18308e+06	2.04788e+06	2.2014e+06	3.97037e+06	2.69685e+06	2.604e+06
M375T606	374.963	606.411								5.18044e+07	5.83151e+07	3.91201e+07	70779730	7.42521e+07	6.68863e+07	5.922e+07	2.70477e+07	8.28009e+07	6.19956e+07	5.07489e+07	3.13775e+07	5.53753e+07	6.94986e+07	5.78596e+07	7.65932e+07	5.67893e+07	6.48782e+07	6.37522e+07	4.42547e+07	7.21698e+07	4.23122e+07	7.14731e+07	5.89947e+07	8.56237e+07	8.5625e+07	8.64709e+07
M116T550	116.082	549.894								217384	243840	466539	349550	6.83472e+06	1.86237e+06	7.21424e+06	455035	1.8822e+07	6.63689e+06	7.22028e+06	293629	2.9773e+06	197465	199883	276541	181095	409040	8.18037e+06	880674	1.05917e+06	556459	267837	1.45852e+06	3.22192e+07	3.22454e+07	3.16141e+07
M102T57	102.092	56.6881								1.24642e+07	1.31719e+06	1.32205e+07	963867	1.53517e+07	1.09167e+06	1.33311e+07	1.38439e+07	3.64773e+06	1.33319e+07	835017	1.22559e+07	1.48342e+06	1.34641e+07	1.14185e+07	2.7801e+06	1.01563e+06	1.35394e+07	1.39733e+07	1.3099e+07	1.9284e+06	1.1364e+07	1.54917e+07	1.65355e+06	1.07603e+07	1.08084e+07	1.16729e+07
M175T1079	175.119	1079.27								9.95402e+06	8.3988e+06	3.23736e+07	2.03402e+07	2.63144e+06	2.83374e+07	2.10677e+07	1.52167e+07	4.96249e+07	9.32942e+06	2.74075e+06	1.76907e+06	3.69095e+06	2.24468e+07	1.02928e+07	1.93923e+07	2.59573e+07	2.78833e+07	5.98923e+07	1.59395e+07	7.16024e+06	2.63723e+07	27297103	7.14194e+06	4.75057e+07	3.98254e+07	4.73445e+07
M507T51	507.272	51.2088								344206	277187	233186	1.39474e+06	330837	465467	391578	1.5746e+06	339711	1.45334e+06	412200	1.65401e+06	1.21597e+06	1.15975e+06	1.40241e+06	1.20512e+06	1.38087e+06	2.43282e+06	169714	373908	255576	349581	377368	382938	280484	162763	168807
M437T35	437.117	34.5735								306601	107248	238865	290643	331516	84199.3	226788	270631	125665	466049	155875	291563	371706	142397	3.92623e+06	320413	257356	158743	443194	202710	128793	208847	404733	282457	390537	274662	244245
M621T51	620.597	50.7407								2.51659e+06	2.92831e+06	3.87548e+06	255703	2.2184e+06	4.02325e+06	3.93825e+06	1.6828e+06	766281	1.84617e+06	2.2927e+06	559234	332447	2.92439e+06	3.02416e+06	314119	1.34048e+06	454905	4.25974e+06	2.74109e+06	1.75063e+06	3.53406e+06	251680	1.80315e+06	2.6936e+06	2.11556e+06	1.88856e+06
M99T499	99.0035	499.299								1.23551e+06	875693	141006	865778	404677	434151	259373	3.35425e+07	3.27243e+07	2.4257e+06	1.10937e+06	41896.1	1.12193e+06	3.3926e+07	433307	3.1664e+07	40252	999297	424049	386464	3.45392e+07	422005	604664	656084	3.17303e+07	3.17383e+07	3.24806e+07
M786T62	785.653	61.6483								198500	297641	721230	124244	103077	274346	299214	192409	63765.2	153999	199729	522175	112992	215235	535931	37173.4	352451	337182	575776	534532	86379.6	612773	1710.37	116844	2.05103e+06	930633	997519
M491T34	491.292	34.4837								166813	259685	226155	505836	198440	196046	266979	749392	615777	545665	814645	1.48288e+06	1.04501e+06	1.16295e+06	1.03285e+06	1.02928e+06	1.33725e+06	1.19149e+06	201842	272600	262200	400718	953500	245974	1.62988e+06	1.07778e+06	1.05091e+06
M333T50	333.17	49.8898								60039.6	95418.9	98834.2	1.12626e+06	13082.1	83195.9	72439	1.18446e+06	259650	1.40986e+06	69424.6	1.26338e+06	912385	1.07418e+06	1.1507e+06	992966	1.25757e+06	1.70947e+06	84393.5	69051.9	52596.5	564532	134792	36858.9	478200	364334	837820
M735T80	734.57	80.117								1.84376e+06	2.11951e+06	3.58133e+06	4.2814e+06	4.16297e+06	5.35886e+06	3.86207e+06	1.72611e+06	9.75774e+06	4.25551e+06	3.44136e+06	2.31646e+06	2.23675e+06	8.63139e+06	4.702e+06	4.33484e+06	4.41416e+06	4.85482e+06	5.82847e+06	4.12941e+06	2.67769e+06	3.37052e+06	3.56768e+06	3.66503e+06	6.22625e+06	5.25558e+06	5.26559e+06
M227T607	226.988	606.998								5.29911e+07	5.80753e+07	4.1598e+07	6.31778e+07	5.22427e+07	5.92558e+07	6.02733e+07	2.92304e+07	7.2859e+07	5.47802e+07	5.40069e+07	3.44442e+07	5.35002e+07	5.06585e+07	5.8932e+07	7.02709e+07	5.00538e+07	6.16861e+07	6.0347e+07	4.416e+07	4.91649e+07	4.28319e+07	5.93161e+07	6.35221e+07	7.71723e+07	7.67865e+07	7.67861e+07
M499T47	499.334	47.1018								2.11544e+06	1.78906e+06	2.01382e+06	1.72369e+06	1.77737e+06	1.67262e+06	1.73845e+06	2.16615e+06	1.2201e+06	2.00771e+06	1.90239e+06	1.69793e+06	1.94608e+06	1.70604e+06	2.04154e+06	1.78735e+06	1.77359e+06	1.76575e+06	1.75003e+06	1.61605e+06	1.59977e+06	1.85835e+06	1.59803e+06	1.97635e+06	1.91298e+06	2.46619e+06	1.1136e+06
M761T156	760.586	155.753								3.10239e+06	3.44726e+06	5.73527e+06	3.08645e+06	4.0564e+06	5.77309e+06	6.02688e+06	2.82105e+06	8.41041e+06	3.64881e+06	2.29566e+06	4.14869e+06	1.69943e+06	1.21424e+07	7.31694e+06	1.01402e+07	4.7051e+06	6.60849e+06	1.01485e+07	1.67799e+06	1.9979e+06	3.70212e+06	4.82484e+06	3.13621e+06	3.35208e+07	2.55425e+07	2.01111e+07
M118T535_2	118.087	535.006								3.12392e+07	2.64982e+07	3.5834e+07	2.97822e+07	3.67145e+07	4.06262e+07	3.86572e+07	2.49486e+07	6.69206e+07	4.48234e+07	3.72769e+07	2.83318e+07	5.50023e+07	4.2978e+07	3.75211e+07	7.0574e+07	4.30556e+07	4.3491e+07	4.49835e+07	3.15293e+07	3.08706e+07	3.86829e+07	4.06379e+07	3.49341e+07	5.30611e+07	5.30442e+07	5.62998e+07
M531T47	531.275	47.1033								766286	721735	613509	746829	563749	1.16193e+06	388475	524326	194287	613064	810904	588717	497421	369435	547763	939785	492296	757076	520544	673022	422361	1.20274e+06	592252	550890	1.75071e+06	1.36826e+06	1.29043e+06
M140T278	140.002	277.722								1.06521e+08	1.44968e+08	1.75368e+08	1.14703e+08	1.98608e+08	107413770	1.02077e+08	1.93051e+08	6.48403e+07	1.79094e+08	101660067	9.00718e+07	1.96008e+08	1.30081e+08	9.2892e+07	1.39822e+08	1.74503e+08	1.62867e+08	8.66768e+07	9.76729e+07	1.95156e+08	1.43806e+08	1.33372e+08	1.93284e+08	5.66196e+07	6.48893e+07	5.74178e+07
M262T51	262.253	51.2019								1.44287e+06	1.31986e+06	1.66513e+06	863375	1.14682e+06	2.06102e+06	1.71744e+06	711040	383147	1.02289e+06	1.40008e+06	535484	595655	1.69586e+06	1.55064e+06	225934	1.0407e+06	709538	1.62929e+06	1.68569e+06	1.14738e+06	1.61534e+06	543332	1.08762e+06	1.84506e+06	1.18737e+06	1.16573e+06
M184T328	184.073	328.381								1.65166e+06	2.20038e+06	4.78918e+06	150738	2.10957e+06	5.1674e+06	3.98357e+06	2.79169e+06	1.18322e+06	1.72589e+06	2.14307e+06	2.25427e+06	1.37047e+06	5.95425e+06	2.70916e+06	2.46066e+06	2.08308e+06	665786	3.19206e+06	3.19434e+06	1.8178e+06	3.4565e+06	222290	1.82601e+06	1.29105e+07	7.23447e+06	1.37105e+07
M789T203	788.615	203.097								2.15686e+06	1.63446e+06	1.49483e+06	1.3149e+06	1.05372e+06	1.01529e+06	1.26001e+06	1.36756e+06	1.02339e+06	1.87224e+06	1.92717e+06	1.79498e+06	1.14727e+06	1.20557e+06	1.35672e+06	1.04488e+06	2.02819e+06	1.33005e+06	1.25804e+06	4.93809e+06	1.1503e+06	1.54022e+06	1.58742e+06	1.52249e+06	5.34557e+06	2.44575e+06	3.56375e+06
M741T45	740.546	45.4121								186641	328680	326176	1.0826e+06	278830	176326	389711	1.12622e+06	309532	1.20449e+06	146409	1.25026e+06	953157	807023	798326	105855	1.20795e+06	1.93028e+06	352974	343402	285039	379381	315936	262951	348110	230908	204282
M735T201	734.571	200.939								299729	3.8292e+06	2.76814e+06	3.15651e+06	2.59568e+06	2.0163e+06	2.40842e+06	3.22827e+06	2.59112e+06	1.7101e+06	2.67857e+06	3.8466e+06	242264	5.90687e+06	2.02533e+06	4.20619e+06	680319	1.68103e+06	2.77145e+06	2.81436e+06	1.60556e+06	1.09946e+07	4.1432e+06	2.83675e+06	8.04931e+06	2.86477e+06	7.31338e+06
M791T59_1	790.552	59.144								6.9051e+06	424085	508090	6.04683e+06	751306	9.64801e+06	8.49563e+06	757285	5.00671e+06	6.19662e+06	1.18575e+06	1.41488e+06	3.79659e+06	1.13277e+07	1.25525e+06	1.57878e+06	426888	8.29338e+06	728126	7.90749e+06	431655	1.40447e+06	1.9827e+06	6.47721e+06	5.84758e+06	5.03624e+06	5.85417e+06
M99T418_2	98.9758	418.146								9.62368e+07	1.08645e+08	1.31432e+08	1.16467e+08	1.15547e+08	1.1732e+08	103579738	1.26241e+08	4.67753e+07	1.11101e+08	9.95907e+07	1.40997e+08	1.09342e+08	104447209	9.77267e+07	4.65503e+07	1.18768e+08	1.03423e+08	9.90359e+07	9.83151e+07	1.3336e+08	1.44645e+08	9.29926e+07	1.26517e+08	4.87546e+07	5.07827e+07	5.06849e+07
M102T59	102.128	59.1479								2.76992e+07	3.37594e+07	3.38598e+07	2.84101e+07	2.99297e+07	2.31403e+07	3.27302e+07	3.45302e+07	2.33036e+07	2.28555e+07	2.80347e+07	3.39358e+07	2.05708e+07	2.84417e+07	2.56519e+07	2.34719e+07	3.996e+07	2.3951e+07	2.79976e+07	2.90063e+07	1.95505e+07	3.21858e+07	2.09845e+07	2.06467e+07	1.70214e+07	2.06525e+07	2.10125e+07
M124T97	124.087	97.3176								1.86984e+07	9.6929e+06	2.35859e+07	1.41915e+07	1.24413e+07	1.9422e+07	2.20251e+07	1.08478e+07	1.13658e+07	1.58222e+07	1.71916e+07	207038	1.35736e+07	9.60017e+06	1.77602e+07	5.11941e+07	8.54151e+06	1.86794e+07	2.05962e+07	1.47706e+07	251055	1.95263e+07	1.05972e+07	1.03912e+07	1.03533e+07	1.23911e+07	1.03742e+07
M808T61	807.636	60.5862								462294	64979	47384.8	613943	1.28685e+06	68778.2	2.14716e+06	376569	441361	399300	616479	368913	412508	1.28972e+06	47664.5	814369	42809.9	634108	2.15221e+06	51319	1.07932e+06	84736.3	5.72356e+06	505867	392729	231289	201968
M245T51_2	245.194	50.962								1.3123e+06	1.24764e+06	1.28507e+06	546477	1.25542e+06	1.76311e+06	1.18822e+06	710120	318042	1.56088e+06	777470	635454	1.11287e+06	1.02827e+06	671559	642823	1.0943e+06	571354	1.06915e+06	913459	902249	1.74612e+06	1.34444e+06	1.2504e+06	1.33319e+06	982803	1.14296e+06
M114T75	114.057	74.5309								157872	196694	155714	157704	173507	178218	116288	181886	852640	126556	162555	162115	184317	1.02803e+07	152452	914905	97366.6	402140	246925	156663	140377	408208	146969	204443	5.21997e+06	4.79741e+06	4.68413e+06
M296T55_2	296.258	54.5946								749015	1.27339e+06	1.55e+06	167880	1.34701e+06	1.45902e+06	1.72157e+06	145456	6.66486e+06	400186	846331	535812	731066	1.31817e+06	795427	7.78428e+06	608698	153011	965972	178802	888150	167414	360143	1.46922e+06	7.53114e+06	7.04295e+06	7.03826e+06
M221T185	221.17	185.372								2.48618e+06	2.56265e+06	2.18787e+06	1.59699e+06	2.76829e+06	2.85215e+06	2.33624e+06	1.70375e+06	1.27411e+07	4.12918e+06	3.92945e+06	1.7589e+06	3.26729e+06	2.59787e+06	3.23961e+06	6.25906e+06	2.95748e+06	2.28244e+06	1.99452e+06	1.83666e+06	1.79372e+06	2.18752e+06	2.51983e+06	2.84676e+06	1.823e+07	1.86142e+07	1.91604e+07
M374T90	374.363	89.7664								736856	1.43374e+06	804973	568559	577788	860310	648652	638161	261464	628580	1.79581e+06	1.10257e+06	1.29081e+06	912157	1.85253e+06	621734	909689	589381	1.10135e+06	1.22248e+06	591224	1.48127e+06	2.18723e+06	879348	735405	422039	389163
M184T268	184.073	267.647								8.57778e+06	1.1335e+07	1.72835e+07	1.55684e+07	1.44848e+07	2.33468e+07	16659475	9.6693e+06	2.34253e+07	1.08769e+07	1.43854e+07	1.32734e+07	4.75158e+07	2.70982e+07	1.80558e+07	3.98433e+07	1.78741e+07	1.88283e+07	2.35125e+07	16182742	5.30066e+07	2.00697e+07	1.02386e+07	9.59666e+06	4.10807e+07	3.82142e+07	3.97107e+07
M313T45	313.253	45.437								3.91532e+06	273487	6.20292e+06	6.24337e+06	4.42587e+06	472208	537340	8.34538e+06	2.83042e+06	187646	421341	5.86749e+06	7.6584e+06	530350	386061	1.68898e+06	400938	290489	647196	524395	4.02228e+06	464439	278083	3.46243e+06	2.86279e+06	3.66828e+06	4.49184e+06
M166T460	166.107	459.844								94849.8	108026	1.33611e+07	85592.1	130627	1.18182e+07	8.35816e+06	5.40612e+06	2.05918e+07	208324	126452	5.99657e+06	153769	9.84067e+06	102883	3.6467e+07	5.09446e+06	1.07757e+07	78787.5	7.69993e+06	111207	1.27324e+07	172350	203809	527220	527108	547297
M637T47_1	636.556	46.7837								2.59166e+06	3.82346e+06	4.78364e+06	3.32643e+06	3.66624e+06	4.37498e+06	4.17864e+06	3.68336e+06	1.168e+06	2.52492e+06	3.52495e+06	3.96527e+06	1.63126e+06	4.00203e+06	3.63536e+06	683467	3.79558e+06	4.63831e+06	4.77863e+06	4.58451e+06	1.73387e+06	4.66465e+06	2.83647e+06	2.1065e+06	3.85057e+06	3.4806e+06	2.95146e+06
M355T76	355.064	75.8929								142567	250884	462125	745328	468388	465378	208797	86115.5	6.86165e+06	246294	672455	200490	115346	333366	161533	3.23639e+06	181937	341669	197151	352120	237558	172026	851503	275522	6.69357e+06	8.80783e+06	8.85184e+06
M95T51	95.0859	51.1991								1.58076e+06	2.28578e+06	2.56258e+06	803731	3.63327e+06	3.80023e+06	1.55259e+06	1.13557e+06	1.19319e+06	2.1981e+06	1.07925e+06	1.05035e+06	1.61329e+06	1.32317e+06	1.05954e+06	1.62935e+06	1.28769e+06	1.22378e+06	1.63679e+06	1.12801e+06	987680	1.81539e+06	2.74426e+06	1.86762e+06	5.09498e+06	4.47729e+06	4.47495e+06
M155T351_1	155.129	351.054								2.52605e+06	6.7237e+06	3.28413e+07	1.22452e+07	7.04587e+06	2.27852e+07	6.74833e+06	1.44882e+07	661849	4.36884e+06	4.16928e+06	1.31236e+07	1.10366e+06	1.2074e+07	9.20622e+06	703511	9.19955e+06	2.49533e+07	1.08497e+07	1.96697e+07	810142	3.14797e+07	821406	1.80889e+06	700913	701328	759472
M86T490	86.097	489.787								6.93714e+06	7.80541e+06	1.73148e+07	1.11672e+07	1.59942e+07	1.9106e+07	1.26273e+07	8.75446e+06	5.02116e+07	7.5343e+06	8.71446e+06	8.59163e+06	3.39356e+06	1.79666e+07	9.30135e+06	7.37815e+07	8.33395e+06	1.5929e+07	1.1269e+07	1.40632e+07	3.09056e+06	1.87105e+07	1.26991e+07	4.55991e+06	5.03707e+07	5.03627e+07	5.10603e+07
M175T1018	175.144	1018.16								5.51962e+07	5.909e+07	1.92854e+06	8.27683e+07	8.79185e+07	288385	8.33879e+07	1.5583e+06	1.97702e+06	5.46871e+07	4.68204e+07	5.8923e+07	2.37301e+07	1.16569e+08	7.53237e+07	2.7176e+06	7.28785e+07	1.88833e+06	9.46375e+07	2.4714e+06	2.97439e+07	2.61595e+06	885431	4.2761e+07	1.34004e+07	1.34905e+07	1.42206e+07
M810T256	809.579	255.759								2.43079e+06	3.63194e+06	4.00261e+06	3.83475e+06	1.77575e+06	5.03689e+06	2.20499e+06	3.29789e+06	1.17274e+07	2.15254e+06	2.86633e+06	3.34416e+06	4.74324e+07	4.76444e+06	3.67572e+06	1.57852e+07	3.41099e+06	3.64003e+06	4.05982e+06	3.89882e+06	3.67891e+07	3.52615e+06	2.64631e+06	3.15885e+06	8.79796e+06	1.57985e+07	9.66934e+06
M99T458_2	98.9758	457.521								1.31333e+08	1.24999e+08	1.22788e+08	1.27464e+08	1.25369e+08	1.29391e+08	1.24817e+08	1.33033e+08	130700107	1.31136e+08	1.24335e+08	1.33717e+08	1.26448e+08	1.32074e+08	138676948	1.29496e+08	5.45782e+07	134700595	136561272	1.34862e+08	1.34034e+08	1.31519e+08	137718826	1.32505e+08	1.16567e+08	1.20611e+08	1.20617e+08
M617T51	616.603	50.7366								2.02704e+06	2.42109e+06	2.76084e+06	174677	1.54944e+06	2.57735e+06	2.56553e+06	1.69698e+06	618010	323261	1.57185e+06	327219	230137	1.68095e+06	2.12916e+06	263978	2.39532e+06	443012	2.68864e+06	2.38434e+06	1.38624e+06	2.72632e+06	82389.6	1.31697e+06	2.44919e+06	1.77711e+06	1.71747e+06
M140T501	140.002	500.553								1.29919e+07	1.82377e+07	5.14983e+07	2.10099e+07	3.03413e+07	1.20513e+07	3.04492e+07	1.11943e+07	4.58431e+07	1.30142e+07	2.74636e+06	1.97953e+07	8.63527e+06	18865537	2.08312e+07	2.18927e+06	1.26045e+07	1.75037e+07	1.96664e+07	2.10269e+07	3.63046e+06	1.55141e+06	5.65956e+07	1.67631e+06	5.02257e+06	3.44873e+06	3.34724e+06
M99T457_1	99.0035	457.467								1.04098e+06	611499	963525	1.08279e+06	1.04245e+06	1.10414e+06	689177	791377	765019	409520	1.04744e+06	1.19201e+06	422256	1.13687e+06	1.12391e+06	1.125e+08	552206	1.11033e+06	486702	1.18545e+06	1.20421e+08	1.04749e+06	495779	1.1865e+06	599887	677211	671656
M386T53	386.277	52.8635								1.43227e+06	2.13195e+06	2.23574e+06	1.38248e+06	3.48684e+06	3.05192e+06	2.39147e+06	1.38035e+06	1.75658e+06	1.44314e+06	1.92344e+06	1.87199e+06	986308	2.44133e+06	1.94075e+06	2.38877e+06	1.95586e+06	2.60425e+06	2.04785e+06	2.72878e+06	1.00244e+06	2.17277e+06	1.82064e+06	1.19934e+06	7.91096e+06	7.56505e+06	7.56685e+06
M256T52_2	256.263	52.1572								962079	1.49566e+06	985405	972394	977286	842999	776207	1.0363e+06	666963	1.04065e+06	1.14716e+06	1.1674e+06	1.28181e+06	656222	1.12513e+06	926473	871037	1.17853e+06	651631	966953	1.14737e+06	824606	1.49454e+06	1.3108e+06	1.59764e+06	1.22545e+06	1.23075e+06
M99T319	99.0035	318.99								258965	360365	4.16588e+07	306339	148803	245350	299058	5.17603e+07	3.64347e+06	3.48258e+07	493076	4.82715e+07	386641	176354	418755	2.64188e+07	362761	317329	427619	512214	206985	304725	311100	2.57534e+07	4.13056e+06	3.73868e+06	3.74926e+06
M719T59	718.531	59.4185								6.05243e+06	6.36648e+06	7.05931e+06	6.11298e+06	6.80474e+06	6.24001e+06	6.24671e+06	5.03855e+06	5.70326e+06	6.96597e+06	7.18519e+06	6.51318e+06	4.52726e+06	5.72925e+06	6.53078e+06	6.26857e+06	6.8894e+06	6.53587e+06	6.28857e+06	5.28747e+06	4.15126e+06	6.81679e+06	5.26613e+06	6.23569e+06	7.37315e+06	6.66992e+06	7.28851e+06
M726T310	725.557	309.911								729973	1.11115e+06	2.64571e+06	208363	213192	486283	554706	2.84887e+06	137090	184455	1.32874e+06	2.52807e+06	586847	617901	956543	104979	1.21705e+06	542494	608363	2.59835e+06	198206	2.90563e+06	265815	179752	583646	304565	310770
M502T52_2	502.498	52.0326								1.3531e+06	1.05705e+06	1.31524e+06	474502	993529	1.66216e+06	2.08875e+06	574022	656987	810947	1.05106e+06	350138	385782	1.00624e+06	775574	983200	810212	455530	1.2451e+06	1.29792e+06	1.14349e+06	1.54125e+06	284696	871268	1.68647e+06	1.22354e+06	1.3401e+06
M99T318_1	98.9758	317.652								5.67268e+07	3.48731e+07	7.32779e+07	3.26126e+07	2.36768e+07	4.92308e+07	4.41029e+07	2.84183e+07	5.09877e+06	3.40417e+07	3.70744e+07	4.94337e+07	6.88325e+07	3.17218e+07	5.22995e+07	2.94417e+07	5.63814e+07	4.49974e+07	5.73641e+07	2.20599e+07	2.88576e+07	5.95482e+07	4.1446e+07	2.80683e+07	4.96656e+06	5.41614e+06	1.83891e+06
M612T47	611.543	46.9657								1.32627e+06	1.38284e+06	1.85585e+06	1.07641e+06	1.63611e+06	1.87509e+06	1.90483e+06	1.35783e+06	631569	1.17196e+06	1.73202e+06	1.61185e+06	842543	1.52776e+06	1.59139e+06	397313	1.70156e+06	1.8477e+06	1.94858e+06	1.6892e+06	844073	1.68999e+06	921841	903119	2.01354e+06	1.62933e+06	1.52489e+06
M647T46_2	647.459	46.0683								1.78714e+06	1.94744e+06	1.9849e+06	1.69161e+06	1.38734e+06	1.52921e+06	1.52344e+06	1.70587e+06	403186	1.3594e+06	2.00972e+06	1.82547e+06	3.03011e+06	1.47445e+06	1.85797e+06	693793	2.58647e+06	1.91286e+06	1.46598e+06	1.30782e+06	3.08957e+06	1.53333e+06	1.15167e+06	1.97221e+06	846711	484286	475261
M460T52	460.254	52.1392								3.64578e+06	4.38224e+06	2.69532e+06	3.00676e+06	2.10749e+06	4.48689e+06	3.08771e+06	1.90759e+06	7.07442e+06	3.05372e+06	3.37407e+06	3.43695e+06	2.11397e+06	1.66362e+06	2.68077e+06	7.55011e+06	1.77428e+06	2.88267e+06	2.00535e+06	3.13743e+06	1.8819e+06	4.25847e+06	2.31956e+06	2.30253e+06	8.30868e+06	8.88816e+06	8.88084e+06
M807T260	806.568	259.579								984863	2.92277e+06	2.47495e+06	1.92552e+06	327342	4.00989e+06	2.68266e+06	2.42819e+06	1.28182e+07	1.14596e+06	1.1913e+06	2.64222e+06	3.86135e+07	4.2762e+06	3.23632e+06	1.56708e+07	1.96435e+06	1.70438e+06	3.09241e+06	2.87962e+06	3.85662e+07	1.97713e+06	2.12355e+06	1.32464e+06	5.15209e+06	8.99025e+06	8.92562e+06
M299T49	299.258	48.7909								466173	706431	661457	293669	120829	1.23828e+06	769086	259344	1.61703e+06	129966	856351	380503	314506	313964	557900	2.78285e+06	583088	469003	711868	496712	1.0068e+06	563387	365596	1.02595e+06	1.96477e+06	2.05515e+06	1.24987e+06
M118T481	118.05	480.589								555699	7.65383e+07	6.70609e+07	281200	597069	7.4566e+07	822044	5.68838e+07	842848	406426	6.69203e+07	6.3451e+07	6.16819e+07	285776	6.90213e+07	1.28299e+06	6.6483e+07	7.02939e+07	7.71586e+07	5.80393e+07	6.3811e+07	5.98541e+07	6.72409e+07	407692	527796	528251	673275
M234T53	234.134	53.1364								2.95658e+06	4.39137e+06	3.48723e+06	3.54098e+06	4.30727e+06	4.53985e+06	4.44075e+06	989573	7.3461e+06	2.52611e+06	3.96938e+06	3.36397e+06	2.83684e+06	3.08277e+06	3.69348e+06	7.2027e+06	3.30113e+06	2.32391e+06	4.56475e+06	3.69745e+06	3.91674e+06	4.39234e+06	4.96971e+06	3.47112e+06	7.28092e+06	8.23884e+06	8.09968e+06
M816T59	815.632	58.9194								2.65035e+06	2.59606e+06	2.73398e+06	2.39643e+06	2.93644e+06	3.37861e+06	2.89762e+06	2.35251e+06	2.52106e+06	2.81883e+06	2.91702e+06	2.68396e+06	1.91648e+06	4.03083e+06	2.91792e+06	2.06748e+06	2.98543e+06	3.68887e+06	3.01001e+06	2.73065e+06	1.92165e+06	2.78109e+06	2.81254e+06	2.198e+06	2.36477e+06	2.13205e+06	2.21641e+06
M342T49	342.308	49.2208								1.86235e+06	1.97021e+06	2.52058e+06	1.1543e+06	1.34842e+06	2.03441e+06	1.97207e+06	1.3548e+06	590618	921566	2.46636e+06	1.10014e+06	360925	1.69537e+06	1.41383e+06	344066	1.21639e+06	1.29521e+06	2.42665e+06	2.78883e+06	1.92803e+06	2.18756e+06	2.42906e+06	1.93205e+06	2.99396e+06	2.35171e+06	2.22552e+06
M109T51_2	109.101	51.1397								2.08172e+06	2.26192e+06	2.40334e+06	1.03625e+06	2.79e+06	3.08611e+06	1.84899e+06	1.21314e+06	2.21836e+06	1.82352e+06	1.41689e+06	1.362e+06	1.60856e+06	1.61042e+06	1195797	2.46859e+06	1.37772e+06	1.30316e+06	1.79716e+06	1.52613e+06	1.51032e+06	2.10521e+06	2.53192e+06	1.92622e+06	7.43255e+06	6.74021e+06	6.7542e+06
M705T59_1	704.513	58.9079								2.32064e+06	2.67015e+06	3.11745e+06	1.25422e+06	3.72159e+06	3.78315e+06	4.28378e+06	174734	3.86543e+06	2.97525e+06	3.38623e+06	2.98237e+06	362779	6.17679e+06	3.71727e+06	4.10394e+06	2.49441e+06	4.84788e+06	3.58157e+06	2.05183e+06	12975.3	3.85337e+06	2.43535e+06	585205	2.8849e+06	2.9397e+06	2.47707e+06
M482T54	482.405	54.0347								529087	166900	707139	1.03563e+06	967582	1.08923e+06	752919	693617	1.56409e+06	836768	677483	871814	960659	921972	735058	1.58434e+06	698885	2.15518e+06	492111	680707	602577	797313	1.52452e+06	676938	3.24043e+06	2.8045e+06	2.83086e+06
M212T52	212.201	52.1326								391050	1.07084e+06	2.21228e+06	212098	2.01503e+06	1.58595e+06	763897	474031	435081	443169	358755	647938	672195	701892	554511	940234	508397	395661	649039	1.11489e+06	1.32654e+06	998240	1.57718e+06	1.32026e+06	1.86139e+06	1.6484e+06	1.34922e+06
M284T50	284.295	50.3409								802534	461817	805162	611081	410335	315586	548937	601969	420480	366029	404337	459475	756083	908493	717485	407671	559667	831600	454814	470724	578352	441278	525062	466326	1.13765e+06	479410	660084
M116T595	116.071	595.01								8.91857e+06	1.0628e+07	1.29853e+07	1.36708e+07	7.57198e+06	2.50071e+07	1.68458e+07	1.64316e+07	3.50455e+07	1.1558e+06	1.16463e+07	1.5216e+07	4.58855e+06	2.30966e+07	1.6424e+07	1.36638e+07	1.46658e+07	2.56338e+07	6.83875e+06	8.19584e+06	3.20453e+06	3.40062e+07	1.2194e+07	974077	4.02875e+07	2.51262e+07	4.01115e+07
M585T47_1	584.524	47.1363								685699	993021	1.32789e+06	772630	1.15489e+06	1.32308e+06	1.31544e+06	656307	443588	626797	1.07529e+06	1.14729e+06	334963	1.50381e+06	1.10464e+06	222872	1.09019e+06	1.44151e+06	1.27395e+06	1.3612e+06	357263	1.37449e+06	439436	421777	1.50835e+06	1.19195e+06	1.17362e+06
M867T605	866.981	605.429								2.26595e+07	2.52233e+07	1.39117e+07	3.30562e+07	3.514e+07	3.18133e+07	2.59165e+07	6.89289e+06	4.50663e+07	2.8933e+07	2.21574e+07	9.52112e+06	2.26128e+07	3.57619e+07	2.55296e+07	3.54479e+07	2.34695e+07	2.73872e+07	2.66601e+07	1.59576e+07	3.15779e+07	1.45487e+07	3.44085e+07	3.49054e+07	4.7987e+07	4.79867e+07	4.86658e+07
M558T51	558.379	50.9446								326282	381680	420581	6.47112e+06	398313	826725	536845	7.07215e+06	442165	9.08314e+06	566547	7.07967e+06	4.37851e+06	8.14793e+06	6.94708e+06	2.51812e+06	8.02407e+06	1.14225e+07	290916	569347	177927	983238	273698	238268	557786	276060	558295
M140T457	140.048	457.426								5.43035e+07	6.20447e+07	5.91426e+07	694824	373252	6.67774e+07	319356	385147	5.88078e+07	6.14628e+07	279500	6.11258e+07	5.81577e+07	5.62882e+07	438729	5.76178e+07	302816	309346	5.92458e+07	5.82919e+07	5.99655e+07	419079	254745	6.19205e+07	5.56459e+07	5.62792e+07	5.62836e+07
M140T458_2	140.002	457.686								9.44521e+07	1.02961e+08	9.49895e+07	6.08843e+07	9.49915e+07	4.52156e+07	2.32269e+07	4.36949e+07	9.38684e+07	5.74497e+07	9.36225e+07	1.03022e+08	9.91297e+07	1.02076e+08	1.02197e+08	9.74483e+07	9.78252e+07	9.85573e+07	1.00257e+08	9.81438e+07	5.14101e+07	1.00234e+08	1.04359e+08	9.78912e+07	8.98996e+07	9.15064e+07	8.99155e+07
M725T59	724.527	58.9453								4.27993e+06	4.70256e+06	3.63675e+06	5.06694e+06	3.87466e+06	4.18383e+06	4.30508e+06	4.6182e+06	4.25601e+06	4.41503e+06	4.19701e+06	4.79017e+06	4.88613e+06	4.12491e+06	4.08707e+06	4.70033e+06	4.45557e+06	4.38426e+06	3.78214e+06	4.37212e+06	4.56164e+06	4.32137e+06	5.12256e+06	4.25229e+06	3.82536e+06	3.31889e+06	3.77621e+06
M158T277	158.012	277.187								7.63098e+07	8.45723e+07	1.39091e+08	1.09269e+08	1.52556e+08	1.04072e+08	8.22831e+07	1.11282e+08	4.65424e+07	8.7691e+07	8.32676e+07	8.55299e+07	1.5474e+08	1.02108e+08	1.05867e+08	1.02421e+08	1.39082e+08	1.34388e+08	8.13537e+07	8.26148e+07	1.0603e+08	9.1286e+07	7.46384e+07	9.56845e+07	3.55394e+07	4.17302e+07	4.16985e+07
M691T255	690.506	254.691								1.84585e+06	2.01634e+06	1.86208e+06	1.79555e+06	2.14386e+06	2.03523e+06	2.01913e+06	1.363e+06	372965	1.69338e+06	2.00653e+06	2.08304e+06	1.10898e+06	1.90495e+06	2.11646e+06	268402	2.00027e+06	1.98726e+06	1.99887e+06	1.8092e+06	1.15526e+06	1.92787e+06	838661	1.19069e+06	1.56063e+06	870188	911857
M761T132	760.586	132.385								3.92159e+06	6.80427e+06	6.8512e+06	5.98929e+06	5.89246e+06	6.77332e+06	6.04931e+06	4.66906e+06	4.89354e+07	6.95354e+06	6.6633e+06	6.72096e+06	3.27979e+06	1.57881e+07	7.2129e+06	3.29092e+07	6.92051e+06	6.51294e+06	6.38788e+06	1.33835e+06	3.75816e+06	7.08085e+06	5.69292e+06	6.67928e+06	7.66814e+06	6.30991e+06	6.03307e+06
M149T51_2	149.133	50.6533								1.95457e+06	2.08984e+06	2.0005e+06	572995	2.72398e+06	2.89638e+06	1.93476e+06	661168	1.09034e+06	1.44574e+06	900813	720420	900864	1.04986e+06	681471	1.2334e+06	913780	329249	1.76507e+06	1.19172e+06	863689	2.06792e+06	1.89613e+06	1.40521e+06	3.48172e+06	3.72552e+06	2.85755e+06
M801T59	800.614	58.9306								2.72789e+06	2.54274e+06	2.20484e+06	2.24004e+06	2.65705e+06	2.47572e+06	2.19192e+06	1.86891e+06	2.68827e+06	2.49867e+06	2.33061e+06	2.37509e+06	1.65828e+06	3.19275e+06	2.39964e+06	434872	2.0579e+06	2.62284e+06	2.25973e+06	2.32332e+06	1.6258e+06	2.4388e+06	2.22248e+06	2.27634e+06	2.66736e+06	2.55106e+06	2.34469e+06
M140T418_1	140.002	418.328								7.81081e+07	8.8655e+07	8.7805e+07	9.1972e+07	8.4953e+07	9.2207e+07	8.58932e+07	8.61466e+07	3.27215e+07	8.78774e+07	7.79842e+07	2.83251e+07	7.99175e+07	9.10662e+07	9.33104e+07	6.46373e+07	5.92749e+07	7.18303e+07	8.84718e+07	7.20828e+07	8.21926e+07	7.88079e+07	3.94615e+07	8.35313e+07	3.65554e+07	3.74932e+07	3.75571e+07
M366T54	366.301	54.1874								383163	960182	4.71731e+06	297297	5.23034e+06	4.89106e+06	466819	812926	1.25572e+06	429597	244515	992962	1.91019e+06	1.6065e+06	1.23987e+06	4.1567e+06	838057	1284452	694133	1.66165e+06	1.70741e+06	1.30051e+06	3.3144e+06	2.26455e+06	5.66182e+06	4.63119e+06	5.4996e+06
M140T318	140.002	317.783								6.23471e+07	7.2502e+07	6.09326e+07	4.1874e+07	2.64287e+07	3.93737e+07	4.64645e+07	2.14025e+07	4.47691e+06	4.56258e+07	3.69552e+07	3.00516e+07	5.21086e+07	3.27565e+07	7.06994e+07	3.22261e+07	6.56143e+07	4.69751e+07	5.95511e+07	5.88287e+07	4.59521e+07	6.28109e+07	4.65957e+07	3.05155e+07	4.1507e+06	4.02392e+06	4.03003e+06
M175T1146	175.119	1145.53								3.67815e+07	3.56994e+07	6.26404e+07	3.65121e+07	3.3641e+07	1.31545e+07	4.51483e+07	4.36253e+07	1.86464e+07	3.41424e+07	2.14169e+07	8.21351e+06	1.15021e+07	5.61629e+07	4.05161e+07	105420317	9.05293e+06	1.43623e+07	6.01757e+06	5.68057e+07	3.96096e+06	1.44275e+07	5.69753e+07	2.49876e+07	1.33419e+08	1.3342e+08	1.38507e+08
M351T54_1	351.243	54.1747								1.33997e+06	1.53503e+06	1.15116e+06	683513	1.49361e+06	1.14716e+06	1.95295e+06	1.41891e+06	2.49341e+06	280249	1.43642e+06	1.78683e+06	206111	1.12166e+06	1.14416e+06	2.544e+06	649984	265764	977254	1.72321e+06	1.46821e+06	235649	1.32662e+06	1.27899e+06	1.29165e+06	1.10765e+06	1.09568e+06
M784T261	783.567	260.581								3.1744e+06	5.1429e+06	4.92171e+06	4.05818e+06	3.20894e+06	6.04327e+06	6.03236e+06	4.51658e+06	1.19656e+07	4.15479e+06	4.66367e+06	4.37908e+06	3.63278e+07	7.26211e+06	6.15191e+06	1.49229e+07	4.8532e+06	4.92096e+06	6.11643e+06	5.42644e+06	3.79865e+07	5.04e+06	2.94426e+06	3.18672e+06	1.11909e+07	1.26251e+07	1.25117e+07
M123T53	123.081	52.6465								4.03627e+06	4.7561e+06	3.78287e+06	3.79576e+06	3.364e+06	5.06486e+06	4.49476e+06	3.59323e+06	9.47748e+06	5.71834e+06	2.84076e+06	4.62949e+06	3.85971e+06	3.95252e+06	4.69164e+06	9.81604e+06	4.51259e+06	5.39034e+06	3.39458e+06	3.45344e+06	3.62802e+06	3.67213e+06	4.40007e+06	3.15927e+06	1.36883e+07	1.57516e+07	1.57331e+07
M761T171	760.586	171.046								5.62681e+06	5.42979e+06	4.68616e+06	5.52532e+06	4.6025e+06	5.19766e+06	4.10272e+06	5.74671e+06	2.8555e+06	6.13447e+06	3.28022e+06	4.52972e+06	3.36839e+06	5.89758e+06	3.07687e+06	3.29333e+06	5.58952e+06	3.65807e+06	574670	956981	5.78445e+06	4.69302e+06	5.87245e+06	6.00928e+06	7.85626e+06	5.41573e+06	7.47949e+06
M140T320	139.955	320.055								270001	444372	204883	196087	2.26971e+07	137951	3.59284e+07	4.58735e+07	2.58488e+06	181673	3.92758e+07	4.2639e+07	116795	2.35576e+07	172906	2.41549e+07	133626	234682	146101	241471	2.32391e+07	4.08867e+07	204930	134029	2.97939e+06	2.7012e+06	2.70688e+06
M759T96	758.57	96.2135								3.16405e+06	3.69909e+06	3.07497e+06	3.57948e+06	3.95459e+06	8.23444e+06	3.08905e+06	2.90587e+06	6.97099e+06	3.29527e+06	5.44963e+06	3.63169e+06	3.69689e+06	1.70073e+07	1.07949e+07	3.45064e+06	3.15193e+06	4.82035e+06	9.05235e+06	3.21087e+06	3.93421e+06	3.06337e+06	1.28154e+07	3.39652e+06	3.13414e+06	2.20906e+06	2.93607e+06
M792T334	791.562	334.4								2.75647e+06	3.23922e+06	6.04673e+06	2.49456e+06	2.9342e+06	4.20019e+06	3.95052e+06	2.9544e+06	1.4395e+06	2.68114e+06	3.28924e+06	4.41052e+06	1.47195e+06	3.64428e+06	4.3615e+06	1.6148e+06	2.94748e+06	4.09291e+06	3.7485e+06	4.21112e+06	1.68169e+06	4.50587e+06	1.27314e+06	2.15355e+06	6.0104e+06	5.16123e+06	4.31646e+06
M162T639_1	162.054	639.005								61813.2	53836.1	56295.8	7.41147e+06	122951	80045.5	74126.2	17078.6	233514	100836	24970.4	3.46982e+06	5.5896e+06	133060	59583.4	209871	1.20694e+07	9.84499e+06	104912	3.60154e+06	5.26502e+06	5.24517e+06	41855.3	9.24636e+06	241145	265523	246522
M118T447	118.087	447.026								1.63658e+07	1.7183e+07	5.2515e+07	5.4198e+07	2.64753e+07	5.27696e+07	5.3004e+07	4.24368e+07	2.41259e+07	4.17611e+07	1.81325e+07	6.98508e+07	2.01904e+07	5.89682e+06	4.3665e+07	2.072e+07	6.39791e+07	7.08849e+07	6.20316e+07	2.45359e+07	1.85091e+07	3.33091e+07	1.88835e+07	1.85206e+07	4.18287e+07	4.36123e+07	4.79149e+07
M140T458_1	139.955	457.95								6.62381e+07	317905	7.15801e+07	482722	574680	407635	190675	632767	6.97122e+07	7.3619e+07	330348	7.3551e+07	7.10974e+07	6.88371e+07	75441624	7.05246e+07	218796	385506	7.29353e+07	7.16552e+07	7.27529e+07	7.34815e+07	249459	678732	6.66329e+07	6.73716e+07	6.66438e+07
M398T52	398.241	52.0874								2.74956e+06	1.78186e+06	1.65678e+06	1.26163e+06	1.9821e+06	1.58328e+06	1.59744e+06	1.84997e+06	2.59281e+06	411231	1.65375e+06	818829	2.04521e+06	1.09981e+06	1.54517e+06	2.91018e+06	590336	499097	1.61562e+06	1.22736e+06	2.10753e+06	1.21636e+06	2.79796e+06	2.12154e+06	6.36163e+06	6.08373e+06	6.38598e+06
M733T96	732.553	96.3345								2.92983e+06	2.98228e+06	3.00244e+06	3.13836e+06	3.03801e+06	8.65732e+06	3.09107e+06	2.31805e+06	5.51455e+06	2.75504e+06	4.43005e+06	2.86836e+06	3.0625e+06	1.39793e+07	6.85049e+06	2.57261e+06	3.21403e+06	4.28252e+06	9.27439e+06	2.7562e+06	3.3043e+06	4.77037e+06	8.72105e+06	2.87008e+06	2.75756e+06	1.92501e+06	2.43245e+06
M70T490	70.0659	489.943								2.8682e+07	4.3555e+06	5.50181e+07	4.02815e+07	2.23175e+07	9.83266e+07	5.56625e+07	7.09989e+07	1.86148e+07	1.08111e+07	2.21746e+07	3.17183e+07	7.69194e+06	6.66106e+07	1.8486e+07	7.89165e+07	4.37227e+07	1.17152e+08	4.42716e+07	9.92447e+07	163277	1.37021e+08	3.98385e+07	1.61813e+07	2.73568e+07	2.74675e+07	2.51073e+07
M121T51	121.101	50.962								2.47026e+06	2.53198e+06	2.27325e+06	1.09419e+06	2.44717e+06	3.22712e+06	2.43174e+06	1.10746e+06	2.90212e+06	1.72141e+06	1.55164e+06	1.37529e+06	1.79935e+06	1.57699e+06	1.39935e+06	2.79941e+06	1.49187e+06	1.64287e+06	2.12079e+06	1.6883e+06	1.60805e+06	2.49758e+06	2.47301e+06	2.03874e+06	6.45839e+06	6.23937e+06	6.24085e+06
M127T478	127.098	478.134								1.13137e+07	1.59085e+07	5.03589e+06	4.51823e+06	1.77057e+07	1.4591e+07	7.51365e+06	3.63865e+07	1.79414e+07	1.12352e+07	9.19397e+06	2.61539e+07	5.99624e+06	1.97183e+07	1.78068e+07	8.68074e+06	2.08166e+07	3.95563e+07	1.24728e+07	4.45693e+07	3.60276e+06	5.54589e+07	2.138e+07	5.66117e+06	3.06682e+07	3.02256e+07	3.02193e+07
M107T52	107.086	52.3632								1.91291e+06	2.95561e+06	2.18591e+06	3.86524e+06	2.17136e+06	2.56432e+06	5.62054e+06	1.57449e+06	5.43085e+06	2.3509e+06	1.67069e+06	3.03006e+06	2.17662e+06	1.79218e+06	1.63876e+06	5.77093e+06	2.02401e+06	1.94761e+06	1.95478e+06	4.67881e+06	1.64002e+06	2.01588e+06	2.65342e+06	1.94021e+06	8.16624e+06	7.77309e+06	7.63245e+06
M691T58	690.546	58.4835								2.18486e+06	2.68351e+06	2.12499e+06	1.56282e+06	1.86373e+06	2.70423e+06	2.14245e+06	1.96916e+06	2.51805e+06	2.0525e+06	1.68485e+06	2.31743e+06	1.49096e+06	3.10246e+06	2.02209e+06	1.42849e+06	1.86154e+06	2.34e+06	2.78734e+06	3.18849e+06	1.11492e+06	1.99601e+06	2.30772e+06	1.72333e+06	2.10935e+06	2.07383e+06	2.40799e+06
M184T973	184.073	973.439								3.19083e+06	3.42204e+06	2.24116e+06	2.01286e+06	3.87627e+06	4.17893e+06	4.29075e+06	1.28699e+06	3.70084e+07	3.53854e+06	2.23015e+06	1.74048e+06	1.64588e+06	8.50725e+06	3.70167e+06	2.57134e+07	3.03224e+06	2.61883e+06	3.00157e+06	1.8094e+06	1.22542e+06	1.99273e+06	1.98644e+06	4.0498e+06	2.34593e+07	2.42345e+07	2.42344e+07
M513T47	513.35	46.6516								887893	841929	836101	797867	806835	835216	830580	856959	417725	843325	836338	892565	941904	841293	915845	1.00179e+06	871463	898435	923657	784608	749706	929425	799401	823510	1.15435e+06	877145	857244
M118T535_1	118.05	534.88								217926	272274	377798	232930	351852	278756	270788	2.78432e+07	388786	291685	511451	3.06657e+07	171650	343300	338849	578836	277010	584915	304829	3.34353e+07	2.57337e+07	703104	302020	218734	543193	622296	545307
M158T394	158.129	394.351								4.01263e+06	1.07619e+07	7.3344e+07	1.7894e+07	1.28664e+07	4.47751e+07	1.23218e+07	2.68038e+07	2.90961e+06	7.29576e+06	5.66552e+06	2.46331e+07	1.1025e+06	2.33947e+07	1.6027e+07	2.40127e+07	1.65264e+07	4.95226e+07	1.71008e+07	3.91311e+07	1.53473e+06	6.68105e+07	2.47623e+07	1.8635e+06	2.76928e+07	2.78141e+07	2.82948e+07
M363T39	363.172	38.9155								513660	666691	517537	626964	565785	611611	661405	469652	1.15214e+06	651568	601075	632663	596246	576580	637974	1.21282e+06	643877	617357	424427	563491	538887	511109	707546	477525	1.17002e+06	898114	928569
M73T57	73.0655	56.629								1.12222e+06	1.40504e+06	995152	1.29467e+06	1.1465e+06	1.38392e+06	1.5807e+06	895974	4.58902e+06	988375	1.09373e+06	1.03301e+06	1.3383e+06	1.11647e+06	969419	3.47222e+06	917066	1.37999e+06	1.65345e+06	1.32236e+06	1.25142e+06	1.6097e+06	1.41778e+06	1.06151e+06	6.83724e+06	7.05584e+06	6.84201e+06
M99T243	98.9845	243.192								6.83154e+06	1.97989e+06	1.65358e+06	1.83695e+06	8.25068e+06	2.68083e+06	2.558e+06	1.24719e+06	1.99032e+06	5.52499e+06	2.21676e+06	576475	1.38388e+06	3.10111e+06	2.23863e+06	1.84372e+06	2.2255e+06	6.42263e+06	1.97356e+06	4.3463e+06	1.35288e+06	3.43856e+06	1.05203e+06	9.57826e+06	2.18103e+06	1.51462e+06	1.91953e+06
M544T262	544.339	261.805								61707.8	103174	32983.5	156059	51185.3	125706	65357.5	14055	3972.69	30511.5	114181	73652.4	18143.5	126329	111076	22221.4	30607	36115.1	141200	55047.3	9619.24	67688.1	305271	55459.7	4.30065e+06	3.55915e+06	1.45401e+06
M701T121	700.572	120.531								4.92491e+06	4.92024e+06	6.41956e+06	5.28999e+06	4.91249e+06	4.90812e+06	4.8392e+06	4.77399e+06	1.39852e+06	4.82902e+06	5.22429e+06	4.85992e+06	5.20192e+06	4.94565e+06	4.84847e+06	929442	5.04122e+06	4.72574e+06	5.48229e+06	4.91267e+06	5.18687e+06	5.14391e+06	1.58777e+06	5.11124e+06	3.99474e+06	3.13534e+06	2.79528e+06
M767T60	766.531	60.1437								3.05045e+06	2.98119e+06	3.36777e+06	3.25791e+06	3.77453e+06	3.70582e+06	3.42008e+06	3.99578e+06	3.97221e+06	3.35185e+06	3.31148e+06	2.9551e+06	3.99766e+06	3.88583e+06	3.51817e+06	2.75681e+06	3.50698e+06	3.54473e+06	3.25357e+06	3.21611e+06	4.01206e+06	3.31374e+06	4.45492e+06	3.74899e+06	3.38726e+06	2.88277e+06	2.89179e+06
M287T49	287.204	49.2376								1.27926e+06	1.57078e+06	1.42712e+06	3.201e+06	1.4035e+06	1.23865e+06	1.40879e+06	2.66261e+06	6.93311e+06	2.82228e+06	1.55336e+06	2.33837e+06	2.37051e+06	1.86972e+06	2.26594e+06	5.15622e+06	2.11528e+06	2.28075e+06	1.35253e+06	1.29989e+06	1.49814e+06	1.39613e+06	2.1943e+06	1.48104e+06	2.08234e+06	2.14719e+06	2.14654e+06
M800T62	799.668	61.771								508809	677294	815167	377428	343125	510291	543234	497260	106591	496075	408688	761850	343578	237486	766317	79398.9	563779	667819	639307	757040	257233	813665	11888.2	364817	1.41764e+06	553896	979241
M748T226	747.563	226.19								1.58531e+06	2.26614e+06	2.05443e+06	1.64053e+06	1.5627e+06	1.78739e+06	1.5583e+06	1.66923e+06	618482	1.99348e+06	1.74027e+06	1.71583e+06	1.19104e+06	1.8747e+06	2.12033e+06	553987	1.78636e+06	1.57104e+06	2.4332e+06	1.6979e+06	1.05988e+06	2.05131e+06	1.19236e+06	1.81761e+06	3.78536e+06	2.52936e+06	2.70917e+06
M687T47	686.571	46.5951								1.80945e+06	2.42564e+06	2.37538e+06	2.46897e+06	2.32141e+06	2.29317e+06	2.36773e+06	2.65872e+06	590485	1.75401e+06	2.20289e+06	2.39038e+06	1.17277e+06	2.30087e+06	2.1857e+06	444330	2.36513e+06	2.52768e+06	2.25499e+06	2.61189e+06	1.36625e+06	2.39213e+06	2.33095e+06	1.49049e+06	2.37169e+06	1.99795e+06	1.76897e+06
M70T556_1	70.0659	555.994								4.25264e+06	5.18009e+06	1.63426e+07	6.69332e+06	8.95513e+06	1.3625e+07	8.87707e+06	1.02351e+07	1.78064e+07	5.11731e+06	5.93908e+06	8.04662e+06	1.84435e+06	1.26716e+07	7.19907e+06	2.44426e+07	6.89228e+06	1.41246e+07	8.34078e+06	1.16358e+07	1.60688e+06	1.70896e+07	8.81857e+06	2.64731e+06	2.12275e+07	2.40447e+07	2.12864e+07
M325T78	325.237	77.8563								317179	495749	443018	351654	787439	256949	296866	192968	91997.5	552736	174389	396004	362626	258285	230042	8141.75	258687	363715	127016	198434	555031	251736	414861	550893	4.55251e+06	4.55247e+06	4.47962e+06
M136T416	136.062	416.332								4.40295e+07	7.52426e+07	9.22941e+06	2.35124e+07	7.41058e+07	1.56645e+07	8.52751e+07	1.27497e+07	3.55096e+07	1.11762e+08	1.69313e+07	4.09721e+06	8.42683e+06	1.07796e+07	1.7483e+07	1.04094e+08	7.30108e+07	1.68256e+07	4.50104e+07	1.60535e+07	2.04841e+07	2.23163e+07	1.75948e+07	7.19143e+06	1.28598e+08	127668003	1.03161e+08
M635T51	634.613	50.5887								1.59626e+06	1.92982e+06	2.91143e+06	927705	1.31186e+06	2.73377e+06	2.68833e+06	1.30787e+06	566511	1.05314e+06	1.31041e+06	1.45105e+06	632324	1.6688e+06	1.49439e+06	190778	1.72296e+06	1.72919e+06	2.37933e+06	1.87948e+06	996896	2.45564e+06	66572.5	958288	1.88584e+06	1.33418e+06	1.41746e+06
M326T236	326.378	236.22								2.32206e+06	3.70707e+06	8.85625e+06	911862	676073	908736	508451	10316064	1.28505e+06	599702	5.25898e+06	4.87886e+06	1.69459e+06	330460	268072	1.05017e+06	800383	507789	330818	1.85888e+06	3.41005e+06	2.03546e+06	137600	502326		703276	709217
M789T96	788.615	95.6852								5.54915e+06	6.20451e+06	6.03825e+06	5.52564e+06	5.21378e+06	6.12513e+06	5.23648e+06	6.58983e+06	4.63163e+06	5.64229e+06	5.3266e+06	6.18467e+06	4.14487e+06	2.16528e+07	6.35959e+06	7.46202e+06	5.27444e+06	4.63581e+06	6.65069e+06	5.44911e+06	5.08374e+06	5.62639e+06	6.5062e+06	5.91192e+06	5.68102e+06	3.91633e+06	5.34012e+06
M648T46_1	647.58	46.0953								705677	623189	598976	1.46269e+06	835002	695049	795668	435111	150279	613028	734352	478319	832308	761935	673320	185785	596890	549374	666888	564069	563802	511905	204523	508995	462657	358369	377394
M802T604	802.018	604.453								1.38668e+06	929488	189995	2.86171e+06	4311436	3.27591e+06	2.0358e+06	2.24495e+06	1.38313e+07	3.11271e+06	1.41624e+06	1.262e+06	1.21953e+06	5.22726e+06	1.46838e+06	5.33672e+06	295556	2.67923e+06	2.09363e+06	1.06903e+06	4.05231e+06	79740.3	3.68662e+06	4.83065e+06	1.43226e+07	1.45397e+07	1.45376e+07
M81T51	81.0704	51.1639								873365	1.61466e+06	861014	1.37923e+06	1.02127e+06	959192	1.04844e+06	995189	912850	901238	1.16723e+06	1.1795e+06	758252	1.16547e+06	1.39304e+06	1.25542e+06	1.40382e+06	1.17603e+06	1.42949e+06	919229	741019	1.19286e+06	1.24247e+06	764595	1.939e+06	1.48494e+06	1.46183e+06
M650T62	650.438	61.6282								140706	321220	172477	565394	283323	226770	112613	414180	582735	142518	140614	376211	165102	58481	264464	1.04358e+06	272205	232770	181160	424601	270638	446071	786423	252940	2.15148e+06	1.68015e+06	1.65156e+06
M237T545_2	236.944	544.975								233089	260629	542073	136402	211669	220667	96425.2	159699	1.18536e+07	272014	133561	462898	265588	70955.3	267900	4.6081e+06	142918	1.20123e+06	1.22998e+06	552886	133747	183504	87941.6	201489	1.24018e+07	1.30664e+07	1.30626e+07
M147T51	147.117	50.5628								1.79906e+06	1.73131e+06	1.93064e+06	476437	2.11919e+06	2.64473e+06	1.78144e+06	584225	748709	1.29275e+06	790498	702556	957905	1.19794e+06	785824	634194	1.08646e+06	858379	1.57126e+06	1.07493e+06	788807	1.80942e+06	1.78519e+06	1.35917e+06	3.22035e+06	2.8936e+06	2.89617e+06
M244T201	244.264	200.966								491881	657212	597122	615907	1.79522e+06	498812	774712	534310	257806	425339	626481	527601	415215	734634	446049	508963	698116	799626	548366	757239	468597	757337	669406	514929	537653	313412	294214
M296T707	296.066	706.913								2.77877e+06	4.71144e+06	5.97735e+06	5.45591e+06	1.01274e+07	7.86529e+06	4.44387e+06	2.3836e+06	1.20072e+07	3.13411e+06	4.48795e+06	4.26465e+06	1.3839e+06	7.17652e+06	4.58856e+06	1.75899e+07	4.03337e+06	8.49944e+06	7.11414e+06	4.01917e+06	1.16479e+06	5.34479e+06	6.60854e+06	2.34057e+06	2.15779e+07	2.03919e+07	2.04113e+07
M330T51	330.227	51.1991								2.25115e+06	2.51167e+06	1.64277e+06	1.87554e+06	1.28608e+06	2.88491e+06	2.05473e+06	1.4709e+06	6.71059e+06	858545	1.81722e+06	1.13543e+06	636895	948262	829055	4.81577e+06	871954	523329	1.49018e+06	2.73325e+06	1.40364e+06	3.56921e+06	1.36475e+06	1.38421e+06	6.17512e+06	6.56416e+06	6.56101e+06
M99T419	99.0035	419.011								8.10112e+07	734630	8.8534e+07	866470	825213	251329	946980	9.24241e+07	588494	9.64726e+07	744092	961835	871834	322143	753683	373298	895336	953662	708664	9.6557e+07	1.15109e+06	624945	479241	9.63974e+07	463243	548045	467655
M130T714	130.05	713.523								221700	319447	400404	1.00078e+06	4.49441e+07	5.10008e+06	5.08045e+06	1.70599e+06	1.21056e+07	4.82775e+06	6.63247e+06	2.05785e+06	2.07891e+06	1.00578e+07	5.34774e+06	6.5004e+07	4.05662e+06	3.91802e+06	6.43988e+06	2.86135e+06	2.94826e+06	2.88513e+06	7.92816e+06	4.25801e+06	2.58672e+07	2.75386e+07	2.84092e+07
M152T468	152.057	467.987								5.52781e+06	4.01484e+06	1.78929e+06	938368	4.94019e+06	5.75379e+06	8.14294e+06	302245	2.50329e+07	5.31287e+06	5.08032e+06	2.40926e+06	2.30468e+06	1.50318e+07	5.98987e+06	3.13112e+07	3.81175e+06	1.30423e+06	5.42146e+06	842879	965348	1.10538e+06	1.12509e+06	2.67472e+06	16630670	1.65452e+07	1.67183e+07
M140T529_2	140.002	529.366								3.97409e+07	4.63943e+07	4.2747e+07	4.2538e+07	6.23769e+06	4.65453e+07	4.41539e+07	1.96162e+07	4.43311e+07	4.36345e+07	4.12001e+07	4.60333e+07	4.13584e+07	3.17422e+07	40852661	4.11547e+07	4.34838e+07	4.52236e+07	4.04434e+07	4.29935e+07	4.17518e+07	4.46807e+07	4.08565e+07	4.56658e+07	4.06565e+07	3.8814e+07	4.06622e+07
M286T100	286.31	100.387								203706	87616	185122	253844	179879	134812	141612	115595	51490.9	224356	149112	144095	291335	221582	269562	245820	248390	201200	156125	157580	148854	148474	245904	111202	5.61038e+06	3.79927e+06	3.99192e+06
M255T85	255.159	84.7493								1.04045e+06	1.16913e+06	1.56131e+06	806776	553547	1.11292e+06	2.04781e+06	609701	810743	1.79051e+06	634652	1.40895e+06	753370	887044	928789	1.62572e+06	1.35984e+06	2.95923e+06	741108	1.07287e+06	722406	1.48677e+06	979485	576009	786297	790537	1.26888e+06
M285T48	285.242	48.0159								630787	738668	823966	589655	953140	832726	867438	583035	409061	575396	881953	817739	481397	768015	822601	298469	846009	859724	840353	901568	447400	866849	337793	442255	1.05527e+06	873540	804933
M285T47	285.222	46.987								52563	324235	138056	75194.2	394867	89172.3	84992.6	57495.9	159892	45970	78339.7	385570	228226	120898	51425.6	123487	354159	113045	150575	54653.3	47985.2	144538	38277.7	57125	913056	345226	689428
M795T222	794.561	222.126								481020	684150	761234	616892	542510	977198	770415	592927	57400.1	540171	1.21306e+06	674014	321504	1.08547e+06	1.04118e+06	83019.4	786378	705943	800669	696597	221345	685893	1.03323e+06	825807	1.36202e+06	836375	901173
M118T504	118.087	503.907								3.9432e+07	3.7155e+07	3.47304e+07	3.44359e+07	4.19668e+07	4.00177e+07	3.61707e+07	3.07236e+07	3.93623e+07	2.76917e+07	3.68135e+07	3.32297e+07	3.39004e+07	4.32264e+07	3.85828e+07	5.4505e+07	3.77507e+07	3.7362e+07	4.10441e+07	3.30637e+07	3.13256e+07	3.32034e+07	3.42449e+07	3.71294e+07	4.2379e+07	4.24948e+07	5.11539e+07
M438T53	438.379	53.0896								735536	228819	358463	663505	693890	939861	571345	730889	1.6981e+06	726797	584133	528921	732139	725244	273508	1.33984e+06	566369	1.42675e+06	480076	579257	528715	608018	1.13738e+06	610358	2.52981e+06	2.15035e+06	2.16072e+06
M105T52	105.07	51.5235								2.21543e+06	2.6703e+06	2.59839e+06	5.59758e+06	2.82935e+06	3.65462e+06	2.82549e+06	4.71879e+06	5.14122e+06	6.25211e+06	2.00779e+06	4.34669e+06	4.35205e+06	4.82831e+06	4.96914e+06	6.33241e+06	5.55221e+06	7.08818e+06	2.48216e+06	2.61779e+06	1.95518e+06	2.92245e+06	2.86664e+06	2.39933e+06	7.75271e+06	7.02331e+06	7.01924e+06
M230T117	230.248	117.11								883666	933809	900762	965342	968699	742064	708735	914551	871792	798627	777427	538733	813030	732800	803583	849590	841414	794116	765941	750085	761145	776526	803429	807365	1.09624e+07	9.29908e+06	9.17086e+06
M447T49	447.382	48.6744								433951	491946	398666	500965	540756	420192	388522	456569	68743.3	419249	447458	434747	217231	478101	343059	486140	436165	415757	445132	372270	391512	402515	578662	410433	641552	480915	424702
M262T920	262.051	920.009								94115.1	561055	1.31594e+06	459410	1.42668e+06	873292	3.72435e+06	881993	9.81138e+07	3.75836e+06	468467	550454	998365	8.86184e+06	3.79472e+06	1.79971e+07	3.04083e+06	3.00486e+06	6.4037e+06	444626	1.67781e+06	1.88125e+06	776462	4.58178e+06	6.33779e+07	9.25614e+07	9.23538e+07
M388T71	388.342	71.4976								277309	566921	371829	645196	509664	579312	147537	185965	1.54976e+06	299166	233537	151303	376991	505946	266442	565267	314316	345643	490381	189837	349836	275757	359281	636403	2.10248e+06	1.77671e+06	1.78183e+06
M108T87	108.056	87.4763								3.49497e+06	4.36007e+06	1.06875e+07	5.81663e+06	8.12455e+06	9.5663e+06	7.06645e+06	4.72825e+06	1.99243e+07	5.03653e+06	4.74868e+06	6.19724e+06	2.00556e+06	8.24349e+06	5.47312e+06	3.00149e+07	5.45161e+06	8.95148e+06	6.56749e+06	6.00199e+06	1.63452e+06	8.98416e+06	8.15333e+06	3.4627e+06	2.3197e+07	2.3261e+07	2.52021e+07
M359T53	359.258	52.614								2.27285e+06	1.19874e+06	1.91523e+06	1.04917e+06	1.26872e+06	1.64215e+06	1.35037e+06	1.69449e+06	531382	1.23048e+06	1.1063e+06	1.11933e+06	1.34115e+06	1.69618e+06	1.37995e+06	1.76062e+06	1.55422e+06	1.58402e+06	1.93652e+06	1.69312e+06	2.84045e+06	1.46641e+06	1.53081e+06	2.51684e+06	3.03206e+06	2.38389e+06	2.34337e+06
M319T49	319.19	48.7221								669739	902367	572444	3.57218e+06	671009	896531	1.04026e+06	3.36593e+06	1.05044e+06	3.63749e+06	1.22186e+06	3.35169e+06	2.57569e+06	3.26031e+06	3.15898e+06	3.37146e+06	3.60173e+06	4.92039e+06	815739	1.00275e+06	643097	773214	1.06549e+06	510127	1.16431e+06	996361	982739
M360T56	360.238	55.6172								910672	1.35155e+06	932596	47307	653400	1.37462e+06	962354	32152.5	3.62857e+06	53280.5	1.02151e+06	141493	53423.6	638731	91084.6	2.84681e+06	43982.7	1.00633e+06	655282	60892.3	594048	1.59622e+06	946689	717332	5.26086e+06	3.9393e+06	5.25794e+06
M239T53	239.089	52.5282								1.66773e+06	1.64868e+06	2.10134e+06	1.47012e+06	1.19835e+06	1.85963e+06	1.95594e+06	952828	4.52556e+06	356143	1.41996e+06	1.53181e+06	451917	1.07228e+06	358926	3.80201e+06	1.10366e+06	845585	967063	2.01383e+06	2.10399e+06	1.41764e+06	1.80242e+06	2.29688e+06	3.84219e+06	4.61011e+06	4.30234e+06
M254T54	254.248	53.5773								3.43565e+06	3.92896e+06	785563	974668	1.27086e+06	1.40686e+06	4.93686e+06	1.578e+06	1.25256e+06	3.99161e+06	561607	989058	1.80176e+06	1.03349e+06	751823	4.81007e+06	1.99016e+06	668209	2.3498e+06	468903	1.4769e+06	549865	680258	931848	3.26534e+06	2.47063e+06	2.12755e+06
M406T684	406.132	684.116								3.72542e+06	3.51184e+06	3.707e+06	1.48792e+06	3.01735e+06	3.78241e+06	4.02331e+06	1.83278e+06	2.30165e+07	3.72927e+06	1.63116e+06	3.41689e+06	1.34467e+06	6.84525e+06	3.28268e+06	3.76784e+07	3.20624e+06	3.09978e+06	9.60949e+06	5.92665e+06	600486	3.08264e+06	1.78371e+06	1.98874e+06	2.94891e+07	3.01551e+07	2.99419e+07
M665T254	664.528	253.707								1.14425e+06	949513	1.71197e+06	1.15498e+06	954703	818668	1.12873e+06	1.62113e+06	238361	1.15956e+06	1.30795e+06	848159	1.40775e+06	1.4133e+06	1.12539e+06	267424	1.00016e+06	768210	1.1343e+06	1.72112e+06	1.79833e+06	1.47942e+06	1.16019e+06	1.28199e+06	1.33344e+06	848420	812130
M158T319	158.013	318.547								4.22013e+07	6.27416e+07	9.15344e+07	4.12885e+07	2.73258e+07	3.98004e+07	4.98476e+07	7.6983e+07	1.9588e+07	3.43911e+07	2.63761e+07	3.26819e+07	7.94074e+07	3.25103e+07	5.8287e+07	3.39351e+07	6.5875e+07	5.11191e+07	7.59219e+07	6.04723e+07	3.0879e+07	5.77382e+07	4.95057e+07	2.89285e+07	1.03466e+07	1.67257e+07	1.68999e+07
M199T47	199.169	46.9248								356872	331903	536766	374088	428200	311127	371032	410686	485617	389659	364182	421314	488333	391481	371515	463765	424319	347721	257861	392094	419865	293886	388857	400140	680742	512199	507778
M124T78	124.076	78.0545								22970	6.83599e+06	6.6297e+06	7.07578e+06	6.7471e+06	5.57561e+06	189835	5.01816e+06	622319	5.6127e+06	5.40142e+06	5.33363e+06	5.46349e+06	5.49885e+06	5.56969e+06	308319	379645	378402	418171	5.1133e+06	5.19267e+06	372439	5.98637e+06	421631	1.71689e+07	1.85391e+07	1.7135e+07
M132T469_1	132.059	468.582								1.02214e+07	1.05869e+07	202670	1.43246e+07	118796	164876	108287	57062.5	510543	1.09537e+07	9.72588e+06	30349.2	3.26126e+06	2.25254e+07	26374.4	865047	1.17606e+07	168230	1.67865e+07	150235	4.15267e+06	216844	43522.3	6.07453e+06	869493	801309	866818
M604T249	603.534	248.547								1.29721e+06	1.28549e+06	1.29616e+06	1.22558e+06	1.25194e+06	1.12072e+06	1.28343e+06	1.15777e+06	497330	1.21406e+06	1.29535e+06	1.20338e+06	413144	1.00663e+06	1.44894e+06	354481	1.33596e+06	1.30386e+06	1.21067e+06	1.31586e+06	1.12436e+06	1.26608e+06	593338	1.10009e+06	1.65485e+06	1.10309e+06	871118
M136T383	136.062	382.923								8.75259e+06	1.47657e+07	5.47728e+06	9.20454e+06	2.84233e+07	1.18104e+07	2.75954e+07	3.18971e+06	1.00776e+08	2.43103e+07	1.01959e+07	8.25033e+06	376630	5.43315e+07	2.17577e+07	4.62517e+07	1.56291e+07	2.11959e+07	2.02796e+07	5.94837e+06	1.13055e+07	6.18946e+06	8.77799e+06	2.48984e+07	3.26697e+07	3.37748e+07	3.37701e+07
M666T46	666.464	45.7787								678522	725070	987051	1.07543e+06	988087	1.07751e+06	1.15517e+06	1.07262e+06	286282	1.00602e+06	1.08426e+06	939712	787739	804707	903000	196998	1.0166e+06	1.16121e+06	997196	1.14886e+06	1.01471e+06	1.11933e+06	739435	651388	927544	588206	651306
M515T47_1	515.329	47.0866								1.02551e+06	950933	1.06712e+06	975958	929845	954898	951355	892341	600189	1.06384e+06	1.00618e+06	862356	499387	857521	1.01978e+06	964262	985797	986812	678414	931368	949005	1.09239e+06	997789	985728	1.00835e+06	1.01087e+06	751602
M146T63	146.06	63.2144								411291	426539	649869	374338	1.67004e+06	282010	2.25147e+06	993369	1.4887e+06	428732	382900	531602	272931	2.60762e+06	304705	2.1287e+06	325045	476995	292405	1.10248e+06	555498	663351	988375	346142	2.30683e+06	2.95929e+06	2.96059e+06
M777T59_1	776.551	58.9136								3.53906e+06	3.48906e+06	3.25801e+06	2.73711e+06	3.01505e+06	2.9393e+06	3.25957e+06	2.6751e+06	3.03314e+06	3.05884e+06	2.99738e+06	3.13337e+06	2.62117e+06	3.49207e+06	3.05806e+06	3.50883e+06	2.76168e+06	2.80496e+06	3.0959e+06	3.13322e+06	2.61648e+06	2.95975e+06	2.79929e+06	2.93281e+06	3.18085e+06	2.76656e+06	2.96184e+06
M559T368	559.151	367.533								3.89923e+06	1.51814e+06	238717	89358.3	2.7029e+06	2.58068e+06	6.08926e+06	291646	2.09291e+07	2.6669e+06	2.35975e+06	494915	608743	9.62557e+06	1.97819e+06	2.81052e+07	842586	159454	2.83214e+06	31887.1	119981	51548.2	17558.3	870531	1.41433e+07	1.33664e+07	1.34649e+07
M310T51	310.31	51.3289								1.43105e+06	1.67515e+06	1.21913e+06	387688	1.11822e+06	1.30401e+06	1.43925e+06	1.09145e+06	403570	764738	1.19297e+06	1.34629e+06	774047	836242	511868	467991	977414	573310	1.2355e+06	851601	1.19555e+06	1.2871e+06	1.08789e+06	3.52331e+06	1.21585e+06	1.05871e+06	836500
M602T47	601.519	46.6547								975208	1.45873e+06	1.45691e+06	1.16049e+06	1.55188e+06	1.43889e+06	1.48961e+06	1.3258e+06	402355	1.227e+06	1.2203e+06	1.24299e+06	627685	1.3022e+06	1.45726e+06	220990	1.39802e+06	1.2508e+06	1.33456e+06	1.72597e+06	990006	1.43966e+06	1.60904e+06	1.22696e+06	1.47413e+06	1.03248e+06	1.00156e+06
M158T318	157.975	318.099								1.15872e+06	1.35452e+06	1.20664e+06	772212	931126	1.07512e+06	1.22374e+06	2.12817e+06	1.87097e+06	1.23018e+06	1.21709e+06	3.34501e+07	2.27537e+06	869259	1.68979e+06	1.3297e+06	1.90587e+06	1.63873e+06	1.57623e+06	1.99348e+06	1.28977e+06	2.87384e+06	1.36809e+06	1.0597e+06	2.00765e+06	1.87896e+06	1.87729e+06
M607T46	607.391	46.0565								621574	653382	638578	634206	668198	799264	670099	1.04611e+06	247317	531565	569231	815018	1.10659e+06	705523	1.00309e+06	257777	910573	605340	762636	1.12859e+06	1.05285e+06	969589	1.02102e+06	899191	1.18054e+06	874155	782823
M371T322	371.315	322.081								3.34118e+06	146509	6.02406e+06	2.05296e+06	2.49334e+06	3.09934e+06	1.62708e+06	7.44033e+06	1.09047e+06	1.13529e+06	3.72001e+06	6.08563e+06	3.26393e+06	2.5425e+06	1.28366e+06	1.25129e+06	1.81726e+06	3.27675e+06	934327	6.12132e+06	2.85657e+06	6.15026e+06	1.57023e+06	2.7222e+06	2.0676e+06	1.84549e+06	1.84054e+06
M140T420	139.955	419.662								5.18425e+07	362022	58436073	6.3662e+07	6.20143e+07	582887	6.00452e+07	5.94448e+07	246238	197645	300899	5.88496e+07	5.93834e+07	439186	428039	422492	6.05191e+07	474187	6.07031e+07	6.05198e+07	5.89674e+07	6.28943e+07	6.58731e+07	6.08984e+07	299288	306076	332933
M430T48	430.377	47.6744								446713	382641	434599	384493	520037	427135	476403	342227	56284.6	441672	425242	333053	303184	423033	389549	250036	373478	442559	432000	468718	456674	401354	496945	327793	553715	311065	295893
M75T364	75.1004	364.106								1.94798e+07	8.2229e+06	6.77979e+07	6.56136e+07	5.32404e+07	6.46369e+07	5.77292e+07	1.59392e+07	5.64567e+07	1.25778e+07	6.49878e+07	1.03272e+07	6.30908e+07	4.53758e+06	7.2894e+06	6.18186e+07	6.43577e+07	6.443e+07	6.41649e+07	1.21057e+07	6.92404e+07	2.10647e+07	5.65845e+07	5.37486e+06	3.6571e+07	3.3519e+07	4.67117e+07
M665T59	664.527	58.6709								682168	706675	1.39228e+06	607059	651583	861760	934397	1.67974e+06	898891	873343	717147	272109	794035	1.23452e+06	877138	653704	891312	483699	1.08816e+06	1.18575e+06	644057	304569	1.11243e+06	880773	464783	378913	373667
M351T54_3	351.309	53.6507								284712	133868	2.14008e+06	78456	2.30934e+06	1.93082e+06	347994	312462	183474	158925	149295	260273	503578	593981	404755	1.72373e+06	258685	334838	444839	690414	888424	186103	1.29484e+06	1.15147e+06	1.60298e+06	1.9372e+06	1.04912e+06
M147T50	147.08	50.2215								382285	355285	398578	2.37616e+06	867308	699381	864751	3.2407e+06	1.1601e+06	3.48121e+06	398240	2.19386e+06	2.1571e+06	2.64034e+06	2.62966e+06	2.13843e+06	2.88833e+06	4.26139e+06	490609	2.50242e+06	350809	695042	905273	685042	1.23708e+06	1.00471e+06	1.24244e+06
M127T52	127.076	51.6129								760347	658515	89613.1	4.19757e+06	778640	861362	466627	3.056e+06	1.38394e+06	5.04186e+06	620872	4.22117e+06	3.32365e+06	3.81159e+06	3.6376e+06	3.4221e+06	3.21652e+06	5.99358e+06	534207	477208	524843	1.16165e+06	906210	628601	1.76981e+06	1.68423e+06	1.67971e+06
M300T63	300.29	63.3876								2.40843e+06	1.70689e+06	1.74773e+06	1.67685e+06	1.62378e+06	4.89892e+06	2.24662e+06	589151	3.12543e+06	1.90493e+06	1.62293e+06	1.63749e+06	171967	1.58541e+06	2.36462e+06	2.4403e+06	1.7877e+06	2.85834e+06	2.82687e+06	1.65564e+06	1.52494e+06	1.67476e+06	1.18523e+06	2.11248e+06	3.50729e+06	2.95821e+06	2.96851e+06
M204T823	204.087	822.525								272733	137068	43582.7	52012.4	506206	100273	372664	22012.7	8.29319e+06	292008	316502	21686.2	80649	541835	166087	3.55628e+06	95757	40564.5	176820	68921.2	31507.3	90398.1	89959.1	180154	652361	635833	652389
M130T529	130.098	529.447								6.78065e+06	1.32238e+07	3.68623e+07	1.17889e+07	4.87407e+06	1.69387e+07	3.1155e+06	2.56687e+07	3.32971e+07	4.93671e+06	625669	1.84499e+07	4.3351e+06	1.61151e+07	1.45109e+07	2.87425e+07	15146269	2.45973e+07	2.58344e+06	3.31763e+07	4.02584e+06	4.41323e+07	1.80051e+07	3.68599e+06	6.15743e+07	6.1162e+07	6.15745e+07
M840T58	839.633	58.1848								1.61732e+06	1.69239e+06	1.63769e+06	1.78407e+06	2.18429e+06	3.51055e+06	2.73253e+06	1.70495e+06	1.47376e+06	1.45269e+06	1.84844e+06	1.74795e+06	913617	3.27831e+06	2.53849e+06	1.17067e+06	2.6008e+06	27656.7	2.51794e+06	1.9942e+06	1.91096e+06	2.84053e+06	2.73149e+06	1.77352e+06	1.92494e+06	1.75855e+06	1.90076e+06
M824T70	823.547	70.1453								32678.6	36404.3	37540	16201.6	42604.3	39996.7	45236	11569.3	229280	31080.2	16128.2	11202.9	12421.9	47145.7	19089.7	29354.4	30974	20221.3	60379.8	31624.7	8355.88	46755.8	8878.15	15846.1	2.01381e+06	1.67936e+06	1.58339e+06
M226T212	226.18	211.681								2.13593e+07	1.43611e+07	4.86608e+07	1.2209e+07	3.65651e+07	4.17964e+07	1.59005e+07	2.54364e+07	9.09766e+06	1.87435e+07	8.70134e+06	1.67663e+07	1.9842e+07	1.57968e+07	1.08369e+07	8.24655e+06	1.58643e+07	1.50944e+07	1.6809e+07	1.58145e+07	1.38338e+07	1.5998e+07	1.46451e+07	1.62111e+07	6.51731e+06	6.63426e+06	7.30593e+06
M129T742	129.102	742.072								5.01162e+06	5.20569e+06	4.86366e+06	3.52164e+06	1.50334e+07	3.13232e+06	5.03359e+06	4.67946e+06	6.50619e+06	8.38879e+06	5.55684e+06	4.75537e+06	6.43306e+06	3.97551e+06	4.19916e+06	8.70578e+06	3.68127e+06	3.59862e+06	2.84692e+06	4.06836e+06	1.47414e+07	3.52065e+06	8.40359e+06	9.35887e+06	2.32828e+07	2.32884e+07	2.35378e+07
M363T41	363.31	40.8956								147875	110944	80077.3	63471.7	94819.8	110395	147256	73200.7	151114	82125.5	101732	94042.7	127004	93243.1	71943	182466	49393	110887	182719	70386.8	66304	274282	239726	111820	686910	497239	464712
M633T48	632.631	48.0757								1.53224e+06	1.90041e+06	1.86035e+06	452917	1.17937e+06	1.96787e+06	2.19261e+06	1.36235e+06	476616	1.05285e+06	1.12988e+06	1.8784e+06	611203	1.38677e+06	1.1558e+06	213264	1.66329e+06	1.92531e+06	2.13158e+06	1.88431e+06	385461	1.86832e+06	109982	658621	2.23884e+06	1.60063e+06	1.62035e+06
M777T265	776.576	265.01								257654	682640	2.11684e+06	162794	256743	1.10053e+06	525628	363237	1.54843e+06	471733	334399	1.62792e+06	1.27576e+06	1.32504e+06	1.12954e+06	549441	1.29881e+06	842662	2.17833e+06	726941	6.75608e+06	1.31885e+06	265763	148768	3.08169e+06	3.77176e+06	3.13577e+06
M276T128	276.232	127.537								471371	414061	777298	442560	735237	607604	942914	451027	859254	475723	561634	421992	581523	766857	722115	2.23207e+06	722821	431163	712746	513310	201336	671379	788359	451685	976055	924951	767343
M84T315	84.0814	314.704								3.58145e+06	1.33043e+06	1.70465e+07	4.83876e+06	8.80499e+06	1.67088e+07	4.73997e+06	9.02358e+06	4.26707e+07	5.03411e+06	1.62162e+06	4.50314e+06	1.06516e+06	1.5567e+07	4.45295e+06	3.34604e+07	2.72288e+06	1.02235e+07	3.7896e+06	1.20519e+07	813062	1.97227e+07	1.31611e+07	3.54183e+06	3.44355e+07	4.88157e+07	3.33262e+07
M129T666	128.954	665.768								4.21589e+07	4.4924e+07	1.53155e+07	5.82416e+07	5.80555e+07	2.32471e+07	1.95855e+07	1.82317e+07	5.77602e+07	5.75831e+07	379778	9.5666e+06	4.73259e+07	5.8946e+07	360998	4.39576e+07	4.4355e+07	1.22289e+07	5.35944e+07	1.6744e+07	53123134	1.05733e+07	6.80998e+07	5.52405e+07	4.95952e+07	4.96337e+07	5.39383e+07
M158T416	158.013	415.738								4.31681e+07	4.72468e+07	4.84766e+07	9.46796e+07	7.27661e+07	5.45411e+07	9.07262e+07	1.05076e+08	2.16128e+07	9.33554e+07	4.34448e+07	1.00291e+08	4.7696e+07	4.69357e+07	4.6323e+07	2.01077e+07	5.37994e+07	5.43133e+07	4.63293e+07	9.49612e+07	4.56858e+07	4.89375e+07	4.59336e+07	8.80616e+07	2.14107e+07	2.14932e+07	2.31959e+07
M86T110	86.097	109.501								4.29147e+06	7.42175e+06	1.43705e+07	6.65098e+06	9.45075e+06	1.02322e+07	9.47473e+06	6.64208e+06	3.4818e+06	8.81002e+06	7.77862e+06	5.35828e+06	5.56494e+06	1.37178e+07	6.17665e+06	4.12177e+06	9.53738e+06	7.7783e+06	4.25641e+06	8.84013e+06	3.56204e+06	1.04291e+07	6.84364e+06	6.1998e+06	1.01595e+07	7.95281e+06	1.03346e+07
M414T52	414.216	52.0969								2.2551e+06	1.40657e+06	1.6155e+06	1.0136e+06	1.34161e+06	1.11428e+06	1.30761e+06	1.25875e+06	2.76964e+06	1.16242e+06	1.16329e+06	1.25535e+06	628621	1.15387e+06	978922	4.01981e+06	621882	966149	848424	748569	1.05725e+06	436477	1.36511e+06	1.81963e+06	4.72339e+06	4.7234e+06	5.01661e+06
M118T459	118.065	458.743								4.10843e+07	98600	616620	318717	469858	523275	299483	345466	1.74714e+06	171784	190377	379595	3.86098e+07	741686	232753	2.70941e+06	331608	708396	325541	636595	4.00601e+07	725035	444960	3.94652e+07	2.2073e+06	2.24516e+06	2.24538e+06
M473T47	473.318	47.0781								710780	679207	799264	683899	701255	698406	701525	747992	311902	721543	764034	669430	772060	688407	441166	792610	750982	698077	789775	669813	690988	723557	676561	728330	828190	692384	603623
M743T59	742.531	59.2535								3.02525e+06	3.00429e+06	3.57543e+06	3.18312e+06	2.8547e+06	2.72129e+06	3.19301e+06	2.95765e+06	2.89677e+06	3.16282e+06	2.95992e+06	2.61973e+06	2.65008e+06	2.76182e+06	2.40443e+06	2.6109e+06	3.55221e+06	2.96683e+06	2.73034e+06	3.13063e+06	2.90803e+06	3.85332e+06	2.81042e+06	2.62908e+06	3.21007e+06	2.67037e+06	3.38333e+06
M130T681_2	130.092	681.25								326851	306944	463960	70262.5	445189	98245.4	5.89319e+06	5.54748e+06	871791	1.90106e+07	2.9737e+07	8.14405e+06	7.64075e+06	298598	85362	591288	1.95927e+07	56388.1	51759.6	1.35207e+07	1.3097e+07	1.4995e+07	151097	1.86768e+07	924313	923171	815015
M147T717	147.076	717.281								1.83407e+06	191923	5.62909e+06	2.78485e+06	1.00669e+07	3.31796e+06	2.82641e+06	593939	2.2177e+07	932651	4.86849e+06	757648	785317	8.3021e+06	3.85324e+06	1.1301e+07	1.66869e+06	3.35817e+06	3.4037e+06	1.27891e+06	1.70939e+06	1.63958e+06	4.019e+06	2.01492e+06	2.20124e+07	2.37112e+07	2.35998e+07
M158T504	157.975	504.041								47530.3	53579.1	552484	561972	2.37967e+06	585492	1.03533e+06	13559333	1.46636e+06	853492	586865	515158	101191	799657	843749	145892	1.48775e+06	1.9197e+06	797096	1.55581e+06	85755.6	1.92127e+06	117903	45639.4	1.26022e+07	1.26955e+07	1.26618e+07
M817T59	816.644	58.9378								1.79388e+06	1.86552e+06	1.92414e+06	1.9808e+06	1.86007e+06	2.42088e+06	1.73449e+06	1.5722e+06	1.79325e+06	1.54628e+06	1.97774e+06	1.87536e+06	1.56328e+06	2.63074e+06	1.81617e+06	1.4353e+06	1.78755e+06	2.23164e+06	2.12447e+06	1.72212e+06	1.65346e+06	1.78171e+06	1.71677e+06	1.42849e+06	1.89594e+06	1.96042e+06	1.70614e+06
M344T74	344.316	74.4991								32883.2	50379.4	54585.5	57266.3	32032.9	46149.6	39201.5	61197.6	57967.2	56026	56584.8	77061.5	71158.2	34353.8	58732.1	83156.7	56168.9	66531.6	56403	58318.4	35843.7	55153.8	91796.2	34977.4	440583	149509	284875
M130T101	130.086	101.32								2.21937e+06	1.86565e+06	1.85338e+06	1.32044e+06	2.93901e+06	3.30837e+06	3.56324e+06	1.01061e+06	7.583e+06	2.11733e+06	1.76841e+06	1.93029e+06	1.18807e+06	5.8256e+06	3.52224e+06	1.03643e+07	2.65735e+06	1.51777e+06	3.96461e+06	1.01899e+06	740856	1.05368e+06	1.16004e+06	1.26432e+06	5.3924e+06	5.39279e+06	5.65767e+06
M295T281	295.066	281.07								2.06958e+07	2.07498e+07	1.87181e+07	2.6635e+07	2.2332e+07	1.98702e+07	1.79123e+07	2.51902e+07	2.1582e+07	2.24784e+07	2.70181e+07	1.60306e+07	2.68296e+07	1.58382e+07	1.34823e+07	1.87984e+07	1.4657e+07	2.11439e+07	1.5717e+07	2.50956e+07	7.71039e+06	2.15703e+07	2.7485e+07	2.72897e+07		1.48342e+07	1.59492e+07
M170T53	170.154	52.5711								1.05491e+06	1.45195e+06	1.1429e+06	491371	1.51748e+06	1.83445e+06	1.29634e+06	531744	1.37896e+06	1.0618e+06	685428	656808	765625	484344	537353	1.14202e+06	749411	580691	990478	781633	697181	1.27367e+06	1.36308e+06	1.09189e+06	3.49951e+06	3.23701e+06	3.24906e+06
M334T53	334.31	52.6787								972345	1.37815e+06	2.07652e+06	475212	2.11333e+06	2.16667e+06	1.09399e+06	1.01942e+06	476894	500022	917148	735020	818504	1.11506e+06	484456	1.73065e+06	777022	523447	766246	921805	1.72084e+06	1.02183e+06	1.60281e+06	2.69419e+06	2.79421e+06	2.19336e+06	2.81116e+06
M805T58	804.549	57.7742								426790	395463	442121	17825.7	399278	519615	537902	487450	640063	15591.5	442009	7736.07	440885	668441	421627	576942	23553.6	1984.75	552828	517044	263160	7249.73	939923	374220	26394.9	15339.5
M125T319	125.025	319.063								369882	345848	266057	181052	190083	230891	361320	194709	152718	175743	295736	312506	272067	184561	275986	141917	278430	297850	169729	351829	207269	236064	221812	199312	1.47771e+06	1.0675e+06	1.05933e+06
M683T121	682.562	120.534								3.39105e+06	3.32679e+06	4.47601e+06	3.51139e+06	3.50302e+06	3.27174e+06	3.43064e+06	3.42118e+06	971903	3.53007e+06	3.53968e+06	3.34802e+06	3.63612e+06	3.2768e+06	3.36749e+06	695201	3.57277e+06	3.34827e+06	3.74987e+06	3.45812e+06	3.64669e+06	3.56303e+06	1.06393e+06	3.64349e+06	2.80932e+06	2.26479e+06	1.95992e+06
M642T47_2	641.591	46.9657								826748	915379	1.05808e+06	507968	702420	935318	995541	813038	325520	486731	760973	915632	312186	750051	757380	119631	812916	780833	1.00293e+06	1.07085e+06	372982	1.04584e+06	84044	412682	1.06859e+06	959832	820817
M786T223	785.652	222.874								5.62905e+06	4.21273e+06	154743	6.758e+06	6.78538e+06	8.63748e+06	8.90572e+06	1.73907e+06	1.31442e+06	4.83194e+06	4.52266e+06	5.20109e+06	24716.2	5.91161e+06	6.29828e+06	1.27078e+06	5.31243e+06	5.9076e+06	6.83288e+06	4.97652e+06	1.8082e+06	3.13601e+06	8.51027e+06	1.98247e+06	4.65354e+06	4.3334e+06	4.54336e+06
M122T431	122.081	431.471								5.20129e+06	5.91499e+06	3.82539e+06	4.70938e+06	4.66434e+06	3.6385e+06	4.86725e+06	4.74045e+06	1.25256e+07	5.14612e+06	7.38251e+06	5.50236e+06	6.43489e+06	4.4645e+06	5.82793e+06	7.03043e+06	5.13329e+06	3.67792e+06	4.93974e+06	4.1722e+06	6.45264e+06	3.41071e+06	5.91896e+06	6.13232e+06	6.70158e+06	6.70265e+06	6.60082e+06
M884T604	884.021	604.042								994129	405552	248918	2.95686e+06	3.27699e+06	2.85041e+06	1.84e+06	2.83014e+06	1.06732e+07	2.8896e+06	710633	1.17318e+06	1.28773e+06	4.36418e+06	1.47673e+06	4.64897e+06	489667	1.50914e+06	1.99498e+06	30744.9	3.89301e+06	229538	2.81763e+06	4.69096e+06	1.20598e+07	1.2843e+07	1.2292e+07
M452T50	452.395	50.3202								162795	187801	225101	242352	327602	237114	239305	183330	419255	55982.1	229579	267094	132727	251015	85799.4	619503	198017	99544.1	530656	195893	218571	202159	390745	286120	906995	662351	606529
M413T49	413.196	49.1882								486487	556926	361108	510243	267445	690974	668015	240332	1.11684e+06	339267	424282	336860	169410	173400	309581	801020	207998	359088	258927	610566	305687	692629	374855	309835	3.40547e+06	3.0585e+06	3.08622e+06
M528T337	528.309	336.721								1.89411e+06	1.80707e+06	2.04153e+06	1.59656e+06	1.64329e+06	1.71931e+06	1.46374e+06	2.9353e+06	2.01158e+06	1.92747e+06	1.76558e+06	1.83657e+06	911046	2.22127e+06	1.9578e+06	1.95404e+06	1.84769e+06	1.55876e+06	1.56311e+06	1.81536e+06	1.8563e+06	1.67941e+06	1.55107e+06	1.81239e+06	1.44439e+06	1.21289e+06	904231
M769T45	768.577	45.0472								79411.6	147021	126881	475490	110760	81783.5	177060	536947	158496	547954	67689.4	590028	454839	344895	432964	53338.6	562440	875364	170484	119591	137728	177897	116565	134446	151353	92848.5	94127.6
M183T296	183.194	296.187								594096	1.651e+07	325576	1.79851e+07	485763	714233	350339	782853	1.61398e+07	560960	1.61074e+07	1.19467e+07	719936	528190	1.69165e+07	1.48318e+07	563132	458097	1.61205e+07	485099	694262	1.58136e+07	636650	443090	2.02934e+07	1.99035e+07	1.99079e+07
M183T298	183.162	297.663								3.35856e+07	3.78942e+07	3.01415e+07	4.283e+07	3.39799e+07	4.38288e+07	3.58907e+07	2.31921e+07	5.91642e+07	3.48616e+07	3.66521e+07	1.60975e+07	3.35673e+07	3.90034e+07	4.04616e+07	4.56441e+07	3.4237e+07	3.42086e+07	3.94317e+07	2.18005e+07	3.28249e+07	2.0447e+07	4.35973e+07	2.13888e+07	4.88351e+07	5.37807e+07	5.38031e+07
M307T39	307.109	38.9079								277308	330725	265557	338254	285417	349579	355164	230983	676091	329194	321581	313167	326331	296824	320558	590196	330793	295421	237046	309797	277794	269314	388837	246232	695310	514438	537787
M791T232	790.569	232.304								1.50795e+06	1.52173e+06	1.39355e+06	1.37707e+06	1.31235e+06	1.31832e+06	1.35906e+06	1.38451e+06	202422	1.41674e+06	542991	1.37891e+06	1.41229e+06	1.32196e+06	1.24813e+06	154506	1.40993e+06	1.33852e+06	1.38894e+06	1.46257e+06	337791	1.49516e+06	1.4094e+06	1.30894e+06	1.49382e+06	1.00334e+06	1.1275e+06
M548T39	548.387	38.8665								123096	166938	125865	137232	156124	153451	195581	83538.4	263098	146303	132303	149803	142241	128102	133437	294553	137647	125682	107748	130166	103341	117548	168781	98443.5	409380	268624	252252
M148T665_1	148.043	664.549								3.07567e+06	3.32631e+06	9.4775e+06	3.74343e+06	4.917e+06	8.18923e+06	5.97491e+06	5.26903e+06	1.21751e+07	2.80727e+06	2.93095e+06	4.47309e+06	1.10521e+06	6.05901e+06	3.67415e+06	1.63068e+07	3.59278e+06	7.74517e+06	4.6077e+06	7.64721e+06	1.09423e+06	1.12939e+07	3.94129e+06	1.37997e+06	1.68529e+07	1.66685e+07	1.66663e+07
M237T50_2	237.185	50.1844								888429	883072	897501	1.01297e+06	1.01248e+06	915110	732501	1.35989e+06	684363	902655	423214	370294	1.43845e+06	400502	1.11813e+06	446406	538217	335712	537353	402203	386983	806880	927429	509190	1.63856e+06	1.47371e+06	1.48018e+06
M112T494	112.062	494.166								562090	122727	612522	355171	8.61102e+06	949777	291752	497378	1.34943e+07	621325	647749	7.22032e+06	1.68054e+06	1.08329e+07	319628	570175	514958	1.34628e+07	7.57537e+06	1.53466e+07	1.34099e+06	2.1688e+07	240564	224757	325667	448911	326551
M120T530	120.081	529.666								8.05119e+07	5.42878e+07	7.96169e+07	5.50002e+07	3.95624e+06	3.78697e+07	5.82397e+06	2.73931e+07	5.06591e+06	7.47993e+07	5.25907e+07	4.57949e+07	4.10019e+07	3.22523e+07	1.81312e+07	1.89455e+07	6.39941e+07	6.07923e+07	201898	4.2742e+07	3.8816e+07	4.24937e+07	5.03992e+07	6.45177e+07	3.93258e+07	5.99045e+07	5.96963e+07
M158T433	158.154	432.833								7.43345e+06	7.3895e+06	8.01279e+06	7.46275e+06	7.28632e+06	7.42025e+06	7.26785e+06	8.98078e+06	5.62714e+06	7.31301e+06	1.35588e+07	7.72395e+06	1.98439e+07	8.87654e+06	1.72446e+07	2.57035e+07	7.3205e+06	1.67973e+07	7.83268e+06	8.27779e+06	6.84781e+06	1.00724e+07	13634396	9.06282e+06	2.13395e+07	3.89095e+07	3.89186e+07
M635T47	634.54	46.6114								1.20793e+06	1.86261e+06	1.93132e+06	1.72127e+06	1.7794e+06	1.92481e+06	1.90801e+06	1.98519e+06	572182	1.26332e+06	1.63445e+06	1.91662e+06	908199	2.049e+06	1.88458e+06	324378	1.86594e+06	1.94031e+06	1.97475e+06	2.04938e+06	962808	1.92864e+06	1.74822e+06	1.24486e+06	1.83612e+06	1.63331e+06	1.39461e+06
M760T187	759.568	186.738								318470	1.46759e+06	1.39732e+06	1.56177e+06	1.24331e+06	1.23156e+06	1.23644e+06	105861	567913	1.22082e+06	1.55077e+06	1.40082e+06	844200	985919	1.33458e+06	814034	1.32769e+06	1.23533e+06	3.5022e+06	973166	1.48237e+06	297142	916756	984774	1.42949e+06	706899	814358
M99T579	98.9758	579.394								2.3522e+06	1.48433e+06	2.01323e+07	940337	4.83106e+07	1.18409e+08	1.19426e+08	5.85958e+07	3.62304e+07	9.0064e+07	9.22663e+07	1.70255e+07	1.18033e+08	4.45559e+07	9.34935e+07	6.95593e+07	8.34383e+07	1.02472e+06	1.22595e+08	3.91419e+07	112983177	1.22645e+06	8.20391e+07	3.92531e+07	8.20861e+07	8.74948e+07	8.74344e+07
M258T55	258.206	54.6325								1.03411e+06	1.32549e+06	1.42234e+06	1.05315e+06	1.53305e+06	2.26534e+06	947725	767047	2.5814e+06	1.03273e+06	1.05985e+06	1.29199e+06	1.22167e+06	942094	1.26432e+06	2.73758e+06	917767	1.57008e+06	913166	1.18381e+06	997716	1.69698e+06	1.40291e+06	1.21289e+06	5.37046e+06	4.77039e+06	5391613
M120T526	120.102	525.887								4.31076e+07	3.17854e+07	3.59818e+07	2.87958e+07	1.77594e+07	4.80591e+07	4.96805e+07	1.69216e+07	5.18063e+07	1.24716e+07	4.13008e+07	3.12539e+07	2.18754e+06	7.15923e+07	4.55728e+07	8.01767e+07	4.27709e+07	1.21407e+07	2.085e+06	2.35461e+07	2.57191e+07	9.01642e+06	6.70116e+06	4.4836e+07	3.66737e+07	3.70308e+07	3.70305e+07
M578T252	577.518	252.175								1.19159e+06	1.2927e+06	1.28741e+06	1.15588e+06	1.19964e+06	1.158e+06	1.34837e+06	1.00788e+06	202457	1.23896e+06	1.18426e+06	1.36679e+06	707569	1.05075e+06	1.41777e+06	91795.3	1.34396e+06	1.26647e+06	1.25148e+06	1.41347e+06	794891	1.21857e+06	309163	1.0678e+06	1.30011e+06	758329	745356
M335T54_1	335.258	53.6429								3.08315e+06	3.71586e+06	2.30238e+06	1.54924e+06	3.32068e+06	2.91472e+06	3.0203e+06	3.44408e+06	1.6047e+06	3.54254e+06	3.99135e+06	2.89662e+06	88179.4	3.70864e+06	4.41992e+06	2.47661e+06	3.98898e+06	3.61833e+06	3.75925e+06	3.1312e+06	3.65222e+06	3.25548e+06	2.80962e+06	4.62107e+06	4.42911e+06	4.71528e+06	2.9238e+06
M120T587_1	120.102	586.606								3.39318e+07	4.15327e+07	3.72852e+07	3.74048e+07	7.90629e+07	7.09229e+07	7.02327e+07	4.25047e+06	8.24412e+07	7.21605e+07	3.12763e+07	1.50759e+07	3.9804e+07	1.16604e+08	7.05801e+07	1.07987e+08	5.87161e+07	4.96599e+07	9.73087e+07	3.00793e+07	3.70927e+07	3.44606e+07	4.05817e+07	6.51546e+07	7.43657e+07	7.49214e+07	7.49197e+07
M99T365	99.0921	364.912								526216	150719	1.24965e+06	2.16222e+06	1.17701e+06	3.53367e+06	1.73536e+06	2.4135e+06	1.12254e+07	254648	597989	505585	448521	2.88545e+06	1.39858e+06	9.38202e+06	543650	3.28548e+06	557408	1.4976e+06	16769.1	2.40515e+06	2.19851e+06	153217	2.40942e+07	2.2475e+07	2.40996e+07
M790T214	789.619	213.539								1.26166e+06	1.68873e+06	1.17962e+06	1.22086e+06	3.06883e+06	1.41319e+06	1.63566e+06	1.11605e+06	288727	1.18753e+06	1.57914e+06	1.56739e+06	577581	1.56401e+06	1.84295e+06	381432	1.70824e+06	1.36998e+06	1.47951e+06	4.71326e+06	506177	1.48645e+06	2.72268e+06	3.77285e+06	2.68341e+06	1.28132e+06	1.70686e+06
M118T580	118.087	580.005								7.34705e+07	3.03048e+07	3.47532e+07	7.20543e+07	3.98214e+07	7.21716e+07	7.32017e+07	2.49105e+07	6.63328e+07	7.17777e+07	7.02523e+07	5.43868e+07	7.32347e+07	7.17174e+07	3.09344e+07	6.83905e+07	7.27616e+07	6.66187e+07	2.87931e+07	5.81648e+07	2.89159e+07	2.96498e+06	6.60179e+07	7.04892e+07	6.54655e+07	6.52709e+07	6.52707e+07
M735T132	734.571	131.701								2.063e+06	2.78036e+06	3.10609e+06	3.4254e+06	3.1842e+06	5.69363e+06	2.08896e+06	1.73923e+06	8.07424e+06	2.42004e+06	9.62242e+06	2.88684e+06	1.12534e+06	2.50262e+07	7.03216e+06	7.52116e+06	2.36575e+06	3.16711e+06	6.04535e+06	3.04149e+06	2.06966e+06	2.56005e+06	2.64078e+06	3.63493e+06	2.41145e+06	2.01139e+06	2.02233e+06
M489T47	489.313	47.4226								939773	1.91356e+06	1.2867e+06	1.63438e+06	1.14618e+06	2.29263e+06	1.80882e+06	1.12252e+06	472442	1.6074e+06	1.70998e+06	1.19276e+06	1.76735e+06	1.29668e+06	1.38129e+06	5.80989e+06	2.68484e+06	1.97389e+06	1.38414e+06	2.30843e+06	1.26273e+06	2.25206e+06	1.89646e+06	1.25748e+06	3.2732e+06	3.10244e+06	3.10293e+06
M214T54	214.18	54.141								1.62666e+06	1.85437e+06	3.11969e+06	772819	4.93454e+06	4.47276e+06	1.16951e+06	1.0438e+06	1.68722e+06	1.33886e+06	751145	1.19923e+06	2.01105e+06	1.10892e+06	893464	2.37882e+06	1.08631e+06	1.12555e+06	808672	1.36063e+06	1.65673e+06	1.76216e+06	2.80541e+06	2.32546e+06	8.01042e+06	7.70229e+06	7.70878e+06
M105T605_2	104.962	604.677								1.09477e+07	1.07358e+07	5.98317e+06	1.59309e+07	1.85462e+07	1.47023e+07	1.20484e+07	3.63966e+06	2.68214e+07	1.49046e+07	9.83106e+06	4.65821e+06	1.06974e+07	1.61e+07	1.08176e+07	1.95329e+07	1.03136e+07	1.32658e+07	1.07177e+07	6.41021e+06	1.60726e+07	6.13278e+06	1.70988e+07	1.58305e+07	2.55314e+07	2.60092e+07	2.59399e+07
M760T97	759.57	96.501								2.56192e+06	2.64379e+06	2.29432e+06	2.95657e+06	2.75801e+06	2.30753e+06	2.36424e+06	2.94216e+06	3.74083e+06	3.23531e+06	1.76786e+06	2.42899e+06	3.17471e+06	3.33169e+06	3.62538e+06	3.4912e+06	2.66492e+06	2.16387e+06	2.48757e+06	2.07661e+06	3.64071e+06	2.32011e+06	3.38266e+06	3.77806e+06	2.36048e+06	1.53346e+06	1.7238e+06
M769T226	768.549	226.419								5.92606e+06	7.51559e+06	1.0074e+07	6.41855e+06	4.32957e+06	1.22697e+07	8.83929e+06	7.37493e+06	545803	3.06559e+06	6.88943e+06	4.09904e+06	2.60146e+06	1.27574e+07	1.04692e+07	1.62699e+06	9.08453e+06	9.11614e+06	1.19235e+07	9.20724e+06	2.23289e+06	9.76415e+06	2.87658e+06	5.87687e+06	1.33006e+07	1.37463e+07	7.46014e+06
M659T47	658.539	46.603								683171	1.28383e+06	1.42148e+06	1.26831e+06	1.31149e+06	1.41593e+06	1.30439e+06	1.4476e+06	335932	850774	1.07492e+06	1.25746e+06	592145	1.36317e+06	1.38056e+06	172000	1.38011e+06	1.50454e+06	1.4334e+06	1.41946e+06	574764	1.36276e+06	1.50146e+06	776708	1.24547e+06	1.12261e+06	931363
M349T54_1	349.274	54.1676								82138.2	188111	366038	58994.5	151043	328325	182141	190529	165292	99397.7	143889	77732.5	149270	419139	172638	612000	182059	242757	351953	258365	358429	302193	344208	431614	739028	486820	388632
M824T53	823.547	53.0896								563409	583479	813224	1.46133e+06	403426	520143	511930	395330	50062.1	1.79131e+06	790045	2.3729e+06	1.31454e+06	485861	465750	155596	1.78488e+06	499022	727227	619850	222591	507201	676127	294829	800934	811656	675551
M105T605_3	105.023	604.505								1.02877e+07	1.01056e+07	5.91898e+06	1.55374e+07	1.82454e+07	1.50402e+07	1.23816e+07	3.77841e+06	2.5389e+07	1.54197e+07	9.86646e+06	4.1233e+06	8.86401e+06	1.82994e+07	1.12443e+07	19189266	1.01473e+07	1.23566e+07	1.35115e+07	6.41647e+06	1.66662e+07	6.1332e+06	1.60769e+07	1.87168e+07	2.6094e+07	2.61077e+07	2.67043e+07
M808T256	807.565	256.246								2.80892e+06	3.5889e+06	3.64218e+06	3.35507e+06	2.10808e+06	4.24243e+06	3.97113e+06	3.29595e+06	1.48689e+06	810126	2.58466e+06	2.96079e+06	9.2074e+06	4.29503e+06	2.69195e+06	4.29753e+06	3.309e+06	3.34511e+06	3.91885e+06	2.64121e+06	9.12546e+06	2.92165e+06	2.77409e+06	3.0081e+06	4.75976e+06	4.43052e+06	4.4156e+06
M332T54	332.289	53.8153								534671	498406	468766	100606	742847	600496	419502	215370	52233.8	75536	775619	93831.4	321999	436767	124759	99213.7	151666	73036	506934	517761	607667	555482	1.08113e+06	389571	584181	458562	394165
M564T47	563.541	47.1408								472367	383968	485822	293770	333848	311907	410401	271192	104283	237755	312228	260844	134598	365094	240061	47226.8	346527	540893	587233	425207	168015	406423	158520	220208	495002	354531	386326
M564T48	563.502	47.6439								252076	406142	445332	247141	363486	338790	554714	329991	111820	187079	393678	192160	99811.9	358924	291025	47598.9	354251	441862	374599	496335	170082	414157	279132	292221	442757	312950	287214
M118T51	118.065	51.1991								1.32989e+06	1.62369e+06	1.8386e+06	1.68778e+06	1.59633e+06	1.98585e+06	1.70348e+06	1.75592e+06	1.94231e+06	1.78521e+06	957644	1.76465e+06	1.21374e+06	1.45889e+06	1.613e+06	2.62617e+06	1.71917e+06	1.86514e+06	1.22406e+06	1.46612e+06	931118	1.43739e+06	1.5187e+06	1.24859e+06	3.68443e+06	3.51317e+06	3.5364e+06
M368T49	368.389	48.8567								599573	522299	745437	482332	546015	532115	609621	682976	40065	632162	480699	643127	556132	433254	384492	15906.6	605905	479127	454302	502216	573364	552528	440878	884576	431282	316739	351405
M143T248	143.118	248.496								8.19847e+06	8.45006e+06	8.40892e+06	8.61339e+06	8.13774e+06	8.03015e+06	8.15899e+06	8.52411e+06	8.3334e+06	7.75589e+06	8.18475e+06	8.43276e+06	7.99438e+06	8.04056e+06	8.39992e+06	8.45418e+06	7.94564e+06	8.18265e+06	8.62804e+06	8.16706e+06	7.97464e+06	7.79506e+06	8.2902e+06	8.29111e+06	7.91931e+06	7.93519e+06	8.40752e+06
M248T710	248.066	710.395								2.45007e+06	3.90671e+06	4.6426e+06	4.45952e+06	6.36091e+06	5.86456e+06	3.44199e+06	2.27266e+06	6.83413e+06	2.72183e+06	3.7143e+06	3.90292e+06	1.3511e+06	5.19888e+06	3.71521e+06	8.54922e+06	3.52664e+06	6.49957e+06	5.65718e+06	3.63794e+06	1.18752e+06	4.81286e+06	4.67044e+06	2.08411e+06	1.32575e+07	1.40669e+07	1.3306e+07
M763T88	762.565	87.715								4.00389e+06	3.58368e+06	3.03004e+06	2.64281e+06	1.97234e+06	6.31481e+06	1.7694e+06	3.4016e+06	5.00719e+06	3.30631e+06	3.51792e+06	3.58234e+06	3.70524e+06	9.1597e+06	6.14415e+06	3.51525e+06	3.28858e+06	4.0917e+06	5.80684e+06	2.86176e+06	4.50143e+06	3.17105e+06	5.00573e+06	2.75918e+06	3.58692e+06	2.92486e+06	3.19321e+06
M763T96	762.596	95.66								4.89013e+06	5.6796e+06	2.0763e+06	3.97619e+06	3.49122e+06	9.27943e+06	2.61445e+06	5.49961e+06	6.53994e+06	2.46377e+06	6.2192e+06	5.13626e+06	4.20984e+06	1.43526e+07	1.01725e+07	2.6827e+06	3.64377e+06	5.57252e+06	1.0007e+07	3.85227e+06	4.06848e+06	3.31031e+06	7.83177e+06	3.46557e+06	3.16402e+06	1.95862e+06	3.39574e+06
M785T95	784.587	94.687								1.74576e+06	1.78646e+06	1.59239e+06	1.54093e+06	1.54222e+06	2.86307e+06	1.39629e+06	1.51897e+06	3.64437e+06	1.68531e+06	2.6171e+06	1.8228e+06	1.5358e+06	7.77159e+06	4.31335e+06	2.62137e+06	1.45193e+06	1.43789e+06	3.27075e+06	1.53162e+06	1.65183e+06	1.53284e+06	1.15063e+07	1.64887e+06	2.03863e+06	1.39277e+06	1.82668e+06
M438T330	438.298	330.112								498910	411362	487154	352720	490315	885873	1.02109e+06	144734	330421	413000	406915	481327	534153	997482	428870	1.42756e+06	460397	430223	512551	375617	431883	437388	464325	385246	546480	331201	309058
M737T47	736.542	46.5604								1.40633e+06	1.02659e+06	1.20114e+06	951316	1.20349e+06	1.20071e+06	982147	1.20547e+06	574104	1.11853e+06	1.23499e+06	1.15941e+06	1.14227e+06	1.32187e+06	1.3458e+06	340109	1.00178e+06	1.33174e+06	1.31718e+06	1.00257e+06	1.01892e+06	1.34406e+06	962674	911648	1.60637e+06	1.1811e+06	1.71271e+06
M137T272	137.065	271.849								1.35555e+06	710277	100116	317650	1.0413e+06	430107	985684	20964.9	1.80407e+06	1.07456e+06	780250	238016	816078	691628	570369	250828	572471	198063	737774	25913.7	629048	501943	1.50854e+06	1.14085e+06	8.11293e+06	7.26642e+06	7.6556e+06
M85T432	85.0766	431.812								885326	1.22266e+06	3.84003e+06	193855	138116	3.4869e+06	1.89376e+06	7.6247e+06	7.61538e+06	1.02669e+06	1.33489e+06	1.50685e+06	372197	2.85149e+06	1.87833e+06	8.9868e+06	1.37126e+06	3.88952e+06	1.80573e+06	3.36064e+06	273745	5.05262e+06	4.73206e+06	628179	1.33261e+07	1.35087e+07	1.35093e+07
M273T283	273.084	282.82								2.79897e+06	2.68947e+06	6.8492e+06	1.43305e+06	3.76569e+06	5.1378e+06	5.24867e+06	816117	8.38339e+06	3.41799e+06	2.29422e+06	4.70427e+06	689153	1.39546e+07	8.77633e+06	2.36634e+07	7.43094e+06	4.55996e+06	1.24701e+07	2.4456e+06	7191.55	3.06818e+06	2.01296e+06	1.60691e+06	7.0231e+06	7.21425e+06	7.02896e+06
M146T653_4	146.142	652.774								15760.2	42808	270566	33092.4	110288	235312	85358.9	164131	235179	7.58159e+06	7.71201e+06	59173.1	3.28565e+06	1.57099e+07	59939.7	314567	1.05386e+07	257497	79281.3	224404	3.13256e+06	317016	122956	4.5121e+06	458023	414125	459552
M158T526	158.013	526.029								2.83121e+07	1.23743e+07	1.08647e+07	2.31857e+07	3.92016e+07	3.87617e+07	1.28725e+07	1.14836e+07	2.20643e+06	1.18772e+07	1.70314e+07	1.18037e+07	1.25864e+07	1.40319e+07	1.25443e+07	1.54266e+07	1.24251e+07	1.30747e+07	1.943e+07	1.20376e+07	1.13038e+06	1.19035e+07	1.90201e+07	2.11197e+07	1.68292e+07	1.45526e+07	1.67077e+07
M550T67	549.507	66.7417								216018	238187	199490	182972	87319.4	234394	339572	408822	158393	128658	109405	317343	204824	135976	154900	147554	273938	215476	266983	315899	187545	194190	8486.99	157671	658838	477234	487217
M549T48	549.488	47.8169								1.18096e+06	1.72767e+06	4.64843e+06	813311	1.91069e+06	2.66441e+06	2.35554e+06	888218	533784	999755	1.46373e+06	1.10942e+06	611816	2.63165e+06	1.48863e+06	260531	1.28287e+06	2.52984e+06	2.35212e+06	2.41216e+06	861295	1.79436e+06	634387	911682	2.79387e+06	2.87425e+06	1.47604e+06
M656T46	655.566	46.3592								1.00899e+06	1.123e+06	1.10043e+06	679751	967848	967453	1.10308e+06	919024	412443	939173	1.02214e+06	1.09805e+06	798747	1.04529e+06	1.054e+06	296633	1.04994e+06	1.01233e+06	1.09265e+06	1.11743e+06	1.02818e+06	965679	612704	887938	1.28342e+06	1.19949e+06	952309
M158T457_2	158.013	457.069								1.76665e+07	4.66671e+07	4.60303e+07	2.26047e+07	5.00277e+07	5.30724e+07	5.3002e+07	2.44909e+07	3.72155e+07	4.98392e+07	4.37069e+07	1.84665e+07	4.8887e+07	4.89642e+07	1.68724e+07	3.65993e+07	4.86915e+07	5.02319e+07	4.95475e+07	4.60221e+07	4.89661e+07	4.64352e+07	4.88941e+07	4.91575e+07	4.59821e+07	4.49427e+07	4.59805e+07
M645T610	644.933	610.035								1.47321e+07	1.67419e+07	1.41139e+07	1.62909e+07	1.52828e+07	1.48366e+07	1.43446e+07	1.16492e+07	1.12444e+07	1.44495e+07	1.46063e+07	1.33692e+07	1.54659e+07	1.19089e+07	1.54834e+07	1.17361e+07	1.64302e+07	1.54363e+07	1.50904e+07	1.63115e+07	15347919	1.57432e+07	16037724	1.48741e+07	1.23783e+07	1.23654e+07	1.26447e+07
M814T219	813.684	219.38								2.06043e+06	1.50709e+06	6.84132e+06	2.52894e+06	3.33731e+06	6.19423e+06	959394	1.22459e+06	2.40775e+06	576453	3.1598e+06	1.55511e+06	122447	2.95596e+06	644721	772050	3.56238e+06	5.07618e+06	3.13384e+06	2.64885e+06	790145	980962	256571	2.0278e+06	996997	436558	500146
M648T46_2	648.463	45.934								883808	861156	819462	732030	583238	672985	629944	869571	155853	758283	827999	888452	1.37575e+06	701454	877444	296310	1.23951e+06	809242	631500	573446	1.47759e+06	725280	494588	910379	366389	211710	213139
M263T54	263.237	53.9431								471354	842818	923102	111232	668237	869198	966629	192635	1.7073e+06	375755	589873	404763	429385	863562	615505	2.58384e+06	477570	199428	961889	331108	155941	337637	394114	803281	2.92581e+06	2.50795e+06	2.50521e+06
M91T52	91.0547	51.6129								548695	620567	408459	2.30838e+06	784264	799871	745909	1.84646e+06	1.73938e+06	3.03434e+06	408735	2.27578e+06	1.5968e+06	2.487e+06	2.2632e+06	2.13153e+06	2.61116e+06	2.90429e+06	476014	601264	369065	1.08484e+06	856794	556530	1.8933e+06	1.66109e+06	1.66449e+06
M120T585	120.081	584.625								8.83549e+06	1.31532e+06	1.06929e+06	5.02176e+06	1.37236e+06	577748	9.75836e+06	2.13948e+06	2.46773e+06	393384	7.00177e+06	4.01882e+06	5.48588e+06	1.66007e+06	28863.2	1.37293e+07	560609	6.81877e+06	436037	3.92224e+06	379366	4.69902e+06	41137.9	8.55359e+06	1.0233e+07	1.024e+07	1.02783e+07
M123T51	123.117	50.6658								2.81384e+06	3.41494e+06	2.95466e+06	1.84364e+06	3.07554e+06	3.99337e+06	2.41945e+06	1.50195e+06	5.5625e+06	2.52827e+06	2.23438e+06	2.3967e+06	2.65742e+06	1.91124e+06	1.82018e+06	5.36842e+06	1.96152e+06	2.35432e+06	2.67907e+06	2.75269e+06	2.47019e+06	3.26945e+06	3.36082e+06	2.534e+06	8.06896e+06	8.21971e+06	8.12659e+06
M120T458_3	120.118	458.161								1.26037e+07	1.33998e+07	243163	1.57677e+07	2.49116e+07	277911	152902	1.4822e+07	699804	1.38573e+07	28514	49058	3.93626e+06	195059	1.79811e+07	1.47198e+06	1.55727e+07	170232	38424.8	102661	4.35232e+06	252656	2.22654e+07	6.40144e+06	1.25436e+06	1.25462e+06	1.17626e+06
M371T104	371.316	103.602								4.61826e+07	4.54629e+07	3.83078e+07	1.15399e+08	4.27442e+07	3.14477e+07	3.11441e+07	4.80804e+07	4.02474e+07	4.0901e+07	2.35004e+07	2.77948e+07	5.372e+07	3.76112e+07	3.69662e+07	3.86451e+07	4.12557e+07	8.35493e+06	2.23158e+07	3.15469e+07	4.37245e+07	2.1776e+07	3.96506e+07	4.22092e+07	1.00904e+08	1.0764e+08	8.30611e+07
M165T51	165.091	50.7054								1.18868e+06	1.17991e+06	1.09789e+06	1.01811e+06	1.08148e+06	1.23621e+06	1.23469e+06	1.08799e+06	1.08298e+06	1.39702e+06	831828	1.21641e+06	1.29028e+06	1.0936e+06	1.1125e+06	1.13685e+06	1.141e+06	1.37714e+06	1.12349e+06	1.00734e+06	1.18141e+06	950625	1.31511e+06	975015	2.45785e+06	2.24688e+06	1.56447e+06
M84T742	84.045	741.505								1.9499e+06	1.55927e+06	2.26543e+06	1.55725e+06	3.56937e+06	2.37076e+06	2.33773e+06	846975	2.38262e+07	2.07137e+06	2.51222e+06	1.17889e+06	844502	4.05169e+06	2.4396e+06	2.21373e+07	1.70505e+06	2.08193e+06	3.06583e+06	1.15457e+06	921930	1.44517e+06	3.00238e+06	1.56271e+06	1.26849e+07	1.1788e+07	1.17949e+07
M647T46_1	646.581	46.0376								1.35487e+06	1.21881e+06	1.1629e+06	534303	1.51458e+06	1.43807e+06	1.48033e+06	1.10396e+06	354293	1.36524e+06	1.3435e+06	1.06909e+06	671268	1.42549e+06	1.43527e+06	315299	1.37662e+06	1.42642e+06	1.202e+06	1.12663e+06	1.2017e+06	1.08851e+06	506191	1.12451e+06	1.03839e+06	930940	801467
M220T493	220.118	492.528								3.20592e+06	2.18515e+06	2.00699e+06	2.6076e+06	7.84294e+06	3.82859e+06	3.52654e+06	447453	7.97246e+06	4.08881e+06	2.81841e+06	1.29699e+06	1.70793e+06	7.90236e+06	3.3994e+06	7.98671e+06	2.88063e+06	2.73539e+06	5.61004e+06	1.08484e+06	1.81775e+06	1.16987e+06	2.34387e+06	3.54963e+06	9.80073e+06	9.79903e+06	9.94866e+06
M159T50	159.065	49.5867								1.60364e+06	42877.3	2.22809e+06	1.94567e+06	1.24546e+06	2.57152e+06	1.82084e+06	1.28797e+06	3.61064e+06	2.10794e+06	1.36811e+06	1.83075e+06	2.02518e+06	1.71432e+06	1.16616e+06	2.67091e+06	1.62344e+06	2.01089e+06	2.02337e+06	1.18672e+06	1.74872e+06	2.00748e+06	1.95781e+06	1.64664e+06	2.36947e+06	2.75169e+06	2.76304e+06
M130T535	130.05	534.734								6.97384e+06	9.40538e+06	1.66913e+06	1.30952e+07	1.97231e+06	1.84211e+07	1.70518e+06	1.893e+07	3.96129e+06	1.33698e+06	907271	1.36818e+07	1.48424e+06	1.33992e+06	729803	1.26681e+06	1.10831e+06	776191	698219	638052	878306	1.31044e+06	1.29924e+06	905092	2.14243e+07	2.11618e+07	2.11616e+07
M466T324	466.329	324.181								1.06966e+06	840602	594688	884575	968833	565532	694240	956110	546319	775990	761644	1.22819e+06	319057	544285	933726	562526	922822	981366	731217	1.01226e+06	921956	708265	726768	966325	551666	276523	245357
M727T609	726.936	609.465								1.47206e+07	1.66527e+07	1.41092e+07	1.65315e+07	1.25658e+07	1.45403e+07	1.42452e+07	1.03901e+07	1.19059e+07	1.41121e+07	1.51344e+07	1.28845e+07	1.57089e+07	1.44006e+07	1.59147e+07	1.43926e+07	1.64993e+07	1.57693e+07	1.55227e+07	1.46633e+07	1.61072e+07	1.39558e+07	1.64672e+07	1.57171e+07	1.22414e+07	1.1751e+07	12242063
M707T228	706.535	227.571								1.22328e+06	1.73624e+06	1.20665e+06	709441	1.07199e+06	1.04933e+06	1.08916e+06	398915	821983	748580	1.34014e+06	967233	176955	2.08893e+06	1.08649e+06	481179	1.51142e+06	1.10654e+06	870111	881423	276047	945366	1.4378e+06	899283	2.43511e+06	1.55774e+06	1.12466e+06
M111T52	111.081	51.6425								1.46527e+06	1.44501e+06	1.4911e+06	2.9465e+06	1.45662e+06	2.31118e+06	1.30014e+06	3.19256e+06	2.41507e+06	3.49153e+06	1.11408e+06	3.92102e+06	2.88714e+06	2.90376e+06	3.7373e+06	4.05379e+06	3.2879e+06	6.03603e+06	1.05684e+06	921884	1.11159e+06	1.78105e+06	2.01143e+06	1.40328e+06	3.95121e+06	3.96226e+06	3.13419e+06
M177T543_3	176.942	543.241								56043.4	47325.5	8.23729e+06	100346	287109	150529	107227	1.75174e+06	470639	146424	71375.5	3.91949e+06	38879.3	260799	85534.9	315836	70178.4	92010	117301	6.37794e+06	96575.6	5.996e+06	128350	138833	512176	524909	524845
M158T275	157.975	274.748								972779	531423	1.28881e+06	528015	1.46912e+06	363477	1.4938e+06	955146	1.97504e+06	1.61664e+06	920454	1.16031e+06	1.83544e+06	783147	1.32623e+06	1.37521e+06	1.66799e+06	1.03663e+06	1.36247e+06	1.20681e+06	1.8735e+06	1.22296e+06	968355	1.79677e+06	2.59079e+06	1.25467e+06	1.62096e+06
M148T666	147.992	665.791								2.71073e+06	2.26255e+06	44352.4	3.16588e+06	4.36444e+06	27092	19607.7	4.11637e+06	24976	1.87799e+06	2.30733e+06	3.0628e+06	676540	5.31676e+06	2.80146e+06	79234.4	2.72846e+06	6.77933e+06	3.94161e+06	23404.9	612991	59645.8	3.42595e+06	1.07465e+06	34718.1	37861.9	34740.8
M609T47	608.525	46.6547								617622	894433	873545	821017	899752	998891	944798	675770	301622	645811	836156	963797	301337	1.11643e+06	1.00857e+06	135047	1.05572e+06	956668	1.02853e+06	941601	378583	961413	702835	514163	982058	799356	702692
M210T53	210.185	53.2456								1.84402e+06	527974	601286	96126.5	838555	1.79247e+06	1.06424e+06	701900	390558	341840	139724	153005	564319	618138	36089.8	430595	736429	23021.2	1.14004e+06	1.11098e+06	386476	864910	463330	1.33399e+06	799895	837896	672796
M787T143	786.601	142.897								4.9145e+06	5.78643e+06	4.60917e+06	4.21646e+06	4.30107e+06	3.59288e+06	4.22483e+06	8.01925e+06	2.94558e+06	6.0042e+06	4.00982e+06	3.24108e+06	2.54003e+06	7.8079e+06	3.33864e+06	1.08458e+07	4.20936e+06	994221	4.71443e+06	4.05122e+06	3.48845e+06	6.11733e+06	5.62016e+06	4.43102e+06	7.32346e+06	4.61659e+06	8.08199e+06
M841T58	840.643	58.4835								1.65592e+06	1.25913e+06	1.20783e+06	164612	1.34865e+06	1.50569e+06	1.23157e+06	977362	991323	1.51437e+06	1.24493e+06	62122.6	43250.2	1.85761e+06	1.43423e+06	977040	192252	1.92837e+06	1.41627e+06	1.32567e+06	761977	301055	1.3573e+06	1.60845e+06	1.68336e+06	1.74908e+06	1.16259e+06
M132T469_2	132.145	468.521								1.13157e+07	1.15064e+07	209084	36530.1	151719	166477	110433	69778.4	580010	1.19999e+07	40448.8	1.31606e+07	3.78023e+06	109711	1.52809e+07	913810	1.31551e+07	162508	57898.2	143075	4.62844e+06	298769	2.1732e+07	6.89489e+06	1.38411e+06	1.43514e+06	1.43396e+06
M142T278	142.035	277.679								3.98031e+07	3.57087e+07	7.18342e+07	4.21873e+07	7.83295e+07	4.20532e+07	4.23372e+07	4.41164e+07	2.95891e+07	4.17391e+07	4.44697e+07	4.59673e+07	2.80646e+07	5.38132e+07	5.46951e+07	5.52806e+07	7.12359e+07	6.99418e+07	3.65989e+07	6.03412e+07	7.9384e+07	5.79723e+07	5.50917e+07	7.65093e+07	2.09296e+07	2.22542e+07	2.22338e+07
M371T86	371.316	85.5031								1.04063e+07	1.07799e+07	1.1747e+07	1.23806e+07	10254319	13301473	1.06406e+07	1.10126e+07	1.09573e+07	1.11117e+07	1.14319e+07	1.27924e+07	1.14063e+07	1.54412e+07	1.21208e+07	1.01248e+07	9.87296e+06	1.14164e+07	1.34682e+07	1.10355e+07	1.11528e+07	1.18545e+07	1.1588e+07	1.06161e+07	1.90752e+07	2.16288e+07	3.96109e+07
M480T342	480.309	341.855								694219	771567	641442	904370	716375	794707	718431	415375	712995	777681	680841	682064	777744	848606	689256	1.3152e+06	674121	757443	618059	773450	809308	741236	821623	867672	687592	462901	430088
M739T58	738.544	57.9785								306105	44062.3	438367	557345	518518	703523	443792	545678	177559	262085	455997	365236	351549	775609	518389	375032	368486	601058	451403	434145	473383	418314	786419	550745	206792	134068	121445
M128T52	128.107	52.2595								1.75555e+06	1.78886e+06	1.65444e+06	1.14181e+06	1.80877e+06	1.78077e+06	1.52733e+06	1.38007e+06	3.32279e+06	1.53127e+06	1.06537e+06	1.42372e+06	1.48479e+06	1.20418e+06	1.07541e+06	1.84647e+06	1.21745e+06	1.30521e+06	1.53952e+06	1.42119e+06	1.0839e+06	1.32311e+06	1.95284e+06	1.61347e+06	4.87473e+06	4.89847e+06	1.73411e+06
M202T424	202.108	423.638								19150.1	19749.4	3353.77	20559.2	14524.5	13455.6	13810.6	11317.7	2.54501e+06	12164.7	42963.4	18883.3	22318.8	16802.7	20834.1	3.31056e+06	15044.5	4919.54	19984.7	7862.1	21728.3	4648.69	109364	22232.9	6.13262e+06	6.01047e+06	6.0095e+06
M398T55	398.204	54.8158								3.64914e+06	795678	2.37392e+06	1.39508e+06	2.55001e+06	2.13938e+06	1.58735e+06	2.06278e+06	2.61288e+06	1.27246e+06	2.10894e+06	2.02135e+06	1.42221e+06	1.47566e+06	1.468e+06	2.29151e+06	1.08486e+06	1.40099e+06	1.88605e+06	1.44469e+06	2.43858e+06	593658	492587	2.75212e+06	1.70204e+06	1.54218e+06	1.54298e+06
M578T110	577.519	110.197								4.59734e+06	5.01851e+06	4.58191e+06	4.63901e+06	4.36363e+06	4.49024e+06	4.50684e+06	4.29625e+06	822692	4.76052e+06	3.94476e+06	4.85335e+06	2.86508e+06	3.92457e+06	4.37222e+06	628103	5.04514e+06	4.61585e+06	4.70411e+06	4.53099e+06	3.83611e+06	4.44538e+06	2.62556e+06	4.24246e+06	3.96275e+06	2.88071e+06	2.67396e+06
M120T386	120.081	385.567								771688	583951	1.75196e+06	1.35889e+06	1.21669e+06	1.81854e+06	1.25595e+06	2.71329e+06	3.23083e+06	538801	1.31023e+06	551816	693254	636169	551346	4.15681e+06	834031	2.66504e+06	538509	4.2824e+06	411191	5.66778e+06	1.67295e+06	602055	7.47348e+06	7.56392e+06	7.57665e+06
M779T207	778.574	206.58								3.69819e+06	3.95261e+06	7.69935e+06	3.73159e+06	1.38002e+06	4.54858e+06	4.14665e+06	3.37783e+06	439458	2.65866e+06	5.15654e+06	9.10381e+06	738058	3.01162e+06	3.95545e+06	697038	8.99194e+06	2.92718e+06	3.93271e+06	2.24574e+06	1.7234e+06	3.98137e+06	1.23096e+06	3.13062e+06	7.0318e+06	9.00513e+06	3.72094e+06
M599T47	598.541	47.2955								313367	529777	752636	355476	449929	660840	640074	425497	195928	340518	454516	583828	122597	841578	492389	61511.3	568394	592745	672883	622034	207612	633597	154290	232148	719775	595190	560076
M127T495	127.098	495.191								3.39299e+06	5.94083e+06	2.78495e+07	1.27353e+07	1.01344e+07	1.71313e+07	1.21456e+07	1.88113e+07	1.23417e+07	3.18644e+06	2.25324e+06	2.69542e+06	250681	1.21797e+07	1.1649e+07	1.78435e+07	1.00946e+07	1.07068e+06	1.21195e+07	2.499e+07	1.32911e+06	3.1042e+07	1.13879e+07	601984	1.73704e+07	1.7379e+07	1.45731e+07
M147T740	147.076	740.005								883597	965172	2.02506e+06	1.83043e+06	3.6398e+06	1.81831e+06	1.51513e+06	450480	1.22353e+07	1.69906e+06	2.05355e+06	382253	600709	2.55447e+06	1.6144e+06	5.16532e+07	1.28143e+06	1.36014e+06	1.97381e+06	1.00161e+06	942176	983764	2.443e+06	1.31103e+06	1.40285e+07	1.40287e+07	1.41815e+07
M86T468_3	86.1195	468.352								1.10088e+07	1.12979e+07	256031	74349.4	193394	219593	137617	1.50325e+07	677286	1.19369e+07	1.10273e+07	59193.2	4.24708e+06	168109	1.50268e+07	878544	37252.7	245075	1.75661e+07	188794	4.96077e+06	294215	107487	6.7484e+06	900943	978982	908831
M86T468_1	86.0745	468.244								7.69122e+06	31234.9	179982	1.06778e+07	113531	168244	97902.6	55131.9	485323	8.06459e+06	7.47733e+06	9.01596e+06	2.89221e+06	106048	33219.9	660126	8.84845e+06	176787	1.22659e+07	135528	3.48176e+06	242010	56471.7	4.6779e+06	837535	849767	942382
M95T543	94.9301	543.42								3.23718e+06	2.92613e+06	2.18803e+06	4.75337e+06	9.30556e+06	5.44283e+06	4.46127e+06	585863	1.24343e+07	5.21775e+06	3.77372e+06	1.17596e+06	2.4736e+06	8.46837e+06	4.12147e+06	9.37927e+06	3.33219e+06	4.95876e+06	5.03296e+06	1.71621e+06	4.63382e+06	1.72678e+06	5.0654e+06	5.62733e+06	13602670	1.35017e+07	1.37494e+07
M99T457_2	99.0921	456.822								3.35241e+06	4.55353e+06	1.36361e+07	7.39592e+06	6.91209e+06	5.84074e+06	6.60034e+06	7.9051e+06	1.18208e+07	2.4269e+06	237292	5.70642e+06	1.45771e+06	8.6398e+06	5.6226e+06	2.14522e+07	5.37736e+06	1.00579e+07	7.00201e+06	1.17431e+07	1.67943e+06	1.68631e+07	7.76029e+06	1.72398e+06	2.08967e+07	2.20392e+07	2.08826e+07
M181T506	180.979	506.479								8.9542e+06	1.08622e+07	8.21604e+06	9.6444e+06	983523	9.29482e+06	8.35998e+06	1.22117e+06	1.887e+06	7.72095e+06	1.40068e+06	2.06016e+06	7.90544e+06	7.51959e+06	1.02478e+07	211478	8.50037e+06	1.39347e+06	1.35394e+06	4.73575e+06	7.09931e+06	805298	2.25125e+06	153529	2.341e+06	4.04379e+06	2.42356e+06
M142T318	142.035	317.652								2.73601e+07	2.38381e+07	3.53636e+07	2.36126e+07	1.22464e+07	1.67379e+07	2.04038e+07	3.13081e+07	2.52166e+06	1.48731e+07	1.6606e+07	1.29187e+07	2.90076e+07	1.43423e+07	2.31787e+07	1.46926e+07	26250340	2.06001e+07	3.26201e+07	3.10237e+07	12722338	2.97385e+07	2.87514e+07	1.17038e+07	2.58608e+06	3.25117e+06	2.71784e+06
M195T94	195.123	94.1351								4.17576e+06	2.14084e+06	1.51394e+06	1.88481e+06	2.19989e+06	1.72688e+06	4.4721e+06	1.44452e+06	5.13244e+06	4.79483e+06	1.84209e+06	2.10291e+06	2.61893e+06	1.15821e+07	2.03962e+06	4.35859e+06	1.56872e+06	1.5785e+06	1.82433e+06	1.28542e+06	1.74211e+06	1.50152e+06	2.02537e+06	5.03208e+06	2.56828e+06	2.47626e+06	2.47398e+06
M521T314	520.509	313.679								1.40784e+06	1.4561e+06	1.35491e+06	1.81101e+06	1.91941e+06	1.31996e+06	1.56022e+06	1.26358e+06	1.01738e+06	1.50018e+06	1.46382e+06	1.44958e+06	1.31086e+06	1.52424e+06	1.56082e+06	705390	1.49821e+06	1.19658e+06	1.36155e+06	747860	1.72905e+06	1.55304e+06	837973	2.15403e+06	2.02081e+06	1.16979e+06	990992
M116T290	115.958	289.738								2.9298e+07	3.02176e+07	2.62018e+07	3.47047e+07	3.28949e+07	3.01622e+07	3.21106e+07	2.37039e+07	4.74895e+07	3.05592e+07	2.96752e+07	2.09482e+07	3.48696e+07	3.69947e+07	3.24665e+07	3.68475e+07	2.90093e+07	2.7067e+07	2.47197e+07	3.42964e+07	4.00494e+07	3.5064e+07	3.14876e+07	3.0449e+07	3.11261e+07	3.60716e+07	3.27565e+07
M137T334	137.046	333.84								6.16072e+06	5.78237e+06	6.0167e+06	5.31611e+06	7.52581e+06	8.05303e+06	7.36112e+06	3.44922e+06	1.85613e+07	6.37159e+06	5.1298e+06	5.11526e+06	4.34153e+06	1.08563e+07	7.05369e+06	1.70033e+07	5.89095e+06	5.3913e+06	7.56536e+06	3.97478e+06	4.04246e+06	3.91816e+06	4.37413e+06	5.98564e+06	2.21966e+07	2.24211e+07	2.21977e+07
M145T50	145.101	50.1866								612338	569372	609385	234009	587502	782767	532004	266851	617642	521398	371472	324210	335141	162889	325149	456532	384938	214483	607862	413692	331841	618245	519542	381506	1.63612e+06	1.42832e+06	1.44763e+06
M371T125	371.316	125.296								2.7971e+07	2.11555e+07	2.56167e+07	2.76046e+07	2.63466e+07	2.35388e+07	2.25497e+07	2.64703e+07	2.24516e+07	2.41742e+07	2.34495e+07	2.3865e+07	1.88062e+06	2.67782e+07	1.25997e+07	2.68517e+07	2.23765e+07	2.01548e+07	2.09168e+07	2.26072e+07	1.99123e+07	1.89962e+06	2.4379e+07	2.42507e+06	2.00704e+07	2.13152e+07	2.1331e+07
M162T310_1	162.058	309.935								2.41156e+06	2.29365e+06	3.10711e+06	1.76768e+06	3.15122e+06	2.9391e+06	6.24414e+06	2.03627e+06	3.82044e+06	2.59753e+06	3.63779e+06	1.4689e+06	1.21537e+06	4.72278e+06	2.59976e+06	1.0826e+07	2.86113e+06	3.74855e+06	2.97269e+06	3.86373e+06	712204	3.69021e+06	1.20641e+06	1.63661e+06	1.60403e+06	1.60987e+06	1.53728e+06
M523T286	523.359	286.377								702929	638083	536961	724973	1.13746e+06	617788	1.02576e+06	344947	1.19326e+06	847530	1.29204e+06	331422	554112	627387	696946	5.19398e+06	647639	670026	615519	598162	1.17926e+06	566234	646575	942383	764739	760059
M122T432_3	122.12	431.86								30005.6	28208.5	3.23212e+06	3.37974e+06	21456.7	2.80208e+06	2.22052e+06	3.30825e+06	45895.4	25846.1	28725.6	23858.2	38209.3	3.93798e+06	24771.3	498331	27648.7	2.85636e+06	4.27425e+06	3.29095e+06	30966.7	2.76589e+06	2.65204e+06	33156.6	499459	468238	499372
M793T264	792.552	263.505								199319	106434	366963	79219.3	468084	870657	112153	184927	5.50983e+06	261736	315176	286329	1.32698e+07	740805	426551	4.95776e+06	195578	698969	1.3062e+06	223007	1.61822e+07	349509	7.67301e+06	1.08229e+07	3.11314e+06	5.25051e+06	5.50133e+06
M186T823	186.076	823.14								108658	158210	139012	153525	241587	42579.3	133945	149138	391224	157004	119889	116226	137220	220794	123811	2.52811e+06	141233	131155	148712	130010	132596	118678	125322	27903.7	5.05469e+06	5.16742e+06	5.1664e+06
M158T415	157.957	415.357								2.85558e+07	3.17032e+07	2.98838e+07	3.14084e+07	11594.1	3.20741e+07	3.106e+07	3.12211e+07	138148	158113	290053	3.12575e+07	10917.1	2.96551e+07	3.21696e+07	335524	3.11492e+07	3.07194e+07	292993	3.06102e+07	206887	3.10251e+07	588575	285944	197129	210061	270808
M349T54_2	349.293	54.159								130356	394451	1.01823e+06	94764.7	658282	787007	288263	283867	132852	157995	233431	122884	227036	621281	237167	559897	288002	284622	188356	540010	535832	420578	797363	562567	511351	283587	526458
M140T579	140.002	578.986								904071	1.36781e+06	2.0329e+07	2.0636e+07	3.58111e+07	874697	1.16833e+06	2.59521e+07	5.30952e+07	5.82223e+07	492857	5.89372e+06	6.21679e+07	5.66336e+07	3.81744e+07	871721	3.85557e+07	3.72583e+07	1.36891e+06	526963	3.81739e+07	3.59618e+07	4.30215e+07	547603	1.85673e+07	1.86726e+07	2.34538e+07
M563T611	562.93	611.049								1.14517e+07	1.31319e+07	1.18416e+07	9.58422e+06	9.63372e+06	8.55697e+06	1.10431e+07	1.05146e+07	9.41804e+06	8.56245e+06	1.23071e+07	1.10108e+07	1.2148e+07	1.03269e+07	1.23305e+07	9.82097e+06	1.30606e+07	1.17502e+07	1.22621e+07	1.32672e+07	1.09546e+07	1.27352e+07	9.14499e+06	1.21538e+07	1.0082e+07	1.00822e+07	9.85545e+06
M150T53	150.128	52.7423								279965	258510	261303	1.09906e+06	472150	350160	320458	1.34366e+06	623319	1.36366e+06	338574	1.04453e+06	910550	946537	931435	442345	1.17952e+06	1.58757e+06	206316	301840	320642	288066	408225	278935	400693	335379	337073
M145T607	144.985	607.419								1.47291e+07	1.60579e+07	1.12869e+07	1.62489e+07	1.45893e+07	1.27806e+07	1.30074e+07	8.19854e+06	2.03983e+07	1.51891e+07	1.45686e+07	9.29073e+06	1.40398e+07	1.69325e+07	1.57373e+07	1.63528e+07	1.45724e+07	1.71154e+07	1.64744e+07	1.16332e+07	1.63611e+07	1.12273e+07	1.21948e+07	1.53639e+07	2.02169e+07	1.99661e+07	1.99633e+07
M99T414	99.0921	414.31								1.25525e+06	1.89551e+06	6.80646e+06	5.69529e+06	3.72027e+06	9.61951e+06	1.62613e+06	2.60473e+06	8.34242e+06	1.00808e+06	1.77126e+06	1.64024e+06	483164	759618	2.33649e+06	1.07238e+07	2.26451e+06	6.34074e+06	3.20796e+06	4.85149e+06	551343	1.16401e+07	4.06544e+06	946250	1.73214e+07	1.73136e+07	1.62753e+07
M156T55	156.138	54.761								1.47494e+06	1.08768e+06	1.42786e+06	1.08914e+06	1.72014e+06	1.3717e+06	1.0485e+06	1.11895e+06	5.11101e+06	1.25673e+06	565888	1.3653e+06	1.28824e+06	885252	1.1696e+06	3.39672e+06	892059	729637	1.12798e+06	1.118e+06	949535	1.47263e+06	1.65306e+06	1.38443e+06	5.14418e+06	5.41326e+06	5.41327e+06
M187T604_1	186.924	604.076								6.60813e+06	6.10368e+06	2.66989e+06	1.04242e+07	1.25422e+07	9.2798e+06	8.20614e+06	1.64583e+06	1.82271e+07	9.58123e+06	5.42049e+06	2.77162e+06	7.20119e+06	1.04273e+07	7.03473e+06	1.12105e+07	6.25921e+06	7.47649e+06	5.14867e+06	3.40969e+06	1.06509e+07	3.47418e+06	1.23481e+07	9.59882e+06	1.68433e+07	1.68519e+07	1.45756e+07
M723T59_1	722.508	58.9194								1.44406e+06	1.22237e+06	1.09563e+06	1.65273e+06	2.13186e+06	2.71782e+06	1.6048e+06	96278.9	2.42238e+06	1.53813e+06	2.45897e+06	193582	84404.7	3.24298e+06	2.40921e+06	1.68881e+06	1.58153e+06	2.90417e+06	2.44032e+06	1.79053e+06	1.2637e+06	1.34898e+06	3.54133e+06	1.47846e+06	1.56899e+06	1.41685e+06	1.57252e+06
M523T48	523.472	47.8314								736486	793203	893977	668291	845150	681065	752766	750959	365364	634677	759669	689481	736078	640959	650837	230740	653449	676984	689289	864088	697058	636188	327413	728869	712899	554928	687727
M646T47	645.543	46.5951								1.1704e+06	1.05777e+06	1.02414e+06	1.06478e+06	1.30092e+06	1.21036e+06	1.11308e+06	964992	207224	1.14096e+06	1.11913e+06	1.02266e+06	721045	1.25304e+06	1.15808e+06	133451	1.13815e+06	1.02504e+06	1.17831e+06	1.14278e+06	949337	970199	1.03529e+06	1.16353e+06	1.00356e+06	870815	749272
M172T50	172.105	49.5351								554762	389660	364255	1.58147e+06	723678	338287	181254	1.50714e+06	971800	2.02944e+06	351101	598406	1.07818e+06	1.21718e+06	859446	1.13212e+06	1.60781e+06	2.31368e+06	248449	202369	161119	157470	4.0556e+06	345102	1.26825e+06	1.31955e+06	845816
M226T176	226.18	176.413								6.81353e+06	6.2657e+06	1.22319e+07	7.2559e+06	1.68233e+07	1.57393e+07	7.54735e+06	8.92278e+06	1.97508e+07	1.20005e+07	5.76893e+06	7.96321e+06	8.54915e+06	6.66218e+06	8.52388e+06	5.13057e+07	6.17403e+06	6.53705e+06	5.46891e+06	6.11085e+06	6.89824e+06	7.30656e+06	1.55615e+07	1.26098e+07	7.26766e+06	7.01702e+06	7.27298e+06
M109T51_1	109.065	50.7965								378392	484386	3.48855e+06	998269	316625	447107	267913	1.00507e+06	1.28652e+06	1.60362e+06	206236	1.2106e+06	797762	875790	983277	1.42397e+06	1.21376e+06	1.34822e+06	363893	217241	2.34286e+06	340102	529507	388495	1.97944e+06	2.0427e+06	2.0469e+06
M99T574	99.0035	573.805								122432	688818	9.81371e+06	45133.3	1.00641e+07	1.0204e+07	122124	1.06427e+07	9.48008e+06	43293.5	122440	25575.7	304693	1.04513e+07	9508.26	9.21738e+06	108982	10411.2	85390.1	122065	1.04926e+07	65414	97392.2	147507	9.01916e+06	9.12632e+06	9.12459e+06
M317T543_2	316.92	543.052								531173	387571	193405	1.10558e+06	4.06658e+06	1.74948e+06	1.06985e+06	3386.76	1.0642e+07	1.46294e+06	687078	52334.7	318297	3.67523e+06	836447	4.9451e+06	520133	1.08881e+06	1.29036e+06	135454	1.00413e+06	113399	1.24125e+06	1.67926e+06	9.48658e+06	9.51554e+06	9.66514e+06
M738T59	737.579	58.9451								1.37163e+06	1.41732e+06	1.74496e+06	1.83857e+06	1.62309e+06	2.31926e+06	1.60869e+06	1.92412e+06	2.85222e+06	1.15634e+06	1.28815e+06	1.64619e+06	1.12442e+06	2.31893e+06	1.40755e+06	1.24236e+06	1.54328e+06	2.07268e+06	2.12579e+06	1.444e+06	918740	2.01886e+06	348277	1.54349e+06	1.33152e+06	1.33368e+06	1.23604e+06
M124T375_2	124.04	374.834								580053	2.42546e+06	743677	604796	1.45742e+06	2.85757e+06	527670	718425	5.17719e+06	732507	1.854e+06	1.89045e+06	1.90482e+06	3.40716e+06	1.92172e+06	3.4546e+06	616741	3.02572e+06	815750	328610	633972	707200	3.04266e+06	2.47233e+06	6.55445e+06	6.87896e+06	6.92173e+06
M187T604_3	187.068	604.487								3.24646e+06	5.36096e+06	2.72683e+06	9.02589e+06	8.26148e+06	8.63088e+06	5.47492e+06	1.75245e+06	1.41699e+07	7.36699e+06	5.14577e+06	1.5433e+06	2.61471e+06	1.068e+07	4.3825e+06	1.03327e+07	5.78891e+06	6.05162e+06	7.75109e+06	2.81425e+06	8.05223e+06	3.38263e+06	5.53163e+06	1.08064e+07	1.57158e+07	1.574e+07	1.63462e+07
M338T7	338.342	6.63169								1.9601e+07	4.88881e+07	2.03743e+07	2.14044e+07	1.0946e+07	2.07385e+07	1.97727e+07	1.06613e+07	1.26312e+07	1.9418e+07	1.971e+07	4.23438e+07	4.48867e+07	4.51381e+07	1.11281e+07	1.62475e+07	1.16978e+07	4.22335e+07	4.25728e+07	2.58963e+07	3.65163e+07	4.22144e+07	2.00547e+07	2.01816e+07	1.59534e+07	1.49249e+07	1.49322e+07
M142T416	142.035	415.798								2.83236e+07	2.80599e+07	3.38569e+07	3.4704e+07	3.72372e+07	5.55353e+07	3.21374e+07	7.02985e+07	1.43603e+07	3.68825e+07	2.80261e+07	6.59879e+07	3.14143e+07	2.64146e+07	2.89537e+07	1.32323e+07	1.39114e+07	3.11947e+07	2.94891e+07	6.46323e+07	2.86627e+07	3.28169e+07	1.57445e+07	5.53395e+07	1.4037e+07	1.47889e+07	1.47228e+07
M99T59	98.9846	58.9265								1.28817e+06	1.98925e+06	1.78368e+06	1.76991e+06	1.86036e+06	1.6342e+06	1.81217e+06	1.56503e+06	2.06571e+06	1.58083e+06	654287	1.73324e+06	1.31927e+06	1.64471e+06	1.94214e+06	1.74737e+06	2.10485e+06	1.68525e+06	1.97184e+06	1.9052e+06	1.46122e+06	1.62758e+06	1.83657e+06	1.71668e+06	2.71513e+06	2.32082e+06	2.24325e+06
M400T74	400.342	74.3918								9.62488e+06	8.76931e+06	37513.8	982.099	6603.47	1664.3	711.729	573.972	6278.63	1.12594e+07	6840.23	8.66076e+06	13294.2	1237.72	1553.2	2320.21	3583.52	2890.76	945.12	1024.2	2227.46	1513.43	10492.7	8459.59	2.88474e+06	2.34509e+06
M724T46	723.519	46.1045								39422.1	71570.6	45247.2	179156	62884.5	462957	66747.4	207555	58051.8	255971	654347	234995	183614	141055	158177	15627.1	213842	371055	88880.7	86664.9	64934.4	169566	74976.2	61928.4	78836.9	32199.8	47858
M158T396	158.154	395.92								1.12437e+07	1.19906e+07	1.75048e+07	1.58549e+07	1.61469e+07	1.59665e+07	1.61523e+07	1.49358e+07	290431	1.33031e+07	1.67634e+07	1.1169e+07	1.22506e+07	1.75651e+07	1.07396e+07	2.82502e+06	1.24636e+07	1.74563e+07	1.93222e+07	1.87474e+07	1.73865e+07	1.12474e+07	1.83766e+07	1.61477e+07	2.14559e+06	2.14665e+06	2.51206e+06
M602T334	601.519	334.159								1.13326e+06	1.01092e+06	1.18611e+06	701472	1.01792e+06	2.48636e+06	1.17074e+06	966502	262196	958727	968508	989108	1.61052e+06	1.07944e+06	1.15617e+06	392610	1.28321e+06	970471	1.24302e+06	1.08774e+06	1.36331e+06	1.12342e+06	762617	855173	932093	448622	698022
M763T311	762.524	311.449								913134	832817	1.17242e+06	949906	620836	525456	1.18695e+06	806628	917241	1.54996e+06	935406	1.43367e+06	760633	844336	1.16473e+06	996427	822592	940042	800708	249459	791836	856872	1.34117e+06	851626	2.12766e+06	1.49958e+06	1.0409e+06
M758T262	757.55	261.945								4.92315e+06	7.17769e+06	5.59059e+06	4.97093e+06	4.00697e+06	8.51363e+06	6.58472e+06	4.65267e+06	3.04127e+06	4.39416e+06	5.56489e+06	5.58345e+06	8.19327e+06	6.59571e+06	6.28482e+06	6.02488e+06	7.00488e+06	6.28983e+06	6.55456e+06	6.23696e+06	7.36025e+06	6.04601e+06	2.86997e+06	4.30448e+06	7.49179e+06	6.7577e+06	6.79874e+06
M362T71	362.277	70.6252								73826.8	74320.3	44346.7	3340.56	67757.4	39194.7	61414.8	22281.5	284168	61372.5	6153.7	6652.05	14669.9	69526.7	39990.6	364691	83563.5	64180.1	84206.2	58043.4	55626.3	9740.3	36949.8	62925.9	740361	775039
M122T479	122.081	478.949								3.06266e+06	2.50801e+06	1.97134e+06	2.04438e+06	3.02829e+06	1.90302e+06	6.08551e+06	1.46648e+06	1.22331e+07	6.91584e+06	1.87014e+06	2.02825e+06	2.47304e+06	2.38688e+06	1.86948e+06	6.31795e+06	1.74882e+06	4.03479e+06	1.9501e+06	1.63707e+06	4.64501e+06	1.57402e+06	3.08704e+06	4.25491e+06	8.35294e+06	8.13828e+06	8.3535e+06
M239T101	239.149	101.298								4.96323e+06	2.26503e+06	2.0302e+06	1.69606e+06	2.21325e+06	1.99502e+06	5.21102e+06	1.07008e+06	6.58472e+06	6.50755e+06	1.41819e+06	1.17518e+06	2.79515e+06	1.31668e+07	1.38986e+06	4.38906e+06	1.21186e+06	1.39183e+06	1.81779e+06	2.04532e+06	1.54912e+06	1.64782e+06	2.55707e+06	6.94517e+06	3.89525e+06	3.72893e+06	3.73447e+06
M703T59	702.543	58.925								2.23058e+06	2.06899e+06	2.54136e+06	2.0504e+06	2.72343e+06	3.73917e+06	2.97985e+06	1.69131e+06	3.90934e+06	2.06419e+06	3.14051e+06	2.46297e+06	1.88229e+06	3.24729e+06	2.98347e+06	2.05838e+06	2.66034e+06	4.28512e+06	2.96577e+06	2.69942e+06	1.62369e+06	2.72237e+06	2.24941e+06	2.28029e+06	1.99422e+06	1.99278e+06	1.46319e+06
M156T814_2	156.102	814.199								8814.25	67389	79283.7	83561.1	155921	2.67996e+06	66554.3	2.04273e+06	56620.7	74215.6	102545	1.58079e+06	886670	95297.8	76868.1	1.09726e+07	1.7517e+06	74987.3	73692.4	1.63025e+06	838124	2.20116e+06	73381.6	99930.8	1.02904e+07	1.0291e+07	1.08153e+07
M156T816_2	156.077	815.886								4.31617e+06	4.05432e+06	2.86899e+06	2.04885e+06	1.39281e+06	3.07563e+06	2.09658e+06	1.9048e+06	5.52346e+06	2.56288e+06	2.91896e+06	1.47264e+06	1.03114e+06	3.75232e+06	4.11505e+06	2.194e+07	4.49813e+06	2.33065e+06	5.32965e+06	3.24389e+06	1.44331e+06	1.99538e+06	1.47387e+06	1.47582e+06	1.76375e+07	1.76591e+07	1.60811e+07
M749T59_1	748.523	59.0093								1.07397e+06	693913	357142	78422.5	1.17886e+06	1.11861e+06	744072	536351	1.27016e+06	118718	1.25129e+06	35235.6	21142	1.43506e+06	1.06001e+06	798784	71017.3	1.15902e+06	524825	786508	796568	168777	1.38005e+06	1.09805e+06	488312	466112	426902
M194T543	193.998	542.592								188884	164237	377403	443197	1.6859e+06	1.03759e+06	538151	10326.8	6.22779e+06	355301	253074	59692.4	30723.9	1.4048e+06	312934	4.57525e+06	187543	743467	498825	181455	94379.9	301492	509716	213890	8.91038e+06	9.06695e+06	8.91136e+06
M216T74	216.196	74.1434								2.37289e+06	2.31496e+06	1.8635e+06	1.79431e+06	749157	3.41687e+06	3.08384e+06	1.71386e+06	2.40222e+06	1.88023e+06	1.54949e+06	2.97565e+06	2.91848e+06	1.33739e+06	2.20298e+06	6.37769e+06	1.68732e+06	4.74932e+06	1.83274e+06	3.07596e+06	2.40998e+06	2.92062e+06	1.16361e+06	1.22921e+06	168665	169685	119683
M298T137	298.274	137.286								447752	461599	514751	864788	517152	639184	733205	554163	484487	425816	493932	425651	117275	695946	520084	662441	538465	592607	828636	466466	634338	550760	611406	626771	637491	441071	308381
M251T612	250.949	611.765								1.33142e+07	1.46181e+07	1.09909e+07	1.49774e+07	1.21979e+07	1.39025e+07	1.07521e+07	1.12222e+07	1.31137e+07	1.35339e+07	1.39213e+07	9.35704e+06	1.36009e+07	1.31619e+07	1.4103e+07	1.24737e+07	1.43087e+07	1.41811e+07	1.44341e+07	1.07798e+07	1.46092e+07	1.10254e+07	1.30085e+07	1.45247e+07	1.34062e+07	1.34062e+07	1.35794e+07
M281T1057	281.048	1056.92								1.34231e+07	1.50454e+07	1.2743e+07	1.40119e+07	1.2447e+07	1.25705e+07	1.32284e+07	3.91179e+07	1.19904e+07	1.36261e+07	1.43094e+07	7.58879e+07	1.5417e+07	1.24547e+07	1.41939e+07	9.38911e+06	1.45716e+07	1.20205e+07	1.36466e+07	1.28481e+07	1.51241e+07	1.85119e+06	1.35021e+07	1.51807e+07	1.25638e+07	1.1312e+07	1.2553e+07
M463T50	463.378	49.6278								275952	352998	390082	226786	342375	330342	407639	202458	28584.1	263520	432015	281415	42065.8	162565	277001	149563	211624	276806	332828	385101	253977	275035	436069	273701	558398	351738	330235
M118T955	118.087	955.058								1.41676e+07	1.51238e+07	1.42183e+07	1.508e+07	1.45227e+07	1.51326e+07	1.44968e+07	1.43529e+07	1.92732e+07	1.40711e+07	1.39326e+07	1.44127e+07	1.46988e+07	1.42518e+07	1.41077e+07	1.37535e+07	1.42717e+07	1.42747e+07	1.43816e+07	1.41375e+07	1.42281e+07	1.41207e+07	1.44769e+07	1.45131e+07	1.63969e+07	1.70123e+07	1.64405e+07
M494T335	494.324	335.297								460075	396818	373091	429909	604268	424006	493811	289262	595527	485871	540521	380505	329776	417738	449188	548725	473857	670161	392482	565890	256331	406972	256758	256269	807205	487599	455863
M279T78	279.232	77.9502								231471	288336	1.00451e+06	232615	257611	264096	247063	209410	1.44116e+06	222907	297354	321671	444101	228339	214645	2.21096e+06	263694	269341	292765	238339	358187	302582	1.3271e+06	234712	3.43589e+06	3.3116e+06	3.31036e+06
M480T255	480.309	254.651								20602.9	90519.6	10506.4	7529.3	12881.5	105836	70993.9	7057.75	1.31873e+07	15947.7	52557.7	10727.6	5288.52	108722	100811	1.32566e+07	76834.7	8.97022e+06	29982.9	101557	2750.67	7.66974e+06	137327	9449.73	3.15107e+06	2.44091e+06	2.47621e+06
M161T50	161.132	50.0775								1.07639e+06	1.28467e+06	1.87938e+06	277667	1.96036e+06	2.24373e+06	1.39479e+06	773892	830524	1.02046e+06	491490	221142	766102	1.51797e+06	926984	523181	142883	1.16562e+06	1.7014e+06	1.13014e+06	769908	1.60722e+06	1.35803e+06	1.20179e+06	2.50699e+06	2.16449e+06	2.20001e+06
M242T54	242.212	54.1676								627786	830079	2.14028e+06	201748	2.593e+06	2.66604e+06	936404	585539	1.308e+06	814596	609906	691318	1.32639e+06	667774	496067	1.62685e+06	652026	519600	568558	794079	1.14394e+06	700452	1.37224e+06	1.45645e+06	5.4398e+06	5.44328e+06	3.74547e+06
M735T155	734.571	155.067								5.48107e+06	6.69028e+06	6.85383e+06	6.6568e+06	5.55227e+06	4.93063e+06	5.19196e+06	6.30254e+06	3.17255e+07	6.71828e+06	3.93604e+06	7.09696e+06	3.81891e+06	1.05687e+07	4.6261e+06	2.13042e+07	4.12867e+06	6.479e+06	3.66983e+06	3.05783e+06	5.50634e+06	4.08947e+06	4.20723e+06	6.4204e+06	5.10154e+06	3.87744e+06	5.51402e+06
M289T78	289.216	77.8563								136611	195880	183103	104144	325680	113261	121836	64663.7	102252	266432	51677.1	140128	143086	96436.4	88019.7	87883.9	160662	147616	52871.8	83965	219807	114359	118053	220091	1.92073e+06	2.01831e+06	1.92061e+06
M338T1198	338.342	1198.15								5.92749e+07	4.25549e+07	3.79251e+07	64546067	3.58164e+07	3.66485e+07	3.74838e+07	4.1478e+07	5.92656e+07	3.91359e+07	3.52798e+07	4.14478e+07	2.73666e+07	4.05557e+07	2.84284e+07	5.82092e+07	2.29768e+07	3.33592e+07	2.31092e+07	4.64941e+07	3.74497e+07	2.93062e+07	4.21616e+07	6.14084e+07	5.1209e+07	4.21705e+07	5.13507e+07
M217T68	217.155	68.4883								21656.4	23543.1	313396	24421.5	16864.2	209164	49499.3	453313	916820	50179.5	28075.7	72411.2	30749.7	33921.3	95921.3	236861	45187.9	81802.1	20205.5	371234	18226	425675	24995.8	17440	2.00914e+06	2.20187e+06	2.19624e+06
M502T338	502.293	337.501								1.67921e+06	1.84827e+06	1.70811e+06	1.69356e+06	1.66712e+06	1.35117e+06	1.55913e+06	1.66233e+06	830193	1.69183e+06	1.8227e+06	1.40012e+06	1.79927e+06	1.24297e+06	1.58536e+06	2.20508e+06	1.30627e+06	1.77493e+06	1.33081e+06	1.45073e+06	2.22398e+06	1.52564e+06	1.69508e+06	1.93438e+06	1.83003e+06	1.3822e+06	1.9192e+06
M148T740	148.112	740.263								8.56378e+06	6.19624e+06	7.06016e+06	5.59672e+06	120026	72618.6	1.07133e+07	2.2411e+06	319735	73005.9	1.00489e+07	4.84731e+06	2.86248e+06	169224	1.26505e+07	598716	8.628e+06	47581.2	130298	3.5183e+06	3.17789e+06	4.67682e+06	1.10902e+07	7.45504e+06	420934	432013	421821
M347T282	347.008	282.204								3.26395e+06	2.92481e+06	5.5186e+06	1.81466e+06	4.08254e+06	4.5002e+06	4.59474e+06	880033	1.14175e+06	3.4577e+06	2.09684e+06	4.88675e+06	1.08955e+06	1.04048e+07	7.42307e+06	9.13117e+06	6.98567e+06	4.17248e+06	9.22582e+06	2.44396e+06	1.06287e+06	3.25294e+06	1.81086e+06	2.00645e+06		1.71838e+06	1.70699e+06
M239T1132	239.001	1131.56								1.66442e+07	1.86444e+07	1.67471e+07	1.84784e+07	1.7824e+07	1.81125e+07	1.76165e+07	1.69075e+07	1.57147e+07	1.85831e+07	1.82628e+07	1.81956e+07	1.89872e+07	1.80737e+07	1.88614e+07	1.33941e+07	1.87596e+07	1.82801e+07	4.67436e+07	1.83654e+07	1.99014e+07	7.81865e+06	1.91446e+07	2.01322e+07	1.49288e+07	1.43348e+07	1.49328e+07
M239T1158	239.001	1158.02								4.43388e+07	5.97385e+07	2.00223e+07	1.93315e+07	5.20457e+07	1.88272e+07	3.6947e+07	3.54562e+07	3.60994e+07	2.44341e+07	4.97518e+07	4.51092e+07	1.14422e+08	5.61939e+07	119717604	2.90401e+07	5.4697e+07	8.76235e+07	5.22907e+07	4.22615e+07	1.11784e+08	4.07292e+07	4.09506e+07	2.61049e+07	1.6432e+07	1.93999e+07	1.96011e+07
M118T977	118.087	976.9								1.91002e+07	2.0284e+07	1.92003e+07	2.00712e+07	1.91197e+07	2.03322e+07	1.94117e+07	1.89496e+07	1.12461e+07	1.89816e+07	1.91766e+07	1.90486e+07	1.95986e+07	1.87801e+07	1.90614e+07	2.03289e+07	1.90073e+07	1.88187e+07	1.95715e+07	1.92609e+07	1.71701e+07	19561385	1.90369e+07	1.90173e+07	2.11029e+07	3.054e+07	2.1121e+07
M731T266	730.535	266.06								130704	573186	161021	1.05411e+07	105304	648437	874073	1.01894e+07	7.52931e+06	408769	646437	776612	1.53067e+07	1.22229e+06	1.33397e+06	1.28716e+07	1.05899e+06	675118	1.43201e+06	727906	1.5114e+07	741937	1.00339e+07	1.13864e+07	3.25014e+06	8.65929e+06	8.28036e+06
M281T1123	281.048	1123.38								1.9213e+07	2.17548e+07	1.96457e+07	2.04357e+07	1.93624e+07	1.99858e+07	1.97502e+07	1.90627e+07	1.68398e+07	1.97748e+07	2.00562e+07	4.52439e+07	2.0737e+07	1.99114e+07	2.06584e+07	2.58559e+07	2.10354e+07	2.03671e+07	2.05511e+07	2.04083e+07	2.09838e+07	2.47729e+07	2.09704e+07	2.16738e+07	6.79174e+06	1.46956e+07	1.48931e+07
M118T1049	118.087	1049.05								1.32865e+07	5.84052e+06	9.52856e+06	7.64334e+06	1.98681e+07	7.61403e+06	6.23766e+06	1.11902e+07	1.32769e+07	1.15848e+07	7.90033e+06	1.33888e+07	5.92447e+06	1.15136e+07	1.54819e+07	9.02416e+06	1.104e+07	1.12349e+07	7.06049e+06	1.64211e+07	1.58848e+07	1.48773e+07	7.10513e+06	7.91105e+06	7.54668e+06	9.63354e+06	3.8395e+06
M130T555	130.098	554.967								1.98197e+06	2.6184e+06	1.39535e+07	3.54326e+06	2.54726e+06	5.76165e+06	3.36258e+06	6.28468e+06	3.8228e+06	1.94618e+06	2.31658e+06	4.74157e+06	918005	6.06578e+06	2.91374e+06	1.55015e+07	3.10493e+06	6.94184e+06	3.39206e+06	7.88831e+06	663059	1.00096e+07	4.03619e+06	1.03664e+06	6.25307e+06	6.32358e+06	6.32329e+06
M338T316	338.342	315.736								9.94244e+06	9.09841e+06	7.70102e+06	1.00087e+07	1.23532e+07	9.92196e+06	1.29558e+07	7.35624e+06	6.72618e+06	1.24192e+07	8.39705e+06	7.12596e+06	1.0398e+07	1.22572e+07	8.35649e+06	1.0877e+07	9.13917e+06	1.873e+07	8.41511e+06	7.64924e+06	1.30538e+07	7.73087e+06	9.36498e+06	2.47616e+07	1.67648e+07	1.33341e+07	1.32738e+07
M281T1038	281.048	1038.38								1.58152e+07	1.69196e+07	1.43171e+07	1.58672e+07	1.41929e+07	1.3286e+07	1.48791e+07	5.60142e+06	7.40417e+06	1.57394e+07	1.64904e+07	1.32351e+07	1.7254e+07	1.35277e+07	1.52961e+07	9.66696e+06	1.62227e+07	1.31261e+07	1.44758e+07	1.43277e+07	1.72714e+07	9.80604e+06	1.5093e+07	1.67812e+07	9.20568e+06	9.11373e+06	9.70593e+06
M625T48	624.561	48.0623								585514	752320	883969	370629	801175	920514	613429	549240	151372	575669	655773	679615	265813	809753	750940	113107	759700	740895	906182	862717	348195	835267	345070	316671	888264	721210	647995
M327T48	327.289	48.4997								627962	620177	776523	406721	493601	804075	735041	568224	199626	456554	639597	694360	537746	633904	758415	115590	552506	505862	806599	856082	638500	730395	817915	693009	719956	599264	614032
M303T49	303.232	49.224								236356	332088	906489	640947	232416	596898	471791	901930	242074	293163	208635	756155	520043	770162	499345	941825	705853	995707	910555	373408	195496	576239	483356	282162	1.38779e+06	1.44747e+06	1.08575e+06
M99T52_1	99.0444	52.1003								943785	400812	2.13397e+06	410481	865427	479325	1.57978e+06	346138	1.12093e+06	589059	1.34601e+06	2.14033e+06	522242	1.097e+06	410056	964672	2.55186e+06	675748	315789	317173	436517	2.2166e+06	552370	152385	1.02755e+06	1.04644e+06	1.05722e+06
M239T1082	239.001	1081.86								7.68175e+06	8.4492e+06	7.75444e+06	8.42877e+06	8.02e+06	7.88542e+06	8.06267e+06	6.40193e+06	6.36474e+06	8.19343e+06	8.5767e+06	8.27139e+06	7.8124e+06	7.93804e+06	8.56237e+06	7.06071e+06	8.37388e+06	7.78185e+06	8.55727e+06	8.42728e+06	9.08446e+06	7.81956e+06	8.54729e+06	9.42228e+06	9.89196e+06	9.76314e+06	1.5553e+07
M165T49	165.127	49.2478								360955	536557	635693	180855	567750	941126	207549	1.30027e+06	1.46787e+06	396440	375818	248097	235026	423927	307848	1.11082e+06	348464	299841	651317	336892	199443	579096	514375	367908	2.08183e+06	1.78474e+06	1.75706e+06
M118T929	118.087	929.34								1.02618e+07	1.08486e+07	10221522	1.06514e+07	1.03025e+07	1.03455e+07	1.03435e+07	1.0422e+07	1.7912e+06	1.06749e+07	1.05014e+07	1.04094e+07	1.07588e+07	1.00402e+07	1.04475e+07	1.00155e+07	1.08008e+07	1.0256e+07	1.0316e+07	1.00478e+07	1.74585e+07	1.02189e+07	1.05363e+07	1.06348e+07	1.6227e+07	1.61866e+07	1.71102e+07
M99T431	99.0559	431.431								246548	3.61904e+06	1.14244e+07	5.86786e+06	415301	9.74887e+06	348646	230376	121615	3.04295e+06	197964	158659	199675	7.73969e+06	5.15798e+06	189162	211132	1.01996e+07	6.18295e+06	9.30779e+06	204523	1.32548e+07	7.28996e+06	1.63955e+06	258398	258899	207838
M118T1019	118.087	1018.96								1.54341e+07	1.62099e+07	1.67051e+07	1.57284e+07	1.59051e+07	1.68087e+07	1.64824e+07	1.5975e+07	2.50632e+06	1.57966e+07	1.73214e+07	1.66328e+07	1.46754e+07	1.44933e+07	1.53532e+07	1.67309e+07	1.69639e+07	1.57856e+07	1.52462e+07	1.57605e+07	1.63033e+07	1.5893e+07	1.6086e+07	1.55737e+07	1.75032e+07	1.74043e+07	1.92586e+07
M812T252	811.668	251.899								2.46845e+06	2.25539e+06	2.27046e+06	2.45353e+06	1.74491e+06	4.39182e+06	3.38363e+06	2.65974e+06	3.07169e+06	2.42233e+06	2.32661e+06	2.35156e+06	1.70649e+06	3.52791e+06	3.21051e+06	4.37554e+06	2.54473e+06	2.20966e+06	2.20597e+06	2.27208e+06	3.3221e+06	2.66156e+06	1.38188e+06	3.22008e+06	3.96174e+06	2.8476e+06	2.64627e+06
M118T1000	118.087	999.754								1.47619e+07	1.55423e+07	1.4766e+07	1.53989e+07	1.49838e+07	1.57118e+07	1.4896e+07	1.4424e+07	1.81355e+07	1.46187e+07	1.4939e+07	1.53149e+07	1.45783e+07	1.50678e+07	1.45627e+07	1.46749e+07	1.50231e+07	1.46321e+07	1.52172e+07	1.47806e+07	1.47307e+07	1.49379e+07	1.51284e+07	1.4758e+07	9.71724e+06	1.12636e+07	9.78263e+06
M281T1155	281.048	1155.2								4.62412e+07	4.96865e+07	4.23973e+07	5.14518e+07	5.1521e+07	5.62755e+07	4.65474e+07	1.14562e+08	4.25098e+07	4.98341e+07	4.87562e+07	1.04034e+07	5.48817e+07	4.90734e+07	1.29753e+08	4.87034e+07	5.42369e+07	5.27707e+07	5.52182e+07	1.18618e+08	5.30515e+07	4.85763e+07	9.76828e+07	5.50565e+07	3.06553e+07	3.80929e+07	3.81874e+07
M791T262	790.54	262.34								45329.8	67403.9	94827.2	37921.2	11631.2	115600	127795	39454.8	414980	56093.9	110948	137989	2.1022e+06	159377	159852	657313	58361.4	179354	106775	141468	4.69779e+06	180268	17154.1	19130.1	1.84974e+06	1.44313e+06	1.89243e+06
M118T1150	118.087	1149.62								6.02871e+07	3.17937e+07	5.70564e+07	6.3417e+07	7.28615e+07	6.68754e+07	5.89741e+07	2.06716e+07	4.95243e+07	6.2693e+07	5.86448e+07	6.37748e+07	6.30484e+07	3.4148e+07	6.78661e+07	6.71879e+07	7.10903e+07	6.20882e+07	2.93818e+07	6.81072e+07	6.7465e+07	6.16695e+07	6.75787e+07	6.15588e+07	4.90521e+07	4.62262e+07	4.60321e+07
M203T931	203.151	930.982								506436	710844	2.16667e+06	1.22332e+06	825825	2.36688e+06	790347	1.41436e+06	3.3988e+06	503607	372257	787111	143720	1.32058e+06	1.07234e+06	6.46685e+06	1.10568e+06	2.64908e+06	1.41605e+06	1.98523e+06	183045	3.14028e+06	2.27613e+06	287149	1.30376e+07	1.32825e+07	1.32799e+07
M707T97	706.537	96.7584								1.25378e+06	1.26181e+06	3.08389e+06	2.37624e+06	5.64759e+06	1.03612e+07	6.03737e+06	814148	1.13663e+07	3.17454e+06	6.40939e+06	1.55805e+06	1.15413e+06	1.91949e+07	7.19272e+06	4.105e+06	4.61761e+06	8.4363e+06	9.01767e+06	3.66488e+06	1.41056e+06	4.12931e+06	6.52354e+06	1.98213e+06	641138	602607	738392
M311T48	311.295	47.6051								1.20449e+06	327063	2.95671e+06	336058	1.98533e+06	446722	2.19309e+06	1.21724e+06	638648	332439	329288	441489	433408	2.97167e+06	1.4578e+06	843417	1.40527e+06	288341	2.84548e+06	2.76514e+06	298419	426478	335898	939439	1.05692e+06	1.31546e+06	1.33579e+06
M75T76	75.1004	75.6302								8.86474e+06	8.86265e+06	9.06898e+06	9.34757e+06	9.29298e+06	7.2066e+06	8.99275e+06	8.71189e+06	1.47329e+07	9.67141e+06	9.51543e+06	9.04246e+06	9.25906e+06	9.41164e+06	9.51605e+06	1.29418e+07	9.31886e+06	9.68082e+06	8.83217e+06	8.76018e+06	8.85968e+06	9.31601e+06	1.06514e+07	9.50882e+06	1.58475e+07	1.58492e+07	1.54881e+07
M72T535_3	72.0987	535.351								2.83811e+06	2.99147e+06	94710.4	22958.4	61504.3	1.07005e+07	38951	4.83616e+06	199705	3.67085e+06	3.91178e+06	5.15673e+06	1.33782e+06	70973.8	4.2488e+06	368916	4.06559e+06	80003.8	25646.3	36594	1.4675e+06	108718	6.95125e+06	1.97697e+06	342548	345242	345214
M259T69	259.19	68.9268								4.08513e+06	4.45695e+06	4.15991e+06	4.53825e+06	4.47397e+06	3.89169e+06	3.7698e+06	4.37456e+06	3.40212e+06	4.42152e+06	3.84894e+06	4.46661e+06	4.91194e+06	3.87964e+06	4.24933e+06	4.63117e+06	4.30574e+06	4.26442e+06	1.54906e+06	4.68327e+06	4.43507e+06	4.59772e+06	4.52329e+06	4.8625e+06	2.57743e+06	2.23451e+06	2.57989e+06
M181T276	181.028	276.29								2.20537e+07	3.19897e+07	3.47917e+07	3.13781e+07	4.00335e+07	2.91597e+07	1.53358e+07	3.66663e+07	1.57223e+07	2.15667e+07	2.54553e+07	2.40137e+07	2.5103e+07	2.42049e+07	1.61488e+07	2.70773e+07	3.19319e+07	3.06963e+07	1.72896e+07	2.5956e+07	3.56366e+07	1.74409e+07	1.88601e+07	3.59256e+07	1.16403e+07	1.2967e+07	1.1745e+07
M809T609	808.939	609.348								9.99035e+06	1.14349e+07	1.007e+07	1.15954e+07	8.5709e+06	1.04491e+07	1.01296e+07	7.04524e+06	8.38341e+06	1.01785e+07	1.02367e+07	8.23617e+06	1.01309e+07	1.06454e+07	1.08509e+07	9.74784e+06	6.06267e+06	1.05444e+07	1.06257e+07	1.01634e+07	1.04057e+07	9.39538e+06	1.15015e+07	1.06373e+07	8.32328e+06	8.25044e+06	8.32298e+06
M521T83	520.509	83.1538								75167.7	84372.9	118323	53183.8	60006.2	87106.9	104572	91422	160191	52995.3	62928.4	93508.9	63691	56562.9	70513.6	118198	90526.4	77817.6	92018.7	94440.3	62506.9	115411	15168.8	52414.9	2.38631e+06	1.39103e+06	1.36176e+06
M338T299	338.05	298.917								1.3474e+07	2.4302e+07	1.54084e+07	3.33053e+07	1.88787e+07	3.15523e+07	1.48001e+07	1.18759e+07	3.73128e+07	1.69137e+07	2.31507e+07	1.32981e+07	2.50106e+07	1.80035e+07	2.53142e+07	2.91709e+06	1.15827e+07	1.37429e+07	1.47822e+07	1.79112e+07	3.489e+07	1.79525e+07	3.71922e+07	1.95746e+07	2.85055e+07	3.0851e+07	2.86183e+07
M116T556_3	116.106	556.341								233878	158340	639989	315210	348475	505629	403255	316024	546512	243066	236729	361695	9.79328e+06	619486	358341	1.47257e+06	418909	632413	626039	443157	8.74098e+06	562428	364284	1.46883e+07	1.13063e+06	1.27241e+06	1.27548e+06
M481T612	480.927	611.694								9.5108e+06	10013410	7.72687e+06	8.09678e+06	7.65504e+06	7.38265e+06	9.2047e+06	8.98553e+06	8.51893e+06	7.54523e+06	9.76706e+06	7.08001e+06	1.01936e+07	7.78002e+06	9.83666e+06	9.27257e+06	1.03686e+07	7.96671e+06	9.77356e+06	7.55015e+06	8.24182e+06	1.03521e+07	8.6387e+06	8.55553e+06	8.34974e+06	8.34961e+06	8.31525e+06
M764T338	763.53	337.537								1.45798e+06	1.57452e+06	955912	1.0701e+06	2.41064e+06	1.36999e+06	2.26089e+06	1.37188e+06	375925	1.38669e+06	1.5832e+06	1.5871e+06	646598	1.4088e+06	1.5277e+06	424072	1.84182e+06	1.65076e+06	1.59187e+06	1.32961e+06	655037	1.45161e+06	920288	981931	2.03696e+06	2.79748e+06	981463
M222T186	221.672	185.619								768587	762384	585745	252090	585282	583700	646714	401446	3.48871e+06	1.06563e+06	1.07368e+06	454841	727666	684628	813660	1.75221e+06	628990	585231	575059	457459	442600	508870	745624	734472	4.81093e+06	4.96626e+06	5.11394e+06
M371T142	371.316	142.018								1.9732e+07	2.21598e+07	1.95012e+07	2.2428e+07	2.23776e+07	1.64701e+07	1.66235e+07	2.12553e+07	1.94514e+07	2.25578e+07	2.11355e+07	1.99602e+07	1.77288e+07	1.8162e+07	2.02627e+07	1.90365e+07	1.42857e+07	1.84221e+07	1.82434e+07	19085041	2.06575e+07	1.90184e+07	1.90277e+07	1.94432e+07	1.71204e+07	1.8339e+07	1.83386e+07
M202T122	202.18	121.571								3.6469e+06	3.99122e+06	2.73874e+06	3.81659e+06	2.00726e+06	5.02771e+06	3.85974e+06	1.72771e+06	1.211e+07	4.33418e+06	4.43202e+06	2.77561e+06	2.73918e+06	4.41105e+06	3.50509e+06	1.86693e+06	3.21724e+06	4.23805e+06	3.16766e+06	2.81885e+06	2.39535e+06	3.49972e+06	3.33598e+06	3.58451e+06	5.73973e+06	5.53399e+06	5.74041e+06
M132T648	132.077	647.66								2.18353e+06	1.83996e+06	1.88296e+06	1.78563e+06	3.14412e+06	1.90133e+06	2.74381e+06	1.08064e+06	3.8772e+06	2.06262e+06	2.00717e+06	1.60396e+06	1.24178e+06	3.8381e+06	2.35465e+06	3.75629e+06	1.91294e+06	1.79765e+06	2.75884e+06	1.81445e+06	964566	1.63874e+06	1.39888e+06	1.36823e+06	4.25378e+06	4.00386e+06	4.26055e+06
M317T610	316.921	609.881								1.08699e+07	9.69736e+06	1.11932e+07	1.22227e+07	1.03306e+07	9.98405e+06	8.99576e+06	1.01834e+07	1.09362e+07	9.40342e+06	1.15941e+07	10025934	1.12808e+07	9.92279e+06	1.20655e+07	1.03733e+07	9.76916e+06	9.57396e+06	1.18707e+07	1.03117e+07	1.25558e+07	1.17504e+07	1.24948e+07	1.25345e+07	1.09816e+07	1.0982e+07	1.13147e+07
M181T419	181.029	418.986								2.59239e+07	3.86622e+07	5.17956e+07	54765216	3.44359e+07	2.7672e+07	1.5281e+07	5.34865e+07	1.08579e+07	3.786e+07	2.11791e+07	4.6916e+07	2.28565e+07	2.40273e+07	1.35902e+07	1.09024e+07	2.25506e+07	2.15738e+07	1.63574e+07	2.3297e+07	2.03165e+07	2.19191e+07	2.13307e+07	3.63321e+07	1.22966e+07	1.21804e+07	1.2329e+07
M118T704	118.087	704.039								2.35922e+07	2.40278e+07	2.39749e+07	2.6916e+07	2.97412e+07	2.4416e+07	2.40042e+07	2.33513e+07	2.78532e+07	2.90977e+07	2.72791e+07	2.44194e+07	2.4452e+07	2.48283e+07	2.3535e+07	2.04928e+06	2.35217e+07	2.34153e+07	2.52599e+07	2.3278e+07	2.29295e+07	2.35808e+07	1.87409e+07	2.37325e+07	2.60558e+07	2.76678e+07	2.76192e+07
M158T397	158.21	397.208								104638	81237.4	67819.4	1.5266e+07	28988.9	1.57795e+07	62710.3	1.25065e+07	118509	57185.5	101592	58270	58717.8	15074.5	51983.8	65206.4	58883.9	53737.7	1.57917e+07	1.63169e+07	1.47206e+07	1.63157e+07	4.91433e+06	1.29556e+07	164755	164925	163453
M719T265	718.58	264.768								1.36407e+06	3.05831e+06	5.74126e+06	3.41277e+06	2.02668e+06	7.60297e+06	5.73953e+06	2.80251e+06	1.19993e+07	2.30695e+06	3.34276e+06	4.7204e+06	4.63178e+06	1.04259e+07	4.83383e+06	9.03563e+06	5.3841e+06	5.28351e+06	8.94663e+06	6.17528e+06	1.34948e+07	7.74906e+06	878833	2.2199e+06	6.24895e+06	9.1815e+06	8.55455e+06
M118T1076	118.087	1076.36								1.01932e+07	1.00538e+07	9.4618e+06	9.99144e+06	1.06897e+07	9.87607e+06	1.10584e+07	1.02666e+07	3.17425e+06	1.02765e+07	1.11768e+07	9.88227e+06	1.03439e+07	9.63177e+06	1.01367e+07	9.53278e+06	1.00927e+07	9.99675e+06	9.80466e+06	9.54654e+06	1.00018e+07	9.4051e+06	9.27543e+06	1.04579e+07	1.09451e+07	9.54266e+06	9.63035e+06
M239T1059	239.001	1059.23								1.08683e+07	1.18102e+07	1.0275e+07	1.12854e+07	1.00246e+07	9.94615e+06	1.06401e+07	793563	8.58151e+06	1.13854e+07	1.12254e+07	1.30363e+07	2.54645e+07	9.9272e+06	1.11593e+07	5.26986e+06	1.1792e+07	1.02771e+07	1.0935e+07	1.10542e+07	1.22751e+07	1.25053e+07	1.12544e+07	1.26293e+07	9.47752e+06	1.17632e+07	9.44048e+06
M300T123	300.326	122.999								118772	129498	91598.1	84452.5	83363.2	135373	91901.1	104592	240603	80691	207974	93807.1	119093	86655.3	149568	413512	73097.6	70466.1	91733.4	121788	85643.9	115452	218824	105864	1.10437e+06	830655	796876
M338T209	338.342	208.777								9.41616e+07	9.55127e+07	7.34006e+07	8.39794e+07	8.82817e+07	6.24272e+07	6.68625e+07	7.67691e+07	9.34615e+07	7.49423e+07	5.89636e+07	7.75686e+07	1.09537e+08	6.70654e+07	8.03698e+07	8.64496e+07	1.29496e+08	6.12295e+07	7.50117e+07	8.66036e+07	7.68158e+07	9.38991e+07	6.86365e+07	6.57704e+07	5.46705e+07	6.51704e+07	6.5245e+07
M279T55	279.123	54.6903								473137	551000	342413	927042	373315	782234	924469	319380	1.71036e+06	287437	262607	641107	304781	270995	364082	2.05831e+06	290353	340921	345804	1.25528e+06	467527	385286	490037	389275	1.75848e+06	1.57317e+06	1.77405e+06
M139T524	139.05	524.149								2.90794e+06	6.59686e+06	4.74479e+06	2.58909e+06	5.23416e+06	3.68545e+06	8.21865e+06	3.62472e+06	7.3329e+06	6.33479e+06	4.22349e+06	3.5328e+06	3.16046e+06	5.6397e+06	3.94888e+06	3.50346e+06	2.69089e+06	1.91223e+06	2.45334e+06	3.43644e+06	2.33197e+06	1.45177e+06	3.25307e+06	1.05141e+07	4.62159e+06	4.62092e+06	3.68811e+06
M136T318	136.062	318.297								2.18709e+07	1.44176e+07	1.00228e+07	7.16236e+06	1.51813e+07	1.64274e+07	2.53075e+07	5.67836e+06	1.8123e+07	1.66525e+07	7.06225e+06	6.94331e+06	1.14946e+07	2.1878e+07	2.82555e+07	2.32119e+07	1.4995e+07	1.11808e+07	3.08567e+07	7.23126e+06	9.21481e+06	7.59596e+06	7.01158e+06	1.20001e+07	8.30602e+06	8.81353e+06	8.80954e+06
M287T47	287.237	47.1379								292909	338576	341354	308720	425276	244662	672648	334686	733267	385751	322807	232918	701246	193780	280118	360714	259355	476158	377687	367255	374118	366455	459040	515648	482594	462456	384969
M604T90	603.535	89.9863								3.56018e+06	3.67051e+06	3.96903e+06	3.96769e+06	4.3711e+06	6.39752e+06	3.57635e+06	4.23763e+06	730484	3.30939e+06	3.18752e+06	4.88105e+06	3.93959e+06	3.47459e+06	4.47786e+06	409017	4.59096e+06	4.31214e+06	6.42931e+06	3.84918e+06	3.36665e+06	3.82427e+06	4.83279e+06	4.2654e+06	3.9184e+06	3.0227e+06	3.17657e+06
M117T51	117.07	51.1972								252055	838545	754405	1.30868e+06	679910	1.12052e+06	1.14126e+06	1.0927e+06	1.54187e+06	998375	578298	1.09804e+06	813427	980626	1.00343e+06	2.36319e+06	547361	1.32125e+06	708818	804630	459302	771126	825210	685130	2.31584e+06	2.09574e+06	2.10287e+06
M86T257	86.0969	256.885								6.86082e+06	1.25022e+07	829687	4.22579e+06	5.57756e+06	7.93227e+06	7.46467e+06	6.22118e+06	2.74862e+06	9.05669e+06	506279	3.21765e+06	3.0368e+06	7.39084e+06	6.21099e+06	2.88039e+06	6.42123e+06	4.71133e+06	7.69033e+06	8.4545e+06	2.46724e+06	1.00899e+06	8.33466e+06	3.81832e+06	4.95866e+06	4.701e+06	4.69791e+06
M181T318	181.029	317.524								1.00552e+07	1.95727e+07	2.32951e+07	1.78095e+07	1.27091e+06	1.10791e+07	1.09677e+07	1.32023e+07	3.3843e+06	7.06325e+06	8.09725e+06	2.34357e+07	1.18428e+07	8.77847e+06	1.80892e+07	7.73264e+06	1.45265e+07	1.06076e+07	1.63593e+07	1.90951e+07	6.37234e+06	1.99272e+07	1.14341e+07	1.07965e+06	2.70906e+06	1.20905e+06	2.79902e+06
M142T324	141.999	323.621								69197.4	107598	64545.8	69886.6	71855.1	76226.1	90000.4	4.49739e+06	138569	92645.6	65539.4	4.43753e+06	60885.4	70718.8	67536.6	145109	53972.3	3.89548e+06	67211.6	4.27561e+06	33997.8	3.98654e+06	75979.7	69072.3	260846	180891	176425
M542T330	542.324	330.455								187611	101875	194429	180856	293122	813944	642972	97390.8	833635	157488	212612	93851.2	80839.7	542236	150321	660823	168635	200900	308464	147713	199676	186516	171151	184041	903077	657204	639517
M118T854	118.087	854.449								1.45036e+07	1.29185e+07	1.43661e+07	1.27069e+07	1.41356e+07	13575319	12880779	1.42397e+07	3.67918e+06	1.40506e+07	1.42984e+07	1.42489e+07	1.41702e+07	1.45422e+07	1.40964e+07	1.45882e+07	1.40057e+07	1.43838e+07	1.42875e+07	1.45443e+07	1.43685e+07	1.23386e+07	1.25754e+07	1.42129e+07	1.27413e+07	1.40501e+07	1.28416e+07
M118T1096	118.087	1095.73								1.01562e+07	1.02139e+07	1.01264e+07	1.00871e+07	1.01134e+07	1.00517e+07	1.04471e+07	1.03488e+07	1.34268e+07	1.02591e+07	9.99597e+06	1.06802e+07	1.01003e+07	1.04673e+07	1.11903e+07	9.79145e+06	1.06688e+07	1.00897e+07	1.06345e+07	1.01245e+07	9.93797e+06	1.00352e+07	1.05858e+07	10302957	1.24546e+07	1.19024e+07	1.15368e+07
M181T457_2	181.029	457.384								1.22998e+07	3.10581e+07	2.60229e+07	3.0443e+07	2.5898e+07	1.4308e+07	2.66734e+07	2.53029e+07	1.29933e+07	5.33577e+06	2.20352e+07	2.55913e+07	2.42598e+07	2.51903e+07	8.54376e+06	1.83184e+07	2.41058e+07	2.55279e+07	2.45882e+07	2.44571e+07	2.48131e+07	2.45188e+07	2.54135e+07	2.34824e+07	2.52732e+07	2.53386e+07	2.35262e+07
M118T893	118.087	893.397								1.26367e+07	1.31853e+07	1.22933e+07	1.35136e+07	1.28173e+07	1.34062e+07	1.27763e+07	1.25487e+07	915872	1.24167e+07	1.27468e+07	1.23859e+07	1.23869e+07	1.25333e+07	1.23246e+07	1.1797e+07	1.25298e+07	1.25073e+07	1.24884e+07	1.25441e+07	1.26701e+07	1.26569e+07	1.26966e+07	1.2651e+07	1.56186e+07	1.56361e+07	1.45202e+07
M569T49	568.566	48.6444								164089	277470	115719	161526	132190	182096	215772	146203	124739	120650	52472.8	119606	177075	79201.9	36812	53005.8	150328	108010	128118	187895	182901	216985	2241.34	169993	1.22308e+06	751947	966077
M313T80	313.237	80.2722								132690	328076	293270	146251	681099	116638	158554	117879	12652.7	527451	77583.1	253091	246121	155607	81389	46664.8	380861	377687	309047	93085.2	236123	563451	178188	257067		1.21718e+06	1.22299e+06
M747T96_1	746.56	96.2319								4.0303e+06	4.74135e+06	5.72912e+06	4.42168e+06	7.34923e+06	7.07212e+06	4.74257e+06	4.13631e+06	6.13129e+06	6.65357e+06	5.07169e+06	5.05134e+06	2.97383e+06	1.54683e+07	5.6583e+06	5.01137e+06	4.62839e+06	5.70003e+06	7.92061e+06	8.01032e+06	1.68132e+06	4.86733e+06	5.41951e+06	4.88138e+06	5.65957e+06	4.94371e+06	5.09797e+06
M142T457	142.035	457.123								3.28197e+07	3.2688e+07	3.22855e+07	3.35115e+07	3.24839e+07	1.31453e+07	3.60549e+07	3.32339e+07	1.73531e+07	8.38596e+06	3.35644e+07	3.5786e+07	3.32294e+07	1.42855e+07	3.66692e+07	2.45997e+07	3.50791e+07	3.54302e+07	3.51562e+07	3.4141e+07	3.49233e+07	1.4103e+07	3.3207e+07	3.45354e+07	30878700	2.66912e+07	3.08446e+07
M118T432	118.123	431.676								6.80419e+06	101227	8.53027e+06	6.47515e+06	6.77464e+06	6.34784e+06	5.9144e+06	7.09726e+06	390965	99149.6	174145	93029	118351	6.99012e+06	111417	448130	6.63312e+06	7.30568e+06	106115	6.59836e+06	6.83488e+06	7.03195e+06	233862	6.84342e+06	405676	410868	410870
M118T833	118.087	832.879								1.75333e+07	1.76757e+07	1.7382e+07	1.76033e+07	1.76279e+07	1.8058e+07	1.6907e+07	1.75635e+07	1.725e+07	1.75764e+07	1.74878e+07	1.74573e+07	1.75274e+07	1.68364e+07	1.74749e+07	1.72663e+07	1.74942e+07	1.73681e+07	1.75689e+07	1.71845e+07	1.73213e+07	1.73166e+07	1.70742e+07	1.74639e+07	1.72307e+07	1.74713e+07	1.72371e+07
M142T494	142.035	494.475								1.07649e+07	2.17202e+07	1.06439e+07	1.12451e+06	1.25042e+07	1.06836e+07	1.12564e+07	1.12452e+07	1.20503e+07	1.36587e+07	1.11887e+07	1.18183e+07	1.14188e+07	9.85957e+06	2.09663e+07	2.13556e+07	1.17154e+07	8.58182e+06	1.16229e+07	1.29509e+07	2.66102e+07	1.09917e+07	1.14531e+07	1.19712e+07	7.22178e+06	3.37082e+06	7.12546e+06
M388T130	388.254	129.968								2.20135e+06	2.68098e+06	1.70313e+06	748856	3.56918e+06	648678	1.75473e+06	597256	1.28751e+06	2.94121e+06	447734	1.07327e+06	2.22735e+06	2.16362e+06	1.29462e+06	1.38666e+06	874682	1.13382e+06	1.15596e+06	695506	1.37258e+06	1.08541e+06	2.63621e+06	2.53916e+06	2.40526e+06	2.36153e+06	2.40556e+06
M169T52	169.086	51.6129								904227	696561	692640	2.86929e+06	594252	672641	612073	3.03176e+06	1.35725e+06	3.58439e+06	389838	3.72968e+06	2.93055e+06	3.51898e+06	3.30026e+06	3.63622e+06	3.95628e+06	5.46283e+06	610908	285372	232167	542865	603270	725757	1.36138e+06	1.73013e+06	1.70829e+06
M715T252	714.505	252.091								766358	729138	806174	612788	759383	814216	836338	509247	135712	666584	813851	743450	552182	795491	771076	6054.76	858870	789819	732762	830155	616119	779182	636247	563569	535695	323026	343486
M91T605	90.6401	604.71								1.78561e+06	2.11112e+06	812902	3.79323e+06	4.61146e+06	3.773e+06	2.84127e+06	462184	1.06286e+07	3.5705e+06	1.89728e+06	675563	2.16437e+06	5.03223e+06	2.33089e+06	5.79558e+06	2.20244e+06	3.03369e+06	3.15821e+06	1.27261e+06	4.49962e+06	1.05868e+06	4.50083e+06	4.92985e+06	1.07025e+07	1.07088e+07	1.08467e+07
M111T224	111.056	224.494								1.06876e+07	5.11136e+06	3.04144e+07	1.06935e+07	2.38983e+07	2.49855e+07	2.00601e+07	1.03156e+07	2.60518e+07	6.9469e+06	1.23024e+07	1.20897e+07	4.28022e+06	2.14563e+07	1.28455e+07	4.31869e+07	1.1481e+07	2.42758e+07	1.8354e+07	1.4164e+07	3.96096e+06	2.45118e+07	1.40608e+07	7.66376e+06	3.44324e+07	3.4479e+07	3.46022e+07
M291T404	291.07	404.464								1.42306e+06	921864	80301.6	189570	3.35335e+06	3.46816e+06	1.19942e+06	89163.8	2.17998e+06	846358	1.59408e+06	379033	846719	2.63968e+06	191911	3.06388e+06	554417	232785	264432	95944.3	286453	84742.5	291728	1.00202e+06	5.09581e+06	4.84251e+06	4.84771e+06
M223T409	223.108	409.11								784071	501293	1.84675e+06	1.89597e+06	1.35562e+06	2.81444e+06	1.2611e+06	2.65978e+06	2.37845e+06	523278	821858	406032	302441	824192	373050	3.14723e+06	444767	3.86212e+06	474422	5.05183e+06	407562	6.49911e+06	1.31928e+06	346268	3.71169e+06	3.715e+06	3.77684e+06
M97T52	97.0652	52.1041								1.27207e+06	843239	939102	675905	1.17822e+06	1.52044e+06	770648	767248	2.87938e+06	1.16988e+06	687128	867139	1.30241e+06	836676	690885	2.62463e+06	635936	554145	1.04293e+06	1.1118e+06	1.08504e+06	1.05468e+06	1.49545e+06	1.00296e+06	3.90768e+06	4.48074e+06	4.46987e+06
M339T72	339.289	71.855								2.42478e+06	4.05502e+06	2.50206e+06	3.85278e+06	3.86688e+06	2.9544e+06	3.10278e+06	1.76298e+06	2.30926e+06	3.56789e+06	1.27845e+06	3.47704e+06	1.4418e+06	2.98265e+06	2.91404e+06	1.72447e+06	2.62459e+06	2.93827e+06	2.7597e+06	3.38722e+06	3.7874e+06	3.28626e+06	690230	2.22093e+06	2.50088e+06	2.22535e+06	2.35081e+06
M281T77	281.248	76.6734								89363.1	91454.6	100098	80458.9	63536	85267.6	80311.7	93334.8	3913.99	71720.6	48452.4	102887	97308.6	60710.3	82998.4	26893.8	76603.9	105439	116000	86188	77241.4	97709.6	169593	73871.2	1.03231e+06	921765	920848
M207T51	207.138	51.1947								689594	620556	590190	101723	746593	744022	465020	109680	478984	441157	224269	198981	269790	280655	138014	259677	227728	201714	477139	182064	276554	562982	688186	377048	1.48878e+06	1.06873e+06	1.49817e+06
M745T96	744.55	95.6564								2.81786e+06	4.0796e+06	4.67177e+06	3.75384e+06	4.81223e+06	1.01914e+07	3.89871e+06	4.39751e+06	3.93604e+06	5.5429e+06	7.37878e+06	4.25157e+06	1.59066e+06	1.50914e+07	5.11941e+06	4.00056e+06	6.75114e+06	3.83606e+06	9.99624e+06	5.61915e+06	1.56124e+06	3.31204e+06	3.12458e+06	3.86108e+06	4.76606e+06	4.08301e+06	4.15071e+06
M118T876	118.087	876.489								9.79045e+06	9.82927e+06	1.05026e+07	9.58327e+06	1.01892e+07	1.03779e+07	1.10164e+07	1.10841e+07	1.00911e+06	9.74603e+06	1.1041e+07	1.14964e+07	1.1769e+07	1.18931e+07	9.75703e+06	1.16815e+07	1.18216e+07	1.18739e+07	1.19644e+07	1.1886e+07	1.07434e+07	1.12809e+07	9.71872e+06	1.1269e+07	1.64356e+07	1.64601e+07	1.37964e+07
M220T473	220.118	472.701								4.74718e+06	3.61068e+06	3.62843e+06	3.63458e+06	7.91537e+06	4.92252e+06	4.70018e+06	912403	2.29995e+06	5.37787e+06	4.83533e+06	2.57969e+06	2.51345e+06	8.6306e+06	6.06818e+06	3.13863e+06	4.50216e+06	3.73238e+06	7.811e+06	1.94004e+06	2.13739e+06	2.03252e+06	3.44615e+06	3.85031e+06	2.62157e+06	2.70193e+06	2.61865e+06
M666T47	665.587	47.0781								264914	370115	590342	183712	421612	506690	245294	214539	134564	183512	420689	218395	78203.8	558131	306136	36258.7	428933	591943	857638	881491	170496	430710	105549	151798	690812	565916	566232
M118T817	118.087	816.908								1.2504e+07	1.37099e+07	1.30993e+07	1.34258e+07	1.30973e+07	1.35247e+07	1.33227e+07	1.34305e+07	1.39032e+07	1.31613e+07	1.27493e+07	1.31416e+07	1.26658e+07	1.28709e+07	1.28961e+07	1.28831e+07	1.30669e+07	1.31287e+07	1.25754e+07	1.27801e+07	1.27456e+07	1.30369e+07	1.28599e+07	1.31089e+07	1.18791e+07	1.221e+07	1.1881e+07
M154T631	154.059	630.862								2.35513e+06	1.92837e+06	1.67004e+06	1.40556e+06	3.76783e+06	2.93492e+06	2.85864e+06	447251	5.433e+06	3.05087e+06	2.5204e+06	1.38814e+06	1.30915e+06	4.44281e+06	3.06508e+06	8.43595e+06	2.37603e+06	1.96635e+06	3.50899e+06	917987	1.1963e+06	1.1211e+06	1.69341e+06	2.08699e+06	7.66891e+06	8.74986e+06	7.69913e+06
M118T679	118.087	678.708								2.85748e+07	2.05305e+07	1.91173e+07	1.66394e+07	1.7971e+07	1.78919e+07	2.45101e+07	1.93792e+07	1.19967e+07	2.30862e+07	2.48169e+07	1.94614e+07	2.43153e+07	26216523	2.45921e+07	1.90849e+07	3.0085e+07	2.94777e+07	1.93369e+07	2.15277e+07	2.70882e+07	2.12118e+07	1.9326e+07	2.2192e+07	1.58601e+07	1.76144e+07	1.78981e+07
M586T46	586.439	46.492								356328	256101	248552	276740	263706	247512	368533	244516	51775	310993	252696	301690	352365	295755	226790	287291	255009	251740	284044	311181	341914	305822	349697	297508	311710	212866	187410
M137T488	137.046	487.983								191685	2.44665e+06	2.01829e+06	2.22148e+06	2.39353e+06	2.45832e+06	2.45103e+06	1.74592e+06	1.69934e+07	2.14004e+06	2.19225e+06	1.86729e+06	1.97194e+06	2.58938e+06	2.05771e+06	3.06012e+06	1.84965e+06	1.74238e+06	1.987e+06	1.58524e+06	1.67527e+06	1.5497e+06	1.59201e+06	1.82687e+06	4.47072e+06	4.05477e+06	3.86942e+06
M118T634	118.087	633.541								5.57649e+07	3.36824e+07	3.22341e+07	4.69746e+07	4.63998e+07	6.25017e+07	7.94354e+07	4.56758e+07	6.02462e+07	6.87331e+07	4.88422e+07	8.07191e+07	7.05346e+07	5.16835e+07	5.41348e+07	4.06538e+07	5.22277e+07	4.8814e+07	5.76013e+07	9.18204e+07	5.27895e+07	3.11841e+07	2.7147e+07	6.68417e+07	6.56903e+07	5.66691e+07	6.59536e+07
M262T114	262.238	114.236								1.99605e+06	2.33328e+06	2.50172e+06	3.71334e+06	2.07029e+06	2.44072e+06	2.95784e+06	3.94804e+06	6.71659e+06	4.19956e+06	2.78888e+06	4.26182e+06	4.01205e+06	3.62154e+06	5.0965e+06	1.11743e+07	3.99981e+06	4.29274e+06	3.02783e+06	2.52658e+06	2.36684e+06	3.27274e+06	4.32414e+06	2.70397e+06	3.80805e+06	3.75654e+06	3.80986e+06
M111T258	111.056	257.91								3.51061e+06	4.16171e+06	7.65262e+06	2.17165e+07	5.60561e+06	6.5593e+06	5.46961e+06	3.27545e+06	3.80302e+07	2.24582e+06	5.17511e+06	3.05228e+06	1.33349e+06	8.00757e+06	4.92571e+06	1.13212e+06	2.18737e+06	5.10105e+06	4.77742e+06	2.19741e+06	1.46939e+06	8.09972e+06	4.41959e+06	2.16907e+06	2.46389e+07	2.47572e+07	3.06415e+07
M371T161	371.316	161.422								1.61149e+07	1.6978e+07	1.32636e+07	1.8179e+07	1.24812e+07	1.15952e+07	1.51132e+07	1.60419e+07	1.02986e+07	1.53123e+07	1.5264e+07	1.57145e+07	1.70914e+07	2.36548e+06	1.46483e+07	2.45227e+07	1.70679e+06	1.43428e+07	1.41702e+07	1.45914e+07	1.79851e+07	1.44709e+07	1.57268e+07	1.53331e+07	1.49959e+07	1.56772e+07	1.56797e+07
M701T47	701.409	46.8272								326753	299955	338646	350261	347492	450353	383202	258218	77432.5	310565	260420	199432	415249	341374	486069	55464.2	295549	305722	399511	265018	266141	104184	362346	490136	508143	350764	355024
M118T734	118.087	734.499								1.14956e+07	1.25441e+07	1.1996e+07	1.23377e+07	1.35137e+07	1.22674e+07	1.19254e+07	1.19555e+07	1.15198e+07	1.57813e+07	1.82684e+07	1.18865e+07	1.42047e+07	1.17458e+07	1.20417e+07	1.85353e+07	1.21249e+07	1.20047e+07	1.92647e+07	1.13336e+07	1.3548e+07	1.21341e+07	1.02768e+07	1.34976e+07	1.34954e+07	1.07299e+07	13227417
M447T79	447.202	78.8009								92771.8	80451.3	56305.1	186429	83713.1	94282.8	114160	34737.5	23636.6	139501	98697.2	178268	182535	56132.9	26697	9354.25	67338.4	73779.4	20704.9	46880.2	33272.8	81374.6	21555.1	101683	1.98635e+06	2.01103e+06	1.17108e+06
[truncated: 4,058 more rows]

## Sheet: neg-raw data
ID	m/z	rt(s)	Name	adduct	HMDB	KEGG	SuperClass	Class	SubClass	sirt6kdnc-1	sirt6kdnc-2	sirt6oe-4	sirt6kd-3	sirt6oe-3	sirt6oenc-2	sirt6oenc-1	sirt6kd-4	sirt6oenc-6	sirt6kdnc-6	sirt6oe-2	sirt6kdnc-3	sirt6kd-1	sirt6oe-5	sirt6oe-1	sirt6oenc-5	sirt6oe-6	sirt6oenc-3	sirt6kdnc-5	sirt6kdnc-4	sirt6kd-6	sirt6oenc-4	sirt6kd-2	sirt6kd-5	QC-1	QC-2	QC-3
[truncated: 4,104 more rows]

[truncated: 1 more sheets: differential Metabolites]
