# Supplementary material for: Multi‐omics analysis reveals the regulation of SIRT6 on protein processing of endoplasmic reticulum to alleviate oxidative stress in endothelial cells
Source: Clin Transl Med. 2022 Aug 29;12(8):e1039. doi: 10.1002/ctm2.1039 (PMC9423132; doi:10.1002/ctm2.1039)
Supplement: Supplementary file 5 — Supporting Information [file CTM2-12-e1039-s006.xlsx]

## Sheet: q-PCR Primers
q-PCR Primers	sequences(5'to3')
H-SEC61A1-F	TCATCCTGCCGGAAATTCAGA
H-SEC61A1-R	AGGGTGATAGCGGTCCACA
H-SEC11A-F	TGTCTCATCGGCACTAATGATCT
H-SEC11A-R	AGCACCACTACAATCGGACTT
H-MAN1A2-F	GGACGTAGGATACCACCTCTG
H-MAN1A2-R	CCCAAATCAAAGCGTTTGTGTT
H-UBE2S-F	CCGACACGTACTGCTGACC
H-UBE2S-R	GCCGCATACTCCTCGTAGTTC
H-UBE2V2-F	TGGACAGGCATGATTATTGGGC
H-UBE2V2-R	CTAACACTGGTATGCTCCGGG
H-PDIA1(P4HB)-F	GGCTATCCCACCATCAAGTTC
H-PDIA1(P4HB)-R	TCACGATGTCATCAGCCTCTC
H-ERO1A-F	GCCAGGTTAGTGGTTACTTGG
H-ERO1A-R	GGCCTCTTCAGGTTTACCTTGT
H-ATF6-F	TCCTCGGTCAGTGGACTCTTA
H-ATF6-R	CTTGGGCTGAATTGAAGGTTTTG
H-XBP1-F	CCCTCCAGAACATCTCCCCAT
H-XBP1-R	ACATGACTGGGTCCAAGTTGT
H-GPR94-F	GACCGGCATCCTGCTGAATAC
H-GPR94-R	ACCGAAGAAAAACGACACACA
H-CANX-F	CCAAGGTTACTTACAAAGCTCCA
H-CANX-R	GGCCCGAGACATCAACACA
